# Supplementary material for: Tissue-Specific Whole Transcriptome Sequencing in Castor, Directed at Understanding Triacylglycerol Lipid Biosynthetic Pathways
Source: PLoS One. 2012 Feb 3;7(2):e30100. doi: 10.1371/journal.pone.0030100 (PMC3272049; doi:10.1371/journal.pone.0030100)
Supplement: Table S2 — Expression values of castor gene models and significant differences between castor tissues. (XLS) [file pone.0030100.s004.xls]

## Sheet: FPKM
Supplementary Table S2. Expression values of castor gene models and significant differences between castor tissues. FPKM values in the five castor tissues are shown for all gene models with mapped reads (FPKM sheet). Significant differences between pairs of tissues, detected by differential expression testing using the Cuffdiff program (See Materials and Methods), are listed in the Cuffdiff sheet.
Tracking_id	Castor release 0.1 designation	Endosperm II/III	Endosperm V/VI	Germinating seed	Leaf	Male flowers
27383.m000156	triosephosphate isomerase, putative	43.262	16.7858	774.594	101.527	49.6
27383.m000157	Protein kinase APK1B, chloroplast precursor, putative	6.33868	5.60713	14.7722	17.6911	16.8462
27383.m000158	catalytic, putative	13.1996	5.8375	16.8016	36.2977	5.88726
27383.m000159	serine/arginine rich splicing factor, putative	55.9419	29.5298	22.9211	35.617	31.3447
27383.m000160	Elicitor-responsive protein, putative	8.23134	3.28075	0	15.9228	11.7839
27383.m000161	transcription factor, putative	0	0	0	1.46434	0
27383.m000162	conserved hypothetical protein	15.9265	10.382	12.0979	7.04323	11.0624
27383.m000163	conserved hypothetical protein	30.4517	41.6581	13.5769	10.5775	19.492
27383.m000164	Alpha-expansin 4 precursor, putative	26.9269	9.40311	2.1678	34.1002	7.65758
27389.m000067	ubiquitin ligase protein cop1, putative	24.242	20.8408	12.4874	26.7183	22.7415
27389.m000068	conserved hypothetical protein	0	0	0	2.0248	0
27389.m000069	eukaryotic translation initiation factor 2c, putative	11.0626	7.57124	2.67817	4.99659	5.06845
27394.m000341	oxidoreductase, acting on paired donors, with incorporation or reduction of molecular oxygen, 2-oxoglutarate as one donor, and, putative	9.16434	2.70951	35.3767	58.3495	9.78195
27394.m000342	conserved hypothetical protein	37.6572	14.2325	0	0	11.9069
27394.m000343	prephenate dehydrogenase, putative	49.9414	16.5386	17.7538	8.21544	12.3285
27394.m000344	Pyrophosphate-energized vacuolar membrane proton pump, putative	118.34	35.3618	442.021	117.62	625.491
27394.m000346	hypothetical protein	8.51882	7.90422	7.49961	7.45261	24.7597
27394.m000347	1,2-diacylglycerol 3-beta-galactosyltransferase, putative	11.5937	4.73612	1.24384	8.00728	127.292
27394.m000348	ARP2/3 complex 21 kDa subunit, putative	13.4775	9.63113	13.2062	11.3538	13.3181
27394.m000349	Ubiquitin carboxyl-terminal hydrolase, putative	15.1275	9.2084	11.6674	7.97226	9.05246
27394.m000350	conserved hypothetical protein	0	0	0	0	19.289
27394.m000351	conserved hypothetical protein	0	0	0	15.0711	0
27394.m000352	protein translocase, putative	9.84996	4.53634	16.3792	22.5493	23.6676
27394.m000353	conserved hypothetical protein	5.4753	2.52757	25.2612	13.5163	9.38772
27394.m000354	Iron(III)-zinc(II) purple acid phosphatase precursor, putative	191.768	149.795	165.692	60.4655	76.2555
27394.m000355	Kiwellin, putative	1.64937	3.57697	1.77135	0	2.51054
27394.m000356	Purple acid phosphatase precursor, putative	0	0	0	1.35638	0
27394.m000357	calcium lipid binding protein, putative	30.7239	13.8565	19.9299	31.8986	13.0893
27394.m000358	chloride channel clc, putative	10.7239	5.05313	7.48169	18.2063	16.9486
27394.m000361	ATP binding protein, putative	54.0344	33.6042	35.5217	31.8312	49.3791
27395.m000079	mitochondrial ribosomal protein S16, putative	94.0343	24.5993	38.4013	45.596	10.2223
27395.m000080	Ubiquitin carboxyl-terminal hydrolase, putative	93.1311	53.0994	53.7792	51.1251	59.8808
27395.m000081	zinc finger protein, putative	3.89647	1.9992	5.17663	4.99865	5.75637
27395.m000082	hydrogen-transporting ATP synthase, rotational mechanism, putative	0	0	0	0	28.9119
27395.m000083	protein phosphatase pp2a regulatory subunit B, putative	87.804	44.5905	67.498	59.4874	76.3664
27401.m000275	Flavonol synthase/flavanone 3-hydroxylase, putative	20.1197	11.0109	19.7129	40.9603	12.1796
27401.m000276	conserved hypothetical protein	28.5747	13.7269	18.8347	15.2744	10.9989
27401.m000278	conserved hypothetical protein	25.2649	21.1646	18.2784	14.8472	27.5024
27401.m000280	homeobox protein, putative	25.3117	27.6995	39.1919	26.5171	62.0225
27401.m000282	conserved hypothetical protein	17.1329	1.9579	2.64954	3.79213	12.0284
27401.m000283	pentatricopeptide repeat-containing protein, putative	7.35569	2.80757	7.61072	5.33572	4.14248
27401.m000284	Protein-tyrosine phosphatase mitochondrial 1, mitochondrial precursor, putative	36.4459	26.2783	30.9245	43.9716	89.9213
27401.m000285	Palmitoyl-protein thioesterase 1 precursor, putative	6.58735	2.57068	64.2721	33.907	26.3187
27401.m000286	conserved hypothetical protein	0.982945	0	0	5.02012	0
27401.m000287	conserved hypothetical protein	16.4263	6.49943	8.59148	43.433	26.4635
27401.m000288	mutt domain protein, putative	21.2886	3.27497	2.08967	21.8269	18.2615
27401.m000289	hypothetical protein	0	0	0	0	0.867
27401.m000290	H(\+)-transporting atpase plant/fungi plasma membrane type, putative	0.526199	0.747366	0	0	1.12577
27401.m000291	Ethylene-responsive transcription factor, putative	0.857315	0	12.0407	1.19432	1.94315
27404.m000060	hypothetical protein	40.3878	69.9561	0	0	1.03297
27428.m000106	pyruvate kinase, putative	107.822	63.4475	98.0485	35.8214	71.6115
27428.m000107	mRNA (guanine-7-)methyltransferase, putative	3.80809	3.90447	4.62102	4.08357	5.12203
27428.m000109	conserved hypothetical protein	3.13853	0	5.13488	5.00937	1.78
27428.m000110	Metalloendoproteinase 1 precursor, putative	0	0	0	22.751	0
27428.m000111	mta/sah nucleosidase, putative	0	0	0.657931	7.92724	0
27428.m000112	3-phosphoinositide-dependent protein kinase-1, putative	29.8537	22.4199	27.0226	15.542	44.7686
27436.m000276	WD-repeat protein, putative	9.20487	5.56419	24.7678	6.1376	4.23455
27436.m000277	conserved hypothetical protein	0	0	0	0	39.2876
27436.m000278	Citrate-binding protein precursor, putative	1.27332	0	0.994313	10.8269	858.129
27436.m000284	alcohol dehydrogenase, putative	8.1385	15.526	22.1202	278.938	44.426
27436.m000285	leucine-rich repeat-containing protein, putative	1.27051	0.626093	1.54842	3.75836	4.18895
27436.m000287	monoxygenase, putative	0	0	1.78638	0	0.665696
27436.m000288	monoxygenase, putative	0	0	0.696799	2.25224	26.6055
27436.m000290	monoxygenase, putative	0	0	8.31177	0	1.10268
27436.m000291	conserved hypothetical protein	56.2671	38.6468	42.2136	34.8885	92.9964
27436.m000292	conserved hypothetical protein	28.9922	9.16158	11.5334	8.99027	10.5051
27446.m000472	Cycloartenol synthase, putative	0	0	1.096	9.98491	2.73211
27446.m000473	structural constituent of ribosome, putative	75.2658	27.3305	69.1421	21.3797	29.8564
27446.m000474	conserved hypothetical protein	3.94287	2.32555	8.74712	10.3785	10.7401
27446.m000476	acetylornithine aminotransferase, putative	40.7137	25.0078	12.9191	26.5443	10.4319
27446.m000477	acetylornithine aminotransferase, putative	31.3052	20.5331	10.5839	12.9318	10.2976
27446.m000478	ubiquitin-protein ligase, putative	7.84247	5.58132	7.24364	5.15049	12.7282
27446.m000481	brca1-associated protein, putative	11.8111	8.87217	8.31393	7.92718	14.3513
27446.m000482	3-isopropylmalate dehydrogenase, putative	104.383	45.2586	107.767	73.9524	28.3937
27446.m000483	pentatricopeptide repeat-containing protein, putative	9.32219	6.11725	4.62569	1.91061	2.14943
27446.m000486	conserved hypothetical protein	2.41294	0	0	0.935127	5.28816
27446.m000490	transcription cofactor, putative	27.3501	31.1977	54.7663	20.163	60.6512
27446.m000491	fructose-1,6-bisphosphatase, putative	2.72471	1.92215	23.6553	7.66751	0
27446.m000493	Peroxidase 2 precursor, putative	0	0	3.95026	0	0
27446.m000495	conserved hypothetical protein	0	0	1.87182	0	0
27446.m000496	conserved hypothetical protein	12.8091	7.19668	8.21751	47.2216	10.7486
27446.m000497	conserved hypothetical protein	0	0	0	27.9198	19.083
27446.m000498	pentatricopeptide repeat-containing protein, putative	6.98132	4.18511	4.29362	2.18593	1.75738
27446.m000499	amino acid transporter, putative	10.6599	4.96208	2.9249	9.04412	16.869
27448.m000066	conserved hypothetical protein	8.7596	8.52448	7.03331	3.33145	8.68568
27448.m000067	conserved hypothetical protein	15.335	15.8773	16.0226	11.708	18.8725
27448.m000068	amino acid transporter, putative	109.902	52.6759	91.0928	134.035	81.0316
27451.m000239	aldose-1-epimerase, putative	6.78934	1.79004	7.0532	9.10133	45.3653
27451.m000241	conserved hypothetical protein	40.0129	31.8658	8.97127	8.92939	3.26191
27451.m000242	hypothetical protein	21.1077	16.1857	4.91457	4.13709	1.54164
27451.m000243	conserved hypothetical protein	16.6936	11.6203	11.7054	175.424	18.8432
27451.m000244	conserved hypothetical protein	5.11391	0	0	0	0
27451.m000246	DNA binding protein, putative	25.4145	17.7393	22.7247	17.0194	24.4395
27451.m000247	RSI-1 protein precursor, putative	0	9.79208	92.4042	0	30.4209
27451.m000248	transcription regulator, putative	11.01	4.87581	16.6853	18.1876	7.51876
27451.m000249	transferase, transferring glycosyl groups, putative	17.9562	9.30914	6.05507	8.2053	6.63066
27451.m000250	pentatricopeptide repeat-containing protein, putative	9.24515	6.3049	9.43317	5.69295	8.28448
27451.m000251	valyl-tRNA synthetase, putative	20.7771	7.48203	13.8376	32.6509	8.52298
27451.m000252	valyl-tRNA synthetase, putative	13.7556	4.31148	9.81749	20.7944	5.9274
27451.m000253	geranyl geranyl pyrophosphate synthase, putative	0	0	4.09731	1.12752	0.770777
27455.m000039	Eukaryotic initiation factor iso-4F subunit p82-34, putative	304.583	140.662	335.129	205.996	200.069
27455.m000040	conserved hypothetical protein	4.66285	1.35309	0	0	0
27461.m000098	Protein G10, putative	25.4313	15.8859	18.845	36.0782	19.2296
27461.m000099	ubiquitin-protein ligase, putative	5.08887	2.30215	2.10095	3.99322	2.56657
27461.m000100	serine/threonine protein kinase, putative	42.5062	44.4556	20.6967	5.53446	24.957
27461.m000101	monodehydroascorbate reductase, putative	295.154	47.9173	286.916	239.985	330.856
27461.m000102	60S acidic ribosomal protein P2, putative	142.131	25.4211	43.8584	81.5053	21.7667
27467.m000162	Allene oxide cyclase 4, chloroplast precursor, putative	1069.7	243.011	51.8164	105.587	56.8043
27467.m000165	conserved hypothetical protein	6.87882	7.65175	6.64554	7.25698	7.46582
27467.m000166	conserved hypothetical protein	5.76237	3.21085	5.60374	7.16963	7.0852
27467.m000169	conserved hypothetical protein	0	1.85652	1.70548	50.1064	2.21079
27467.m000170	conserved hypothetical protein	3.28032	2.31864	3.37514	78.698	1.94435
27467.m000171	leucine-rich repeat containing protein, putative	2.02487	0	1.80636	0.346043	0.583707
27469.m000163	catalytic, putative	25.5162	11.5363	8.94683	32.1586	4.46374
27469.m000164	conserved hypothetical protein	26.5824	16.2032	16.2164	76.502	10.9753
27469.m000165	Endo-1,3(4)-beta-glucanase 1 precursor, putative	2.26313	0	1.04242	5.80466	28.3597
27469.m000166	conserved hypothetical protein	17.3625	9.44903	14.1324	15.784	18.6173
27469.m000169	hypothetical protein	1.20934	0	0	0	0
27469.m000170	conserved hypothetical protein	3.01098	0	0	11.7226	0.790638
27469.m000171	conserved hypothetical protein	2.04562	0	0	1.63526	0
27471.m000401	protein kinase, putative	47.1958	34.4511	34.4581	14.554	40.8063
27471.m000402	hypothetical protein	1.25298	0	1.8748	2.86682	7.35718
27471.m000403	Senescence-associated protein DIN1, putative	117.336	94.8895	1110.14	407.402	8.37958
27471.m000404	conserved hypothetical protein	27.8577	24.1568	30.7274	68.1665	16.7322
27471.m000405	conserved hypothetical protein	49.7452	30.6053	127.623	88.7277	70.3284
27471.m000407	DNA helicase, putative	10.5091	10.4178	8.47803	7.62848	7.60511
27471.m000408	COMPASS component SWD2, putative	12.5147	4.33619	7.77393	5.67004	7.09723
27471.m000409	Protein WUSCHEL, putative	0	0	0	0	45.2303
27471.m000410	conserved hypothetical protein	43.243	26.1709	25.2692	33.3333	34.0551
27471.m000411	conserved hypothetical protein	0	0	17.3138	66.9943	3.50043
27471.m000412	conserved hypothetical protein	6.10022	4.00811	5.44039	5.25493	4.68646
27471.m000413	ATP binding protein, putative	9.14821	1.57678	8.99135	13.0941	2.40382
27471.m000415	conserved hypothetical protein	0	0	0	0	0.770503
27471.m000417	endo-1,4-beta-glucanase, putative	0	0	1.04541	0	0
27471.m000419	conserved hypothetical protein	30.0275	8.22302	13.1394	15.4166	36.3721
27471.m000420	small nuclear ribonucleoprotein f, putative	128.996	46.0062	55.2597	94.3666	66.4666
27471.m000421	YEATS domain-containing protein, putative	6.89104	2.46437	2.50934	9.03364	2.02824
27471.m000422	methionine sulfoxide reductase, putative	26.3736	9.16107	21.2522	28.0191	31.3709
27471.m000423	50S ribosomal protein L20, putative	25.2722	6.57526	23.4474	22.9467	11.3973
27471.m000424	conserved hypothetical protein	21.8599	8.8989	20.7879	7.90301	21.5044
27482.m000144	UDP-glucosyltransferase, putative	3.56454	0	0	0	0
27482.m000145	UDP-glucosyltransferase, putative	0.859887	0	4.22567	6.65304	0
27482.m000146	UDP-glucosyltransferase, putative	0	0	1.31989	0	0
27482.m000147	conserved hypothetical protein	8.50277	4.28032	7.52929	12.103	10.5414
27482.m000148	BRASSINOSTEROID INSENSITIVE 1-associated receptor kinase 1 precursor, putative	2.8465	3.97645	1.82469	20.7939	54.191
27482.m000149	conserved hypothetical protein	7.6581	5.0872	7.15714	6.06739	3.95134
27482.m000151	Protein BABY BOOM, putative	78.1769	60.2922	73.4298	0	0
27494.m000044	GATA transcription factor, putative	26.6329	21.6814	45.0683	46.3052	15.6297
27494.m000045	Auxin response factor, putative	8.73934	6.81185	9.21762	16.7535	9.1735
27496.m000094	conserved hypothetical protein	15.0563	15.9035	2.78408	0.650858	1.31359
27496.m000095	starch branching enzyme II, putative	75.2237	46.0822	98.3667	66.3519	107.118
27496.m000096	hydrolase, putative	20.9186	7.1986	16.1864	18.5689	28.3504
27496.m000097	ATP-binding cassette transporter, putative	1.82329	0.544763	1.67483	17.1896	3.94791
27504.m000609	ubiquinone/menaquinone biosynthesis methyltransferase, putative	25.1482	13.5515	19.7157	103.815	15.8178
27504.m000610	kinase, putative	3.82882	2.2859	2.16492	4.6684	9.47899
27504.m000612	kinase, putative	8.05083	5.00089	7.69949	1.98771	3.0472
27504.m000614	nitrate transporter, putative	7.91239	2.23758	3.05447	2.32757	2.07521
27504.m000615	enzyme inhibitor, putative	0	0	6.03914	2.82842	53.2187
27504.m000616	enzyme inhibitor, putative	0	0	0	2.87805	132.992
27504.m000617	alpha-glucan water dikinase, chloroplast precursor, putative	47.5172	33.3064	44.8689	23.7985	19.0081
27504.m000618	Heme-binding protein, putative	0	0	0	4.41455	0
27504.m000619	conserved hypothetical protein	1.055	0	3.89733	20.1754	0
27504.m000620	pentatricopeptide repeat-containing protein, putative	36.4645	11.7095	31.6695	12.7811	8.88499
27504.m000621	catalytic, putative	99.8899	26.0307	25.7706	25.1009	89.7622
27504.m000622	Alliin lyase precursor, putative	43.0506	97.244	0	1.72744	14.9779
27504.m000623	conserved hypothetical protein	32.6445	19.7776	0	0	13.3815
27504.m000624	Disease resistance protein RPM1, putative	19.19	6.36723	9.92245	8.65076	9.97173
27504.m000625	Disease resistance protein RPM1, putative	1.48493	0	0.581538	1.51221	1.80005
27504.m000626	clathrin coat assembly protein ap-1, putative	58.9791	29.3186	25.0414	26.8671	26.8458
27504.m000629	conserved hypothetical protein	1.95329	0	0	4.88676	0
27504.m000630	anthranilate phosphoribosyltransferase, putative	30.5406	16.3415	17.1815	14.5515	20.7594
27504.m000631	Ribose-phosphate pyrophosphokinase, putative	27.2708	14.0495	2.77805	8.9796	47.1562
27504.m000632	conserved hypothetical protein	15.0817	11.0787	8.95516	95.7067	14.1178
27504.m000633	alanine aminotransferase, putative	71.0334	28.7573	28.2434	801.895	55.6513
27504.m000635	conserved hypothetical protein	7.17771	0	4.18065	11.3056	10.7611
27504.m000636	conserved hypothetical protein	6.80635	1.73986	5.43931	8.8055	9.70251
27504.m000637	conserved hypothetical protein	14.3154	8.97817	18.1326	4.54921	5.32609
27504.m000638	copper amine oxidase, putative	42.8517	15.4591	55.8405	17.4379	10.4324
27504.m000640	multidrug resistance pump, putative	2.75995	0	2.49569	10.6001	39.2862
27504.m000641	60S ribosomal protein L27a, putative	147.427	35.2371	58.7912	103.093	32.2223
27504.m000642	conserved hypothetical protein	21.5671	15.8887	20.5422	71.2195	36.9473
27504.m000643	abc transporter, putative	8.63944	5.53623	5.80675	29.9373	14.4333
27504.m000644	hydrolase, acting on ester bonds, putative	16.5878	22.1028	14.1451	9.74819	26.2886
27504.m000645	conserved hypothetical protein	8.92025	9.9084	6.91156	2.14603	3.76465
27504.m000646	conserved hypothetical protein	13.8249	15.9948	12.4102	7.16832	7.32557
27504.m000647	chloroplast phosphate transporter, putative	2.26329	0	5.37551	82.2363	6.65049
27506.m000051	zinc finger protein, putative	3.37662	2.66116	18.2294	373.417	110.718
27506.m000052	1-deoxyxylulose-5-phosphate synthase, putative	1.18029	1.90946	17.8973	9.67781	5.67466
27516.m000169	phosphoglucomutase, putative	115.004	98.5307	47.9243	23.1264	24.6668
27516.m000170	N-acetyltransferase, putative	3.33435	2.90589	6.77301	28.569	9.89487
27516.m000171	ATP binding protein, putative	20.4606	14.5826	10.4359	19.6249	20.8257
27516.m000172	pentatricopeptide repeat-containing protein, putative	9.16379	5.95796	6.80248	2.9246	3.71607
27516.m000173	conserved hypothetical protein	32.1201	16.095	23.185	34.1374	30.2584
27516.m000174	Aquaporin PIP2.1, putative	151.068	14.4862	102.88	491.456	130.759
27519.m000109	NADP-dependent glyceraldehyde-3-phosphate dehydrogenase, putative	23.5843	29.1155	19.9332	13.0678	35.3167
27519.m000110	NADP-dependent glyceraldehyde-3-phosphate dehydrogenase, putative	13.4324	15.77	18.2413	14.7731	20.4061
27519.m000112	NADP-dependent glyceraldehyde-3-phosphate dehydrogenase, putative	3.39556	3.54463	4.05324	3.58119	9.13463
27519.m000115	conserved hypothetical protein	0	1.86416	0	0	4.05836
27519.m000118	NADP-dependent glyceraldehyde-3-phosphate dehydrogenase, putative	5.97193	6.07313	0	0	5.14986
27519.m000119	NADP-dependent glyceraldehyde-3-phosphate dehydrogenase, putative	5.90833	7.89641	19.5025	4.19047	8.08527
27519.m000120	NADP-dependent glyceraldehyde-3-phosphate dehydrogenase, putative	0	0	4.92967	7.72856	1.2302
27524.m000287	50S ribosomal protein L15, putative	39.9608	16.4307	58.9357	339.844	13.4241
27524.m000288	conserved hypothetical protein	24.111	10.9163	28.4588	41.9338	60.3899
27524.m000289	hypothetical protein	0	0	65.172	0	58.519
27524.m000290	Ribulose bisphosphate carboxylase small chain, chloroplast precursor, putative	0	0	0	15.4132	0
27524.m000291	conserved hypothetical protein	67.5929	25.1146	44.885	43.2348	11.1198
27524.m000292	conserved hypothetical protein	0	0	12.9604	21.1866	41.3887
27524.m000293	LOB domain-containing protein, putative	69.8411	89.5236	4.18844	0	0
27524.m000294	conserved hypothetical protein	1.36794	0	13.6576	32.6057	8.94505
27524.m000295	5-methyltetrahydrofolate:homocysteine methyltransferase, putative	10.2402	9.08595	8.61669	21.0803	23.6839
27524.m000296	acyltransferase, putative	0	0	4.18701	63.2629	37.1003
27524.m000297	cinnamoyl-CoA reductase, putative	1.31251	0	17.7605	0	44.9494
27524.m000298	DNA binding protein, putative	97.0219	34.4501	48.7479	77.9196	24.8512
27524.m000299	conserved hypothetical protein	5.43846	0	10.5013	8.0164	0
27524.m000301	alpha-glucosidase, putative	243.358	81.318	503.505	206.19	86.9574
27524.m000302	conserved hypothetical protein	5.35838	0	0	10.2589	6.63818
27526.m000072	Cell division protein kinase 7, putative	0	0	18.0007	0	0
27526.m000073	conserved hypothetical protein	11.7064	1.99101	5.34448	4.41944	4.23239
27526.m000074	organic anion transporter, putative	111.585	36.2698	92.9976	59.545	277.001
27529.m000047	Chitin-inducible gibberellin-responsive protein, putative	33.3681	14.277	39.3034	44.3984	46.2727
27529.m000048	conserved hypothetical protein	6.47912	2.08184	1.79397	3.30545	17.6327
27533.m000078	conserved hypothetical protein	11.542	10.9379	0	0	0.573136
27533.m000079	Indole-3-acetic acid-amido synthetase GH3.6, putative	5.3544	6.04358	91.14	6.8395	804.174
27533.m000081	conserved hypothetical protein	37.4704	22.0846	34.6973	36.5877	28.1612
27533.m000082	conserved hypothetical protein	0	0	0	0	4.07352
27537.m000014	conserved hypothetical protein	41.1813	22.9799	30.9381	33.9555	35.881
27538.m000314	protein binding protein, putative	13.1261	4.9504	20.9909	37.2231	94.4329
27538.m000315	kinase, putative	28.2606	13.3574	25.8683	30.3146	10.1698
27538.m000317	Exosome complex exonuclease RRP41, putative	30.2116	23.1673	15.7531	19.991	13.026
27538.m000318	Cyclic nucleotide-gated ion channel, putative	0	0	0	9.65078	0.744051
27538.m000319	carboxy-lyase, putative	0.988896	0	6.88208	90.6212	0
27538.m000320	transferase, transferring glycosyl groups, putative	8.81372	12.6667	3.20774	0.697528	2.48365
27538.m000321	conserved hypothetical protein	24.3091	6.28775	6.5463	9.1417	41.9038
27538.m000322	pentatricopeptide repeat-containing protein, putative	42.8599	14.664	24.7406	15.3243	13.7205
27538.m000323	UDP-glucuronic acid/UDP-N-acetylgalactosamine transporter, putative	6.77274	2.37036	3.39239	43.7611	114.315
27538.m000324	conserved hypothetical protein	31.9061	12.5439	22.2539	45.5835	32.9092
27538.m000325	conserved hypothetical protein	21.8062	7.78081	9.86451	16.2223	16.5599
27538.m000326	GATA transcription factor, putative	16.3008	9.90908	10.1098	33.0492	10.3214
27538.m000327	Auxin response factor, putative	18.7186	11.0792	11.4119	7.12603	66.6723
27538.m000328	conserved hypothetical protein	11.9254	0	21.2044	22.3563	6.6487
27538.m000329	conserved hypothetical protein	78.5896	61.6178	30.2081	36.0313	47.0948
27538.m000330	conserved hypothetical protein	24.1429	15.4769	21.9198	34.6533	19.2096
27538.m000332	DNA binding protein, putative	77.4465	41.9173	21.5058	31.5713	5.6086
27538.m000333	double-stranded RNA binding protein, putative	31.1126	23.1841	24.4044	27.45	21.0179
27543.m000150	nucleolar complex protein, putative	26.5851	15.3486	14.8602	8.59333	8.55825
27543.m000151	conserved hypothetical protein	0	0	0	13.3823	0
27543.m000152	zinc finger protein, putative	17.9044	9.81377	31.4335	19.2968	4.3826
27543.m000153	WD-repeat protein, putative	32.8701	15.7077	22.0398	17.4928	17.4178
27543.m000154	alanyl-tRNA synthetase, putative	98.5567	41.2061	69.5401	55.1576	46.337
27544.m000014	aromatic amino acid decarboxylase, putative	0	0	0	13.8875	0
27553.m000315	Protein AFR, putative	1.19728	0	5.54268	7.18336	19.415
27553.m000316	serine/arginine rich splicing factor, putative	10.9779	4.60516	23.5219	19.462	10.0707
27553.m000317	programmed cell death protein, putative	14.2318	6.16337	5.87168	3.68128	3.84237
27553.m000318	programmed cell death protein, putative	28.7202	12.9112	12.5617	5.32393	8.78315
27553.m000319	sigma factor sigb regulation protein rsbq, putative	0	0	0	1.35239	0
27553.m000320	spliceosomal protein sap, putative	19.8696	23.6128	13.197	13.8522	17.799
27553.m000321	Cofactor required for Sp1 transcriptional activation subunit, putative	28.5305	19.2831	23.7238	26.6157	34.1138
27553.m000322	conserved hypothetical protein	246.153	140.729	204.567	81.6223	97.2503
27553.m000323	Eukaryotic translation initiation factor 3 subunit, putative	198.413	136.867	163.029	48.6679	79.8402
27553.m000324	calmodulin binding protein, putative	15.6664	6.71487	3.85893	8.14594	32.401
27553.m000325	bacteriochlorophyll synthase, putative	9.32771	4.33888	6.9219	40.4617	4.44383
27553.m000326	ribosomal protein S28, putative	266.128	158.687	232.443	75.2555	35.6541
27553.m000327	protein-s isoprenylcysteine O-methyltransferase, putative	18.431	9.73309	19.1437	10.0293	12.832
27553.m000328	40S ribosomal protein S5, putative	846.796	293.077	836.713	562.278	196.103
27553.m000329	pentatricopeptide repeat-containing protein, putative	8.5648	3.41623	5.48635	7.37232	3.48762
27553.m000330	pentatricopeptide repeat-containing protein, putative	14.0461	5.3785	7.38926	5.63796	4.57097
27553.m000331	conserved hypothetical protein	36.9308	15.1579	25.5881	14.4024	4.85918
27553.m000332	Rhomboid protein, putative	30.4638	20.0771	19.8063	17.9165	29.1342
27555.m000030	serine-threonine protein kinase, plant-type, putative	0	0	0	6.32232	0
27561.m000289	hypothetical protein	48.1844	26.4493	25.3877	43.3082	19.2363
27561.m000290	UDP-glucosyltransferase, putative	0	1.16326	0.644809	1.51551	0.797898
27561.m000291	conserved hypothetical protein	6.19022	3.2108	4.60013	6.08949	4.5054
27561.m000292	conserved hypothetical protein	0	0	0	6.7334	0
27561.m000293	conserved hypothetical protein	0	0	0	4.52229	0
27561.m000294	conserved hypothetical protein	34.3155	14.9196	13.6118	24.3261	22.5055
27561.m000295	2-deoxyglucose-6-phosphate phosphatase, putative	7.82238	5.18181	10.6264	138.302	1.06045
27561.m000296	UDP-glucuronosyltransferase, putative	0.553874	0	11.3566	30.4081	2.86292
27561.m000297	UDP-glucuronosyltransferase, putative	0	0	0.544314	2.47536	1.28392
27561.m000298	Cyanate hydratase, putative	16.9601	23.5262	44.4881	67.2928	18.1269
27561.m000300	DAG protein, chloroplast precursor, putative	135.782	29.9846	70.483	139.671	47.5298
27561.m000301	conserved hypothetical protein	6.05715	0	0	2.6888	0
27561.m000302	abhydrolase domain containing, putative	23.0153	17.6835	25.8486	26.2364	21.8528
27568.m000252	DNA binding protein, putative	23.707	16.1534	47.0054	39.3629	163.51
27568.m000253	conserved hypothetical protein	12.6807	7.12285	26.8392	15.0598	22.5294
27568.m000254	ftsj, putative	4.13461	0	2.82165	5.47113	0
27568.m000255	WD-repeat protein, putative	21.2671	5.0939	6.07916	22.6412	1.71489
27568.m000256	conserved hypothetical protein	15.4753	10.63	14.4936	12.4483	14.5003
27568.m000257	conserved hypothetical protein	0	0	1.66184	3.38223	0
27568.m000258	set domain protein, putative	21.792	25.9757	18.444	11.3451	33.3791
27568.m000259	conserved hypothetical protein	5.77135	1.36032	6.96885	0.946895	1.54545
27568.m000262	fk506 binding protein, putative	66.7305	45.4759	43.3446	48.4568	37.2321
27568.m000263	protein binding protein, putative	54.4087	27.1217	39.5573	53.2424	56.8039
27568.m000264	Aspartic proteinase nepenthesin-1 precursor, putative	2.99683	0	0	4.75977	0
27568.m000265	zinc finger protein, putative	9.38349	3.21789	35.3062	10.519	20.4463
27574.m000218	sphingosine-1-phosphate phosphohydrolase, putative	22.5236	11.0448	15.2532	50.5501	42.3844
27574.m000219	protein phsophatase-2a, putative	185.299	100.039	175.351	225.482	154.157
27574.m000220	dead box ATP-dependent RNA helicase, putative	70.4687	31.0374	27.0372	48.1137	56.4474
27574.m000221	conserved hypothetical protein	12.8805	5.76399	4.6807	5.09263	3.27446
27574.m000222	ubiquitin-protein ligase, putative	31.0552	13.6725	21.8633	14.8835	12.6872
27574.m000224	carbon catabolite repressor protein, putative	71.7895	43.9481	57.9134	58.202	51.8887
27574.m000225	Cysteine proteinase inhibitor, putative	344.766	232.047	98.4764	31.2371	65.7936
27574.m000226	conserved hypothetical protein	5.12571	0	0	0	0
27574.m000227	60S ribosomal protein L21, putative	640.389	229.917	304.585	402.513	126.457
27574.m000228	Disease resistance response protein, putative	2.19862	0	2.77607	73.8461	0
27574.m000229	conserved hypothetical protein	21.3479	9.06519	14.7796	50.3068	22.1307
27574.m000230	nucleic acid binding protein, putative	12.587	5.38789	0	31.4813	0
27585.m000144	Ethylene-responsive transcription factor, putative	248.453	121.652	410.172	200.005	282.239
27585.m000146	zinc finger protein, putative	0	0	10.8147	0	0
27585.m000148	zinc finger protein, putative	2.21397	0	8.67919	1.45639	19.4588
27585.m000149	zinc finger protein, putative	2.61307	3.01563	60.7388	1.95715	31.6671
27585.m000150	zinc finger protein, putative	24.8612	10.0279	1.11972	0	0
27585.m000151	zinc finger protein, putative	3.46687	1.32045	0	0	0
27585.m000152	zinc finger protein, putative	0	0	0	0	1.18287
27613.m000608	Glycine-rich protein DC7.1 precursor, putative	320.069	0	16.7769	73.4735	31.6661
27613.m000610	DNA topoisomerase type I, putative	53.5223	56.685	26.767	22.7735	61.3484
27613.m000611	acyltransferase, putative	0	1.58655	0	0	150.128
27613.m000612	acyltransferase, putative	0	0	0	0.947	0
27613.m000613	acyltransferase, putative	9.11327	9.68758	3.73305	3.42719	1.19998
27613.m000614	protein binding protein, putative	38.7971	27.9836	19.8961	17.1072	45.8812
27613.m000616	sodium/hydrogen exchanger, putative	17.3512	34.6381	2.40143	5.74377	6.12766
27613.m000618	glycerophosphoryl diester phosphodiesterase, putative	139.642	46.5472	86.7753	80.0075	54.5293
27613.m000619	pirin, putative	20.3955	12.7249	1.23122	16.4442	21.7616
27613.m000620	Beta-(1,2)-xylosyltransferase, putative	14.7119	10.7977	15.2168	8.147	19.1337
27613.m000621	Calcium-binding protein, putative	56.5375	26.9534	19.586	42.6542	31.3179
27613.m000622	phosphoribosylamine-glycine ligase, putative	19.5502	6.86841	12.9796	15.8586	11.6853
27613.m000623	40S ribosomal protein S8, putative	786.646	281.755	1129.23	389.035	155.875
27613.m000624	carboxy-lyase, putative	13.9862	6.43496	9.11733	27.1635	5.93816
27613.m000626	conserved hypothetical protein	0	0	0	0	7.22229
27613.m000627	conserved hypothetical protein	0	0	0	0	1.31018
27613.m000628	conserved hypothetical protein	0	0	0	0	4.9286
27613.m000630	protein translocase, putative	84.9747	39.6942	37.8572	72.7831	26.0874
27613.m000631	Chromosome-associated kinesin KIF4A, putative	19.529	5.0611	5.45677	5.63729	2.46806
27613.m000633	conserved hypothetical protein	30.5437	12.2839	55.4194	111.832	44.9458
27613.m000634	conserved hypothetical protein	3.12754	0.594283	0.236651	0.889014	0.39751
27613.m000635	Heterogeneous nuclear ribonucleoprotein 27C, putative	33.9491	17.6454	72.5442	36.5121	55.657
27613.m000637	ATP binding protein, putative	0.768852	0	2.41705	11.6163	11.7267
27613.m000638	Protein FRIGIDA, putative	23.3541	10.3659	16.6831	12.8815	21.4883
27613.m000639	WRKY transcription factor, putative	13.3464	8.15332	17.7518	13.4522	18.4913
27613.m000640	conserved hypothetical protein	0	0	10.481	46.1009	0
27613.m000641	nucleic acid binding protein, putative	2.02358	0	5.39734	48.8085	0
27613.m000642	Chitin-inducible gibberellin-responsive protein, putative	32.6916	16.8033	36.3353	20.2955	19.7476
27613.m000643	conserved hypothetical protein	0	0	0	13.0971	0
27613.m000644	conserved hypothetical protein	11.2904	5.15648	12.5008	21.9156	2.30337
27613.m000645	RNA binding protein, putative	13.7626	14.5408	10.7749	60.9795	43.4055
27622.m000146	serine-threonine protein kinase, plant-type, putative	0.714526	0	0	0.690162	0.49763
27622.m000147	Aspartic proteinase nepenthesin-1 precursor, putative	1.7292	2.85708	0	0	1.12051
27622.m000148	conserved hypothetical protein	81.6563	35.2635	48.9566	26.6118	26.7339
27622.m000149	atpase n2b, putative	20.4537	14.2329	95.0586	39.3746	20.0887
27622.m000151	clathrin assembly protein, putative	1.95838	0	0.683467	2.02465	17.3813
27622.m000152	heat shock protein 70 (HSP70)-interacting protein, putative	66.1707	28.6942	42.8971	28.6827	60.1455
27622.m000153	cinnamoyl-CoA reductase, putative	35.1255	5.56288	2.07782	1.48995	123.128
27623.m000136	Multidrug resistance protein, putative	17.8416	11.2135	26.6254	113.254	29.3713
27623.m000137	cop9 complex subunit 7a, putative	151.997	45.9798	83.5536	66.7811	45.0874
27623.m000138	SP1L, putative	12.4227	4.87926	12.1735	61.6251	19.4699
27623.m000139	conserved hypothetical protein	0	0	0	8.26637	0
27623.m000142	Esterase PIR7B, putative	23.9263	15.3987	10.5395	17.3597	42.3087
27632.m000165	Xyloglucan endotransglucosylase/hydrolase protein 22 precursor, putative	0	0	0	1.30278	0
27632.m000166	conserved hypothetical protein	8.27739	4.14038	4.87935	7.30797	2.60466
27632.m000168	ATP-dependent RNA helicase, putative	7.05949	3.85034	13.9439	4.75629	9.29007
27632.m000170	carboxyphosphonoenolpyruvate mutase, putative	35.4411	10.3766	8.55674	22.6945	6.72054
27632.m000173	Epsin-2, putative	49.1364	39.6537	76.3846	40.8346	75.0052
27632.m000175	conserved hypothetical protein	0	0	8.60458	0	4.03066
27637.m000168	binding, putative	22.888	0	0	0	2.03249
27637.m000172	E3 ubiquitin ligase PUB14, putative	0	0	1.01554	0	2.66519
27637.m000173	receptor protein kinase, putative	30.658	14.5136	27.536	23.5532	22.1269
27637.m000177	hypothetical protein	3.04025	0	2.30898	0	0
27637.m000179	Potassium channel SKOR, putative	4.47895	3.89802	20.5101	3.6289	1.88198
27647.m000175	aspartate semialdehyde dehydrogenase, putative	69.6427	15.6586	20.4204	32.8261	10.4388
27647.m000176	aspartate semialdehyde dehydrogenase, putative	12.8717	5.77149	3.04853	41.2989	6.04343
27647.m000178	aspartate semialdehyde dehydrogenase, putative	0	0	4.54822	4.20539	8.42963
27647.m000179	two-component sensor histidine kinase bacteria, putative	29.4686	21.0428	28.4286	33.6595	31.6426
27647.m000180	conserved hypothetical protein	0	0	11.9953	10.125	0
27647.m000181	Adagio protein, putative	15.1908	11.7706	67.4017	17.7496	23.4712
27647.m000182	dynamin, putative	38.1988	15.5427	42.9066	24.0609	58.2798
27647.m000183	conserved hypothetical protein	0.812541	0	44.76	2.2946	12.4937
27651.m000096	Charged multivesicular body protein, putative	20.681	17.6743	24.2029	15.0043	20.8662
27651.m000097	kinase, putative	41.8431	32.166	32.6279	20.9234	37.193
27651.m000098	ATP binding protein, putative	86.4439	46.4359	29.3242	93.3076	19.269
27660.m000082	pentatricopeptide repeat-containing protein, putative	4.79395	1.2522	3.74454	1.62238	1.9081
27660.m000084	Monoglyceride lipase, putative	43.3329	20.351	12.8884	16.4157	32.5328
27660.m000086	mjk13.15 protein, putative	24.9133	10.3558	23.9076	32.656	39.8662
27687.m000066	40S ribosomal protein S26, putative	33.9071	7.92809	20.6991	40.5472	16.1873
27687.m000067	ef-hand calcium binding protein, putative	63.651	25.7442	49.0723	73.4821	68.9777
27688.m000061	glucose-6-phosphate 1-dehydrogenase, putative	0	0	0.874519	4.92673	3.75976
27688.m000062	conserved hypothetical protein	147.726	74.3355	121.69	99.0402	70.3054
27699.m000208	diphosphoinositol polyphosphate phosphohydrolase, putative	7.50472	2.06764	35.0245	182.681	12.3096
27699.m000210	DUF26 domain-containing protein 1 precursor, putative	2.51294	0	0.941567	10.9696	1.48762
27699.m000211	conserved hypothetical protein	0	0	22.3181	0	0
27699.m000212	ccaat-binding transcription factor subunit A, putative	3.10006	2.62827	7.66715	10.3036	7.41932
27699.m000214	ATP binding protein, putative	25.8483	13.5269	34.2835	29.7467	12.7351
27699.m000218	ADP-ribosylation factor, putative	51.1734	26.4352	38.0852	34.6899	27.384
27704.m000143	conserved hypothetical protein	17.0658	6.61816	0.934646	5.06229	1.58624
27704.m000146	ring finger protein, putative	0	0	1.84917	6.21194	0
27704.m000147	cholinephosphate cytidylyltransferase, putative	95.1077	58.1592	88.3362	49.9808	105.658
27704.m000148	RNA binding protein, putative	24.1531	7.62639	14.9189	22.7497	10.4104
27704.m000149	50S ribosomal protein L7/L12, putative	54.7491	16.9224	38.2952	29.964	15.5658
27704.m000150	Urease accessory protein ureD, putative	8.35378	5.23417	6.76705	7.67277	5.27537
27704.m000151	UDP-n-acteylglucosamine pyrophosphorylase, putative	132.748	120.726	88.7168	65.7042	73.7937
27715.m000180	multidrug resistance pump, putative	0	0	3.50931	7.72881	6.41889
27715.m000181	chromodomain helicase DNA binding protein, putative	15.7451	15.8955	14.1301	10.3961	30.7595
27715.m000182	serine-pyruvate aminotransferase, putative	14.6019	12.3489	9.26937	1300.21	28.6222
27715.m000183	conserved hypothetical protein	0	0	7.61052	0	1.54385
27715.m000186	exosome complex exonuclease rrp45, putative	23.004	18.0059	14.4553	5.86411	7.36836
27716.m000049	catalytic, putative	17.3554	8.7905	16.8026	34.7639	8.40968
27716.m000050	Ent-kaurene synthase B, chloroplast precursor, putative	0.91514	0	0	0	0.818181
27717.m000088	clathrin assembly protein, putative	1.38867	0	2.30754	26.4193	3.01041
27717.m000089	multidrug resistance pump, putative	31.1909	3.85155	17.4721	97.1885	13.5602
27717.m000090	multidrug resistance pump, putative	0.649643	0	0.553759	10.5008	0
27717.m000091	Early nodulin 20 precursor, putative	37.6356	2.30441	8.12609	14.6226	57.7745
27718.m000097	conserved hypothetical protein	48.3396	135.571	0	0	0
27721.m000026	glucose-6-phosphate 1-dehydrogenase, putative	172.69	175.498	56.8639	61.4638	366.973
27732.m000275	conserved hypothetical protein	107.962	75.4262	220.129	150.639	89.7959
27732.m000278	KOM, putative	16.517	6.53882	14.7178	33.2267	51.2934
27732.m000279	protein binding protein, putative	24.2825	38.2821	16.8167	17.8908	31.1771
27732.m000280	conserved hypothetical protein	18.7759	29.688	12.321	14.4218	25.6128
27732.m000283	pentatricopeptide repeat-containing protein, putative	2.93582	0.812823	1.86504	0	0.807062
27732.m000288	conserved hypothetical protein	13.1377	2.79265	2.94876	9.38928	3.49599
27732.m000289	Transmembrane emp24 domain-containing protein 10 precursor, putative	67.4095	44.5448	14.8532	6.46195	33.897
27732.m000290	sugar transporter, putative	0	0	0.979185	0.985209	10.8212
27733.m000032	Minor allergen Alt a, putative	70.5449	18.7367	25.8898	112.083	43.4517
27733.m000033	transcription factor, putative	1.3664	0	1.44471	1.93252	1.15255
27742.m000246	transcription factor, putative	31.3257	5.82538	3.71791	29.2544	5.01568
27742.m000247	ankyrin repeat-containingprotein, putative	40.8165	10.9789	16.3196	18.1767	10.7174
27742.m000248	protein binding protein, putative	51.2919	33.1164	76.4115	72.5216	105.161
27742.m000249	hypothetical protein	6.09108	0	20.2225	18.8501	27.7047
27742.m000250	DNA binding protein, putative	9.36629	6.56643	0	0	0
27742.m000252	conserved hypothetical protein	0	0	18.9621	195.815	0
27742.m000253	retinoblastoma-binding protein, putative	1.71857	1.06128	1.75958	3.02276	9.94792
27742.m000256	conserved hypothetical protein	14.2472	0	6.34083	8.40737	12.8975
27744.m000095	hypothetical protein	10.8608	7.91649	2.12202	4.47022	6.44421
27744.m000096	ATP binding protein, putative	42.5833	32.9498	15.3878	10.842	25.0477
27744.m000097	conserved hypothetical protein	24.921	10.1746	19.0335	35.5934	47.3942
27747.m000113	conserved hypothetical protein	4.37462	2.29444	4.48063	5.5611	5.40022
27747.m000114	kinase, putative	0	0	0	0	7.70621
27749.m000329	conserved hypothetical protein	21.0986	15.7927	11.4258	36.9722	15.3706
27749.m000330	ATP binding protein, putative	25.9599	20.0976	16.1199	55.2295	23.0308
27749.m000331	phosphatidylinositol glycan, putative	15.7861	6.63811	6.76407	5.98274	10.3156
27749.m000336	hypothetical protein	4.37971	0	3.4735	3.5438	2.19231
27749.m000337	conserved hypothetical protein	6.22682	2.00109	9.52481	9.35	2.91435
27749.m000338	cysteine-type endopeptidase, putative	17.9972	9.63076	8.24946	11.0265	11.1832
27749.m000339	mitochondrial dicarboxylate carrier protein, putative	64.032	21.7998	63.2203	72.9755	144.288
27749.m000340	conserved hypothetical protein	9.65424	0	10.0705	21.9566	4.54919
27749.m000341	conserved hypothetical protein	7.56241	0	0	14.8812	0
27749.m000342	conserved hypothetical protein	29.5365	16.6152	7.51873	5.14872	37.4403
27749.m000343	conserved hypothetical protein	56.0255	19.3857	94.3103	210.115	21.158
27749.m000344	14-3-3 protein sigma, gamma, zeta, beta/alpha, putative	15.103	6.94793	8.09432	15.8237	10.3885
27749.m000345	cyclin d, putative	71.9771	39.7453	53.2221	45.739	23.5155
27749.m000346	phosphofructokinase, putative	62.5812	28.5269	33.2296	6.31391	38.2599
27749.m000347	hypothetical protein	0	0	0	2.95022	0
27751.m000168	DNA binding protein, putative	0	0	0	0	1.07036
27751.m000169	DNA binding protein, putative	0	0	0	5.03739	0
27751.m000173	carbohydrate binding protein, putative	0	0	1.59256	1.36186	0
27751.m000174	Nucleolar essential protein, putative	69.8248	36.2381	49.2317	50.0063	23.0584
27751.m000175	Kinesin heavy chain, putative	5.91677	2.42557	0.940586	1.65295	1.27785
27751.m000176	N-acylneuraminate-9-phosphatase, putative	89.2088	137.195	224.428	184.801	107.059
27752.m000047	conserved hypothetical protein	0	0	0	21.2343	0
27753.m000016	class IV chitinase, putative	5.13875	0	14.0016	92.2196	0
27755.m000087	acetylglucosaminyltransferase, putative	11.5982	4.76844	11.9433	32.449	72.7055
27755.m000088	ubiquitin ligase protein cop1, putative	33.2155	21.6476	16.7908	85.9354	45.9059
27755.m000091	Cell division protein kinase, putative	33.1636	15.2318	24.056	37.8296	26.1981
27757.m000022	conserved hypothetical protein	0	0	0	2.50537	0
27758.m000322	conserved hypothetical protein	5.2782	5.14931	5.92897	3.53804	7.13258
27758.m000323	conserved hypothetical protein	7.54142	7.91083	8.63707	6.41215	12.2251
27758.m000324	dead box ATP-dependent RNA helicase, putative	20.5019	21.3883	29.3579	6.7179	26.1812
27758.m000327	mitochondrial carrier protein, putative	26.523	7.36462	10.6978	43.9925	11.4915
27758.m000328	Glucan endo-1,3-beta-glucosidase precursor, putative	0	0	0	0.663822	42.2305
27758.m000330	conserved hypothetical protein	17.2706	3.4645	5.96045	7.55481	6.58721
27758.m000331	conserved hypothetical protein	1.15977	0	5.49887	10.5036	3.15863
27758.m000332	conserved hypothetical protein	10.0311	2.82271	5.43864	7.44631	2.61546
27758.m000334	conserved hypothetical protein	10.3333	3.87881	2.16455	3.34307	2.9486
27758.m000335	hypothetical protein	3.78096	1.86122	1.61118	0	1.4256
27762.m000016	CBL-interacting serine/threonine-protein kinase, putative	32.5921	10.2939	88.0959	139.748	146.187
27763.m000041	ARF GTPase activator, putative	7.66962	10.2594	4.40803	12.0684	5.90868
27763.m000042	r2r3-myb transcription factor, putative	0	0	2.72728	0	0
27766.m000151	ADP-ribosylation factor, arf, putative	55.4001	24.6891	35.7007	40.7098	46.7055
27766.m000153	transferase, transferring glycosyl groups, putative	0	0	0	42.6209	2.26052
27766.m000154	Xylose isomerase, putative	77.8772	76.4181	411.834	59.6424	232.886
27766.m000155	CBL-interacting serine/threonine-protein kinase, putative	0	0	0.832248	36.1635	11.9969
27766.m000156	catalytic, putative	15.6896	7.1836	10.2727	11.7067	5.92079
27766.m000157	STS14 protein precursor, putative	14.0814	5.37706	201.875	108.517	0
27766.m000158	STS14 protein precursor, putative	4.372	0	0	38.7632	2.60077
27769.m000107	conserved hypothetical protein	0	0	6.44276	0	0
27769.m000109	conserved hypothetical protein	101.965	154.306	0	0	0
27770.m000081	oxidoreductase, acting on paired donors, with incorporation or reduction of molecular oxygen, 2-oxoglutarate as one donor, and, putative	0	0	0	28.5714	0
27770.m000083	oxidoreductase, acting on paired donors, with incorporation or reduction of molecular oxygen, 2-oxoglutarate as one donor, and, putative	1.08101	0	0	0	0
27771.m000046	conserved hypothetical protein	4.36756	2.41476	8.04439	55.2729	0
27772.m000038	s-adenosylmethionine decarboxylase, putative	22.0292	109.506	2.29229	1.30483	0.883759
27776.m000013	ATP-binding cassette transporter, putative	0	0	2.57864	18.2172	12.6276
27777.m000267	conserved hypothetical protein	42.8351	29.3379	20.9987	14.9304	26.0853
27777.m000270	conserved hypothetical protein	0.999187	0	0	0	1.09036
27777.m000271	cysteine-type peptidase, putative	31.5412	7.05419	25.6263	25.0137	55.9862
27777.m000272	translation initiation inhibitor, putative	133.93	46.9537	56.8407	93.6014	23.4206
27777.m000273	RING-H2 finger protein ATL2B, putative	0	0	3.97248	0	0
27777.m000274	calcium-dependent protein kinase, putative	93.1682	57.7043	68.2057	26.6462	50.8808
27777.m000276	translation factor sui1, putative	8.40429	3.34104	241.787	51.2777	52.1337
27777.m000277	conserved hypothetical protein	27.1831	16.4868	28.6774	15.6037	14.4345
27777.m000278	conserved hypothetical protein	6.6892	3.90503	9.62039	8.37094	11.524
27777.m000279	aconitase, putative	3.48467	12.6887	9.25298	0.726183	0.608869
27777.m000280	oxidoreductase, putative	35.9874	12.8533	12.2293	8.03475	11.771
27777.m000281	conserved hypothetical protein	5.41962	0	0	0	0
27777.m000284	conserved hypothetical protein	13.5708	10.8234	7.69451	16.488	10.4794
27777.m000285	geranyl geranyl pyrophosphate synthase, putative	3.68176	0	0	2.31677	17.9982
27785.m000033	metal ion binding protein, putative	36.0878	2.98829	13.7531	61.0295	119.847
27785.m000034	retinoblastoma-binding protein, putative	65.0614	24.8207	79.4828	47.6403	18.697
27789.m000068	aldehyde dehydrogenase, putative	61.2762	51.1433	102.938	19.6564	70.9799
27789.m000069	cation:cation antiporter, putative	23.5771	17.5581	29.4616	24.303	61.8368
27789.m000071	Cucumisin precursor, putative	14.5728	1.91084	23.0804	63.7849	80.9286
27789.m000072	ring finger, putative	46.2943	10.5694	25.8681	30.1855	16.5026
27791.m000083	nuclear transcription factor, X-box binding, putative	18.6281	14.8899	23.9195	11.0612	25.8176
27791.m000086	dihydroorotate dehydrogenase, putative	122.215	72.0739	190.713	76.9662	85.2335
27797.m000015	structural constituent of ribosome, putative	20.4386	7.67679	8.18853	7.13209	2.86476
27798.m000580	Sialin, putative	16.4558	2.87495	0.53461	3.08293	69.2478
27798.m000581	conserved hypothetical protein	49.2598	21.0265	22.1078	11.107	26.7638
27798.m000582	mRNA capping enzyme, putative	46.5857	24.7273	29.6058	28.5263	42.1934
27798.m000584	3-oxo-5-alpha-steroid 4-dehydrogenase, putative	15.7733	7.23583	17.9269	16.8207	4.72508
27798.m000585	&#945;-carboxyl-tansferase (&#945;-CT) subunit of Het-ACCase	492.84	368.895	64.1514	56.6502	118.094
27798.m000586	conserved hypothetical protein	14.6764	4.59571	15.1581	28.6435	9.9493
27798.m000587	Ataxin-3, putative	10.4413	5.17179	11.9106	10.6009	9.8219
27798.m000588	3-beta-hydroxy-delta5-steroid dehydrogenase, putative	29.7289	9.14521	9.27577	13.7339	6.44022
27798.m000589	conserved hypothetical protein	24.608	14.2252	15.2001	18.7706	12.4089
27798.m000592	mitochondrial uncoupling protein, putative	86.4336	28.5727	359.466	39.9367	48.8786
27798.m000593	ceramidase, putative	55.7713	28.2688	48.5123	83.8669	42.724
27798.m000594	nut2, putative	46.3487	23.0004	43.3113	93.6792	77.9174
27798.m000595	60S ribosomal protein L35a, putative	347.212	70.3939	128.481	152.657	76.8609
27798.m000596	conserved hypothetical protein	15.9159	11.7614	17.7937	13.6146	14.6133
27798.m000597	conserved hypothetical protein	6.34943	1.66632	53.1429	2.56502	40.6709
27798.m000598	fructokinase, putative	24.9596	9.18531	15.2538	27.4752	1.19621
27798.m000601	conserved hypothetical protein	38.0082	20.4474	32.5066	31.5261	31.2202
27798.m000602	binding, putative	2.03613	0	0	43.2789	24.174
27798.m000603	tubulin beta chain, putative	8.62339	0.792835	0.740837	7.62734	443.904
27798.m000604	Agglutinin-2 precursor, putative	47.4327	25.7344	21.0067	43.2369	23.5496
27798.m000605	hypothetical protein	22.8344	16.7963	45.2211	55.4689	25.452
27798.m000606	hypothetical protein	3.59129	0	0	0	0
27798.m000607	RNA binding protein, putative	7.6195	3.49531	5.36061	2.37508	6.06969
27798.m000608	fructose-1,6-bisphosphatase, putative	5.13108	3.67713	231.889	687.843	13.7385
27798.m000609	conserved hypothetical protein	4.74256	0	14.9548	10.0195	47.7966
27798.m000610	laccase, putative	0	0	0	0	0.682839
27798.m000612	r2r3-myb transcription factor, putative	17.1314	8.77668	7.27007	11.9638	8.02422
27798.m000613	protein binding protein, putative	3.53488	1.84656	7.80347	7.65136	3.8293
27798.m000614	receptor protein kinase, putative	8.39559	6.32349	38.0943	10.7724	1.4279
27798.m000615	conserved hypothetical protein	48.6706	16.0228	102.765	20.8963	110.781
27800.m000036	Serine/threonine-protein kinase PBS1, putative	0.894517	0	1.849	35.7348	1.13483
27810.m000632	conserved hypothetical protein	0	0	0	0	9.18094
27810.m000633	nucleic acid binding protein, putative	41.0421	26.2383	34.945	32.0918	46.4214
27810.m000634	nucleic acid binding protein, putative	50.9053	15.1755	54.0529	67.9548	37.5258
27810.m000635	DNA-damage-inducible protein f, putative	5.06894	2.75282	1.66349	1.36547	2.06283
27810.m000636	conserved hypothetical protein	7.8422	5.19097	3.65851	4.04997	7.54493
27810.m000637	conserved hypothetical protein	4.34184	0	0	6.14867	0
27810.m000638	conserved hypothetical protein	11.4553	7.28718	10.7998	6.14846	9.64828
27810.m000639	hypothetical protein	0	0	0	4.02637	0
27810.m000640	DNA-binding protein smubp-2, putative	29.3371	12.3683	28.0053	11.1313	14.6851
27810.m000642	conserved hypothetical protein	6.91684	2.31076	4.74881	2.97764	1.58935
27810.m000643	adenylosuccinate synthetase, putative	107.384	59.9319	96.6879	75.9357	22.0734
27810.m000644	catalytic, putative	11.6928	7.14154	6.30627	2.36218	7.56047
27810.m000646	lysophosphatidic acid acyltransferase, putative	145.5	58.2701	35.9169	61.3435	49.5405
27810.m000647	conserved hypothetical protein	0	0	0	2.62401	0
27810.m000650	DNA-directed RNA polymerase I largest subunit, putative	18.399	7.02835	13.1875	4.56418	6.2217
27810.m000651	TRANSPARENT TESTA 1 protein, putative	0	0	0	2.54496	1.22122
27810.m000652	protease, putative	1.62138	1.65446	1.41209	33.5447	4.31266
27810.m000653	conserved hypothetical protein	0	0	9.12893	10.1771	0
27810.m000662	conserved hypothetical protein	0	0	0	0	87.3388
27810.m000664	ATP binding protein, putative	25.1238	15.6595	25.8124	44.2857	31.0231
27810.m000665	Chaperone protein dnaJ, putative	110.352	24.1548	16.1827	45.6899	23.3372
27810.m000666	Receptor protein kinase CLAVATA1 precursor, putative	36.5786	28.3554	10.2015	14.6215	1.57537
27810.m000667	conserved hypothetical protein	28.9992	14.7413	18.9435	39.3065	44.2143
27810.m000668	conserved hypothetical protein	126.921	95.8958	262.533	82.3525	44.9043
27810.m000669	hypothetical protein	4.17789	5.97663	0	0	0
27810.m000670	pentatricopeptide repeat-containing protein, putative	2.3208	0.825372	4.40001	3.58459	2.42756
27810.m000671	hypothetical protein	6.2465	5.04085	8.0828	26.7955	13.9084
27810.m000672	hypothetical protein	17.3428	18.1873	23.0942	55.3926	21.6936
27811.m000083	protein binding protein, putative	14.9676	8.43693	7.14213	5.25778	22.4511
27811.m000084	conserved hypothetical protein	13.8441	7.78968	9.50705	12.0119	5.57726
27811.m000085	protein binding protein, putative	0	0	0	0	20.3245
27811.m000087	ribophorin, putative	134.918	54.9167	48.6098	66.8378	82.2302
27821.m000015	conserved hypothetical protein	0	0	0	1.39008	0
27827.m000035	conserved hypothetical protein	0	0	12.9158	44.6564	0
27828.m000098	DNA double-strand break repair rad50 ATPase, putative	20.1643	8.91209	4.52427	4.80024	14.8951
27828.m000099	pentatricopeptide repeat-containing protein, putative	3.35626	1.36965	2.78879	1.21384	1.20421
27828.m000104	conserved hypothetical protein	0	0	0	4.69399	0
27837.m000155	protease m50 membrane-bound transcription factor site 2 protease, putative	8.66423	5.56963	6.92045	13.4903	3.43187
27837.m000156	ARP2/3 complex 34 kDa subunit, putative	17.0237	8.31503	7.32939	16.8913	13.1496
27837.m000157	conserved hypothetical protein	31.3872	14.093	15.2724	13.1691	17.1469
27837.m000158	Transcription initiation factor TFIID subunit, putative	11.7025	4.5734	6.52207	9.35449	5.28081
27837.m000161	Receptor protein kinase CLAVATA1 precursor, putative	2.49439	2.9675	7.60516	12.1817	9.20645
27837.m000162	n6-DNA-methyltransferase, putative	5.2083	4.16871	8.41956	15.4633	5.46241
27837.m000163	pentatricopeptide repeat-containing protein, putative	1.77416	0.734407	1.90926	3.55592	0.734444
27837.m000164	bromodomain-containing protein, putative	9.86822	9.27559	7.82332	6.1937	16.7609
27837.m000165	endomembrane-associated protein, putative	25.9332	34.0152	40.1451	24.3718	127.91
27843.m000157	conserved hypothetical protein	20.0783	10.781	6.3837	20.0547	20.2932
27843.m000158	catalytic, putative	2.99998	0	0	0	1.61165
27843.m000159	conserved hypothetical protein	80.4793	25.1703	0	0	0
27843.m000160	Enoyl-ACP reductase precursor (EAR)	719.823	337.662	54.2593	89.3743	64.4714
27843.m000161	conserved hypothetical protein	43.8014	22.5969	37.5277	48.9756	19.9383
27843.m000162	conserved hypothetical protein	45.736	19.5649	41.0485	62.4235	31.5618
27847.m000123	pentatricopeptide repeat-containing protein, putative	14.9187	9.79536	10.7532	2.57406	5.71793
27847.m000124	conserved hypothetical protein	9.46789	4.8652	53.0948	71.2001	13.7672
27847.m000125	peptide transporter, putative	5.74263	3.12744	14.754	3.55947	11.801
27847.m000126	laccase, putative	0.981857	0	2.31182	28.7948	83.6876
27852.m000039	endochitinase, putative	0	0	1.96349	0	3.61767
27856.m000039	Tyrosine-protein phosphatase SIW14, putative	14.7253	4.52756	82.6704	36.268	91.2607
27856.m000040	1-aminocyclopropane-1-carboxylate oxidase, putative	35.9612	15.6654	1068.78	933.415	240.057
27860.m000040	Silicon transporter, putative	1.34493	0	1.14142	12.5011	2.9868
27860.m000041	Structural maintenance of chromosome, putative	10.1352	4.75194	2.05287	5.10359	2.63694
27866.m000223	UDP-glucosyltransferase, putative	17.9729	16.3793	105.294	4.32167	3.88098
27866.m000224	UDP-glucosyltransferase, putative	16.353	3.68545	175.101	6.13666	8.35087
27866.m000228	monoxygenase, putative	0	0	0	0	90.8843
27866.m000232	UDP-glucosyltransferase, putative	2.40428	0	4.93679	0	0
27866.m000234	acyl-CoA thioesterase, putative	3.21352	1.29026	4.40219	20.9818	14.8049
27866.m000235	conserved hypothetical protein	52.3758	53.0279	57.6211	22.6427	20.927
27866.m000237	RNA binding protein, putative	17.5748	9.50174	20.8006	8.7692	20.1195
27879.m000012	adenosylmethionine-8-amino-7-oxononanoate aminotransferase, putative	2.33206	2.1117	1.59325	2.50863	2.79767
27887.m000072	Protein kinase APK1B, chloroplast precursor, putative	13.0122	6.44905	31.9371	20.6896	18.5594
27887.m000073	synbindin, putative	22.2851	8.7794	12.2285	13.7366	16.2832
27887.m000074	Cobalt import ATP-binding protein cbiO, putative	37.3958	20.7147	17.6873	22.7705	51.4624
27889.m000165	conserved hypothetical protein	22.8932	9.75797	90.4275	55.6092	23.3502
27889.m000167	conserved hypothetical protein	0	0	0	0	0.769338
27889.m000169	Rhicadhesin receptor precursor, putative	0	0	5.16987	0	0
27889.m000170	heat shock protein 70 (HSP70)-interacting protein, putative	43.8371	24.2069	17.6545	18.8681	20.7431
27893.m000220	kinesin heavy chain, putative	1.2414	1.4792	1.80215	2.2903	0.691804
27893.m000221	conserved hypothetical protein	0	0	0	0	2.08676
27893.m000222	beta1,4 mannosyltransferase, putative	30.2619	19.2551	25.8866	16.0646	26.9978
27893.m000224	hypothetical protein	5.86433	2.35025	3.92018	3.69376	2.46795
27893.m000225	receptor protein kinase, putative	0.621458	0.606805	2.65174	12.285	1.10768
27893.m000226	conserved hypothetical protein	24.2815	11.2613	10.6714	13.9135	5.68055
27893.m000227	Protein transport protein SFT2, putative	34.8032	19.1075	21.2067	30.5729	31.2757
27893.m000229	heat shock protein, putative	1808.15	550.624	887.83	807.626	416.736
27893.m000230	calcineurin B, putative	61.8331	26.0274	57.9848	52.4943	81.4625
27894.m000773	bromodomain-containing protein, putative	8.23166	4.80266	7.22932	5.18312	7.0802
27894.m000774	kinase, putative	4.54022	4.41967	12.0583	9.24208	9.03528
27894.m000775	ATP binding protein, putative	0	0	0.68121	0.678024	6.93833
27894.m000778	ATP binding protein, putative	2.67651	0.637776	0.719402	1.27825	3.53067
27894.m000779	polynucleotide kinase- 3'-phosphatase, putative	14.8053	6.90484	2.76308	6.9668	3.73794
27894.m000780	conserved hypothetical protein	28.9607	7.66514	12.0756	9.46462	6.22067
27894.m000783	Peptide-N4-(N-acetyl-beta-glucosaminyl)asparagine amidase A, putative	40.2102	32.7235	60.0665	32.895	40.2499
27894.m000784	similarity to rab3 gtpase-activating protein non-catalitic subunit, putative	9.72158	6.44194	6.11763	5.91363	6.55815
27894.m000786	binding, putative	24.8142	6.77735	56.1814	11.0329	6.40305
27894.m000787	Gamma-glutamyl hydrolase precursor, putative	55.9534	42.9962	56.6749	56.9276	86.6815
27894.m000788	conserved hypothetical protein	42.4343	23.4306	18.8952	13.5399	30.6153
27894.m000789	Ubiquitin domain-containing protein, putative	26.4723	21.4621	23.3054	39.106	15.3455
27894.m000790	conserved hypothetical protein	52.6992	37.9716	21.2289	32.3894	12.1374
27894.m000793	conserved hypothetical protein	20.6105	6.1017	41.3306	16.9048	4.6549
27894.m000798	conserved hypothetical protein	26.2904	11.9182	16.9362	9.40773	10.6467
27894.m000799	Multiprotein-bridging factor, putative	139.197	67.1517	100.131	90.4841	67.9418
27894.m000800	conserved hypothetical protein	5.81478	10.7542	8.72573	12.3138	3.06618
27894.m000802	conserved hypothetical protein	18.0421	11.2833	14.7224	21.333	28.0334
27894.m000805	Protein AFR, putative	6.26399	2.37017	7.93352	8.35555	5.37068
27894.m000807	zinc finger protein, putative	6.14887	2.45319	1.89953	25.887	3.31162
27894.m000811	conserved hypothetical protein	37.1112	14.9351	12.3615	15.3077	11.0475
27895.m000041	conserved hypothetical protein	35.7011	50.3492	98.7812	112.357	134.659
27895.m000042	transcription factor, putative	0	0	0	0	20.0162
27900.m000019	serine carboxypeptidase, putative	0	0	74.1586	12.9634	7.23176
27903.m000017	Major latex protein, putative	0	0	0	20.8483	53.3309
27904.m000206	26S proteasome non-ATPase regulatory subunit, putative	90.3061	77.7417	32.7674	28.09	26.7054
27904.m000207	30S ribosomal protein S20, putative	45.169	11.2048	58.5618	308.888	12.8861
27904.m000211	Disease resistance protein RPM1, putative	2.88396	2.91979	4.00169	5.27454	2.05738
27904.m000215	pentatricopeptide repeat-containing protein, putative	13.3036	7.07304	8.6946	6.95184	6.43367
27904.m000216	pentatricopeptide repeat-containing protein, putative	4.244	3.02137	3.96331	1.58407	2.27787
27904.m000217	Ethylene-responsive transcription factor, putative	6.85773	2.79631	49.8841	20.5887	13.4155
27905.m000071	conserved hypothetical protein	16.4266	3.37368	104.973	149.285	6.21605
27911.m000025	conserved hypothetical protein	4.48025	0	5.70838	24.7834	22.0092
27911.m000026	conserved hypothetical protein	0	0	10.653	0	0
27913.m000019	transcription initiation factor iib, putative	68.1528	37.9339	65.5234	57.2258	91.1796
27914.m000409	transcription factor, putative	0	2.39666	4.28348	5.29602	9.65105
27914.m000410	conserved hypothetical protein	0	0	0	0	8.9624
27914.m000411	conserved hypothetical protein	9.21915	0	0	0	10.5761
27914.m000412	conserved hypothetical protein	48.8303	22.287	42.7364	69.5435	41.4297
27914.m000415	binding, putative	37.1404	30.0947	34.249	31.6509	37.6971
27914.m000416	zinc finger protein, putative	33.9568	13.8066	22.5388	19.9631	18.7998
27914.m000418	spliceosome associated protein, putative	48.5148	24.7662	52.7402	40.1928	66.0443
27914.m000421	nnp-1 protein, putative	49.932	24.1858	24.3276	19.1332	23.0116
27914.m000423	conserved hypothetical protein	12.1925	6.54433	6.87492	8.84897	15.9961
27914.m000424	conserved hypothetical protein	17.167	3.80509	33.172	10.9482	5.62394
27914.m000425	glutamate decarboxylase, putative	0	0	0	0	164.418
27914.m000427	glutamate decarboxylase, putative	91.1752	4.66391	59.8178	250.996	212.997
27914.m000429	Ubiquinone biosynthesis protein coq-8, putative	2.59372	0.677775	0.825861	1.9622	0.941332
27914.m000430	NADP-specific isocitrate dehydrogenase, putative	474.019	189.762	137.843	194.349	335.622
27916.m000152	conserved hypothetical protein	42.2329	7.40637	14.577	12.8988	5.04137
27916.m000153	transferase, transferring glycosyl groups, putative	18.6829	15.983	10.5112	4.8868	18.9954
27916.m000154	phosphoprotein phosphatase, putative	34.8944	11.55	19.3822	48.0601	30.6979
27916.m000155	catalytic, putative	0	0	0	0	1.18179
27916.m000157	nucleotide binding protein, putative	20.4477	7.85035	13.4714	18.1299	17.7083
27916.m000158	Phytol kinase 1, chloroplast precursor, putative	7.05623	9.344	6.49189	15.7735	5.36613
27916.m000159	transferase, transferring glycosyl groups, putative	31.646	25.4738	29.4447	2.6483	13.833
27917.m000090	conserved hypothetical protein	15.9348	6.69574	48.2328	5.92291	9.88802
27917.m000091	chloroplast-targeted copper chaperone, putative	24.1503	17.8455	10.7621	34.162	11.7195
27917.m000092	dtdp-glucose 4-6-dehydratase, putative	31.5143	16.5964	23.2594	30.6932	32.9813
27918.m000042	hypothetical protein	142.186	49.0853	11.4151	3.66072	5.83521
27918.m000043	conserved hypothetical protein	2.81622	0	9.80374	2.66475	0
27934.m000192	t20m3.5 protein, putative	0	2.93195	1.03809	0	1.63365
27934.m000193	pentatricopeptide repeat-containing protein, putative	18.9201	12.2508	14.7834	11.7933	14.5068
27934.m000195	Transitional endoplasmic reticulum ATPase, putative	8.73957	5.47753	4.97268	4.73591	12.525
27934.m000196	DNA polymerase epsilon subunit B, putative	14.0589	6.18387	11.334	16.0222	11.3208
27934.m000197	conserved hypothetical protein	0	1.79168	1.39941	4.26881	4.95631
27934.m000198	Vesicle transport protein GOT1B, putative	14.7136	6.51283	7.45567	11.0792	7.92787
27936.m000051	conserved hypothetical protein	51.4199	11.4656	296.826	15.259	23.3645
27936.m000052	DNA binding protein, putative	22.9078	23.9444	11.7807	6.1541	12.3184
27936.m000053	type I inositol polyphosphate 5-phosphatase, putative	14.182	2.79596	0	0	16.3803
27936.m000054	hypothetical protein	10.3173	0	0	0	14.0221
27940.m000323	GATA transcription factor, putative	32.344	18.8776	34.7927	29.7173	19.6521
27940.m000324	conserved hypothetical protein	7.21284	3.19652	2.79736	2.00549	4.34659
27940.m000325	conserved hypothetical protein	0	0	0	12.2749	0
27940.m000326	conserved hypothetical protein	27.5109	20.7371	15.576	10.2369	22.386
27940.m000327	histone-lysine n-methyltransferase, suvh, putative	36.2252	26.93	22.3671	15.4369	28.3522
27940.m000328	Major pollen allergen Ory s 1 precursor, putative	0.793729	0	1.54861	0	4.62379
27940.m000330	ATP-dependent Clp protease proteolytic subunit, putative	79.757	43.2836	141.093	107.373	31.0011
27940.m000331	conserved hypothetical protein	8.37307	7.02682	6.30819	6.63701	7.27873
27940.m000332	DNA repair endonuclease xp-f / mei-9 / rad1, putative	4.49789	2.96568	6.53729	4.86263	4.10533
27940.m000333	Phospho-2-dehydro-3-deoxyheptonate aldolase 1, chloroplast precursor, putative	37.9702	13.9534	23.0691	71.1146	15.9262
27940.m000336	conserved hypothetical protein	20.2455	15.4865	34.445	15.0018	28.8494
27940.m000337	aldose 1-epimerase, putative	0	0	0	0	2.66592
27940.m000339	cationic amino acid transporter, putative	0.90031	0	0	0.750262	0.461681
27940.m000340	transcription factor, putative	40.967	22.341	0	18.8961	10.5408
27942.m000154	conserved hypothetical protein	59.4628	101.115	295.268	35.833	85.7141
27942.m000156	zinc/iron transporter, putative	11.934	12.0801	0	2.58659	18.5013
27942.m000158	transcription elongation factor s-II, putative	24.101	24.8458	17.703	13.3141	26.0619
27942.m000159	stromal antigen, putative	20.6552	10.4321	9.20599	10.6297	10.4124
27942.m000160	conserved hypothetical protein	13.5754	8.69611	9.51709	4.74779	5.8135
27942.m000162	conserved hypothetical protein	0	0	0	0	15.6853
27942.m000163	conserved hypothetical protein	23.3791	4.35472	0	3.48694	1358.31
27945.m000033	Arginine/serine-rich coiled coil protein, putative	33.3542	21.3815	17.2315	14.1728	41.5618
27945.m000034	conserved hypothetical protein	30.0498	15.2321	24.0383	44.9898	66.6427
27950.m000105	transcription factor, putative	2.06386	1.3344	0	1.46203	16.7825
27953.m000061	conserved hypothetical protein	27.8277	13.8793	13.0386	13.4814	33.7366
27953.m000062	hypothetical protein	17.5896	9.3144	6.60643	8.37339	13.9795
27953.m000063	2,4-dihydroxyhept-2-ene-1,7-dioic acid aldolase, putative	83.6938	43.8793	59.4447	36.7632	23.794
27953.m000064	conserved hypothetical protein	70.321	27.4095	50.0854	80.714	32.336
27955.m000372	Acid phosphatase 1 precursor, putative	0	0	0	6.4421	35.5679
27955.m000373	Root phototropism protein, putative	2.5536	2.43672	62.8273	2.52729	0.458905
27955.m000374	N-acetyltransferase, putative	9.23247	5.44418	15.6608	43.8911	14.8329
27955.m000375	ATP binding protein, putative	4.15364	1.80951	7.43233	41.751	18.4587
27955.m000376	metal ion transporter, putative	51.0444	37.005	53.3443	40.7845	40.1646
27955.m000377	conserved hypothetical protein	225.941	96.5265	57.5244	63.1458	30.1191
27955.m000378	conserved hypothetical protein	142.764	51.8598	84.2826	54.9222	55.5112
27955.m000379	conserved hypothetical protein	36.9922	25.7741	19.0868	47.5893	14.6601
27955.m000380	protein binding protein, putative	51.7874	32.5272	54.5644	47.6529	68.5116
27955.m000381	conserved hypothetical protein	2.96795	2.92873	3.13968	6.06373	23.0759
27955.m000382	bromodomain containing, putative	3.40403	2.84107	1.51261	3.24772	5.5814
27955.m000383	zinc finger protein, putative	18.2558	13.1621	23.9644	10.945	11.923
27955.m000384	auxin:hydrogen symporter, putative	31.1883	17.0115	36.3497	91.7223	46.0552
27955.m000385	cytochrome P450, putative	12.5331	10.3316	0	0.885639	0
27955.m000386	cytochrome P450, putative	2.72619	0.788956	12.3444	12.8751	2.40156
27955.m000388	conserved hypothetical protein	2.1797	0	0	2.46812	4.42377
27955.m000389	calcium binding protein/cast, putative	5.33495	0	33.1755	11.1121	57.8281
27955.m000390	conserved hypothetical protein	12.6269	6.73587	20.2971	18.0063	32.3649
27955.m000391	conserved hypothetical protein	5.64184	0	0	21.1904	83.9143
27955.m000392	conserved hypothetical protein	3.80036	0	9.98905	3.66787	24.2832
27956.m000346	DNA-3-methyladenine glycosylase, putative	4.53761	0.833174	9.37725	47.4212	25.7001
27956.m000348	D-galactonate transporter, putative	16.3322	8.13088	7.57816	10.428	8.29685
27956.m000349	UDP-glucuronosyltransferase, putative	0	0	0.562797	25.1976	2.14197
27956.m000350	UDP-glucuronosyltransferase, putative	3.32946	0.71524	15.5608	7.06117	0
27956.m000351	UDP-glucuronosyltransferase, putative	35.7328	2.07198	4.75384	12.2566	3.44882
27956.m000352	UDP-glucuronosyltransferase, putative	9.85038	0	1.23736	4.26348	1.63358
27956.m000353	ubiquitin-protein ligase, putative	0.701082	0.424848	0.792079	0.586587	55.0436
27956.m000354	conserved hypothetical protein	70.8038	27.7003	150.867	79.9454	50.3156
27956.m000355	Leucine-rich repeat receptor protein kinase EXS precursor, putative	0.676607	1.82525	4.12623	0	59.7093
27956.m000358	hypothetical protein	6.49686	3.07937	2.93174	3.10421	2.36201
27956.m000360	fk506-binding protein, putative	0	0	4.54797	42.3299	0
27956.m000363	conserved hypothetical protein	41.8203	12.0774	31.7716	30.5826	17.1415
27958.m000040	proteasome inhibitor, putative	38.4336	27.8175	32.9344	30.7068	34.9403
27961.m000091	NAC domain-containing protein, putative	22.3494	4.33563	13.9588	2.66149	403.959
27961.m000095	conserved hypothetical protein	27.7478	10.0529	10.6078	11.5849	6.57567
27964.m000346	hypothetical protein	11.05	2.85985	2.89048	12.3831	2.68502
27964.m000347	homeobox protein, putative	0	0	33.7661	16.0991	0
27964.m000349	Xyloglucan endotransglucosylase/hydrolase protein 2 precursor, putative	2.41977	0	0	0	0
27964.m000350	calcium-dependent protein kinase, putative	10.0094	1.93167	6.40621	13.2793	20.1487
27964.m000351	gtpase activating protein, putative	12.8927	12.4036	11.4367	47.2469	27.9571
27964.m000352	DNA binding protein, putative	0.413153	0	2.09427	13.4882	6.06991
27964.m000356	transcription factor, putative	0	0	0	5.07752	0
27964.m000357	conserved hypothetical protein	0.891972	0	1.5464	2.94456	7.134
27964.m000358	synovial sarcoma associated ss18 protein, putative	29.1446	12.2153	16.5196	27.3579	19.0618
27964.m000360	zinc finger protein, putative	8.11253	6.3394	8.3572	8.19315	5.59297
27964.m000361	conserved hypothetical protein	3.3153	0	4.56291	0	22.6875
27964.m000362	ATP binding protein, putative	109.858	66.105	40.8742	59.2887	46.0416
27964.m000363	acyltransferase, putative	0	0	3.63538	25.1338	2.53464
27964.m000364	conserved hypothetical protein	2.36381	0	2.98148	29.0474	0
27964.m000365	nucleolar phosphoprotein, putative	51.5662	30.635	33.9456	35.9001	49.4961
27964.m000366	gulonolactone oxidase, putative	5.50863	0	0	0	0
27964.m000368	calmodulin binding protein, putative	2.73473	7.44677	10.2507	58.832	21.8545
27964.m000369	NAC domain-containing protein, putative	0	0	0	0	3.186
27965.m000108	DNA binding protein, putative	0.852539	0	13.7726	0	8.38241
27965.m000109	conserved hypothetical protein	160.803	59.0184	98.4392	83.0731	111.077
27965.m000110	pentatricopeptide repeat-containing protein, putative	3.5982	3.27577	4.31658	2.45223	1.43581
27965.m000111	zinc finger protein, putative	15.0135	2.024	4.58399	5.50748	1.84857
27965.m000113	ubiquitin-specific protease, putative	11.4567	3.885	6.61324	6.49523	4.33227
27966.m000032	conserved hypothetical protein	12.1848	5.52639	4.05313	4.87799	2.06783
27966.m000033	hypothetical protein	17.2896	7.32628	3.51534	5.19748	2.78517
27967.m000046	minichromosome maintenance protein, putative	19.4445	4.91564	4.57474	9.48265	1.54398
27967.m000047	purine transporter, putative	117.888	126.693	0	0	2.47184
27968.m000066	RNA binding motif protein, putative	24.8098	31.1677	13.3753	9.33219	23.4189
27969.m000022	conserved hypothetical protein	0	2.4736	12.9911	0	6.93964
27970.m000076	alpha/beta hydrolase domain containing protein 1,3, putative	17.5039	13.9937	277.118	12.376	27.6028
27970.m000077	conserved hypothetical protein	4.94946	1.22365	29.4255	3.30924	5.84869
27970.m000078	alpha/beta hydrolase domain containing protein 1,3, putative	237.149	252.524	14.893	13.4907	14.831
27970.m000079	Flavonol 3-sulfotransferase, putative	0	0	0	2.04805	0
27973.m000086	DNA binding protein, putative	2.37437	0	2.45875	2.42098	2.81992
27973.m000087	N-acetyltransferase, putative	3.35475	1.19501	2.2182	2.67547	2.59731
27973.m000088	Dihydroxyacetone kinase, putative	37.3356	26.2057	22.6737	17.34	25.8818
27985.m000838	Ran GTPase binding protein, putative	24.4341	18.5699	15.1532	13.6363	23.04
27985.m000839	ubiquitin-protein ligase, putative	5.41525	5.32823	27.6295	4.67943	49.5809
27985.m000841	mitochondrial carrier protein, putative	28.6527	15.6257	45.1473	69.1809	23.6465
27985.m000845	serine-threonine protein kinase, plant-type, putative	0	0	0	0	0.932781
27985.m000848	hypothetical protein	3.88866	3.23539	2.63623	1.137	7.43954
27985.m000850	ATP-binding cassette transporter, putative	0	0	0	1.0076	71.9056
27985.m000854	serine-threonine protein kinase, plant-type, putative	0	0	0.647049	15.4894	0.981923
27985.m000855	conserved hypothetical protein	0	0	42.0842	45.3264	0
27985.m000858	serine-threonine protein kinase, plant-type, putative	1.91734	0	0	4.94694	1.63159
27985.m000859	hypothetical protein	3.38523	1.09741	0	2.08844	155.439
27985.m000860	Brassinosteroid LRR receptor kinase precursor, putative	0.437053	0.378921	6.24649	41.1655	32.3172
27985.m000861	conserved hypothetical protein	11.0085	3.51559	14.8298	39.8229	2.98596
27985.m000862	conserved hypothetical protein	0	0	4.76346	0	0
27985.m000863	conserved hypothetical protein	0	0	10.9154	6.27711	0
27985.m000865	conserved hypothetical protein	23.6939	13.0415	15.4234	23.3417	21.2748
27985.m000866	conserved hypothetical protein	0.949201	0	4.09426	11.9535	32.5825
27985.m000867	conserved hypothetical protein	28.4617	25.5298	16.3553	17.3417	36.563
27985.m000869	vacuolar protein sorting-associated, putative	22.3472	18.4248	22.0696	15.1319	23.5652
27985.m000870	glycogenin, putative	20.5838	8.73369	12.9734	11.9188	11.248
27985.m000871	conserved hypothetical protein	7.55093	4.61179	5.69759	16.0641	3.25232
27985.m000872	serine carboxypeptidase, putative	81.836	19.0708	43.0307	40.5759	55.0294
27985.m000873	pentatricopeptide repeat-containing protein, putative	7.64272	3.06028	3.9527	1.78159	1.21281
27985.m000875	conserved hypothetical protein	21.3846	8.56675	7.1551	17.7822	3.69975
27985.m000876	conserved hypothetical protein	0	0	2.61631	28.8549	0
27985.m000877	stearoyl-ACP desaturase	204.768	417.529	34.9304	2.52834	0.843681
27985.m000878	cytochrome P450, putative	20.4105	0	0	0	0
27985.m000880	cytochrome P450, putative	0	0	3.88431	0	0
27985.m000881	alcohol dehydrogenase, putative	931.997	205.505	499.703	21.4506	260.814
27985.m000882	Auxin efflux carrier component, putative	0	0	0.951541	2.6269	0
27985.m000884	pentatricopeptide repeat-containing protein, putative	26.2202	12.8064	6.51355	4.47376	5.06955
27985.m000885	alcohol dehydrogenase, putative	0.73355	0	2.93936	0	5.1834
27985.m000887	suppressor of ty, putative	42.3087	32.9286	33.7803	19.9369	51.6497
27985.m000888	Peroxidase 43 precursor, putative	112.599	34.4261	0	0	1.22081
27985.m000889	catalytic, putative	29.9485	20.4955	14.4951	9.11979	13.5728
27985.m000890	Thylakoid lumenal 29.8 kDa protein, chloroplast precursor, putative	1.51247	1.30383	1.11797	114.998	0
27985.m000891	pentatricopeptide repeat-containing protein, putative	8.15469	2.1457	7.02879	1.56429	5.85483
27985.m000892	conserved hypothetical protein	40.038	128.803	129.445	42.8457	10.166
27985.m000895	conserved hypothetical protein	19.9324	0	0	0	0
27988.m000029	dicer-1, putative	0	1.95626	1.55446	0	0
27996.m000145	WRKY transcription factor, putative	0	0	1.36641	0	0
27996.m000147	short-chain dehydrogenase, putative	2.73375	1.09856	6.03264	15.4522	9.22127
27996.m000148	Nonspecific lipid-transfer protein D, cotyledon-specific isoform precursor	8.42624	6.41824	430.945	0	1.98306
27996.m000149	Nonspecific lipid-transfer protein C, cotyledon-specific isoform precursor	16.8588	14.7505	792.2	0	0
27996.m000150	pentatricopeptide repeat-containing protein, putative	4.8819	3.09425	1.76228	1.35905	2.24714
27996.m000151	Protein C9orf32, putative	32.0275	11.6882	13.9924	26.1606	12.1982
27996.m000152	ATP binding protein, putative	0	0	0	0	1.27771
27996.m000153	DNA binding protein, putative	0	0	0	0	5.50002
27999.m000061	Protein C20orf4, putative	8.49575	4.73283	7.60801	6.80842	4.12412
27999.m000062	conserved hypothetical protein	9.73782	4.9226	5.79489	2.94756	2.40218
27999.m000063	chloroplast-targeted copper chaperone, putative	0	0	0	0	27.8958
28005.m000023	conserved hypothetical protein	18.0227	7.63902	51.8601	17.8711	50.1931
28006.m000018	conserved hypothetical protein	59.3933	34.9481	17.7366	19.834	24.129
28007.m000174	carbonic anhydrase, putative	0	0	0	2.69138	72.4876
28007.m000175	carbonic anhydrase, putative	0.947747	0	1.66692	494.516	0
28007.m000176	conserved hypothetical protein	0	0	0	5.48682	140.447
28007.m000177	conserved hypothetical protein	0	0	0	0	243.826
28007.m000179	carbonic anhydrase, putative	0	0	0	1.39851	0
28007.m000180	eukaryotic translation initiation factor 3 subunit, putative	37.0528	14.8497	22.7241	7.81221	10.1832
28007.m000181	eukaryotic translation initiation factor 3 subunit, putative	228.324	83.0196	185.513	68.0451	64.8175
28007.m000182	conserved hypothetical protein	15.5063	11.2694	10.2376	3.94711	8.74268
28007.m000183	transmembrane protein 14, putative	27.5603	10.4891	27.6153	32.1014	26.8003
28008.m000028	conserved hypothetical protein	0	0	0	0	2.66483
28008.m000029	DNA-binding protein RAV1, putative	3.3328	3.91746	6.84281	12.0053	1.3122
28011.m000076	conserved hypothetical protein	5.68972	3.59484	11.9882	10.5487	7.83437
28011.m000077	gamma-secretase subunit aph-1, putative	19.1736	7.17391	9.99271	20.7207	12.3027
28011.m000078	protein farnesyltransferase alpha subunit, putative	49.1524	21.4734	33.739	52.2224	18.7824
28011.m000079	endonuclease III, putative	6.60574	2.32869	3.04858	12.7151	7.00428
28014.m000111	rab11, putative	6.03109	3.5734	8.7008	20.0943	2.31896
28014.m000112	ATP binding protein, putative	5.16447	1.84871	7.35568	26.4566	22.8746
28014.m000113	conserved hypothetical protein	1.7357	1.28801	12.3567	153.662	2.02279
28014.m000114	conserved hypothetical protein	1.03099	0	1.26284	11.4903	1.51719
28014.m000116	conserved hypothetical protein	1.99655	0	0	39.4237	2.68836
28014.m000117	cytochrome B5 isoform 1, putative	20.5344	4.65517	203.243	124.085	15.4282
28014.m000118	cytochrome P450, putative	0	2.68033	6.87533	14.8192	3.08351
28016.m000094	Sodium/potassium/calcium exchanger, putative	94.233	38.7084	128.757	223.703	131.838
28016.m000096	protein binding protein, putative	19.0938	11.2692	17.7757	29.8343	26.2838
28016.m000097	conserved hypothetical protein	26.0932	0	0	13.6004	12.6731
28035.m000356	structural molecule, putative	0	0	0	64.9883	3.36902
28035.m000357	conserved hypothetical protein	56.8585	32.7215	45.8464	29.8687	68.678
28035.m000358	1,3-beta-glucan synthase, putative	42.8725	33.6235	23.3233	13.8991	32.4481
28035.m000359	transferase, transferring glycosyl groups, putative	126.166	73.1652	58.5201	22.6321	13.9673
28035.m000360	hypothetical protein	4.34147	2.84779	0	0	0
28035.m000361	hypothetical protein	9.81746	2.82182	14.5341	3.92083	1.6191
28035.m000362	oleate 12-hydroxylase	1614.92	2999.62	0.766568	3.19038	0
28035.m000364	conserved hypothetical protein	33.7259	15.8536	19.8667	20.6664	15.878
28035.m000365	conserved hypothetical protein	12.7892	0	0	0	0
28035.m000366	conserved hypothetical protein	8.46179	0	0	0	0
28035.m000367	conserved hypothetical protein	32.239	11.0559	14.73	14.347	5.89724
28035.m000369	Peptide transporter, putative	4.80034	0	2.71777	17.0912	76.4584
28037.m000045	serine/threonine protein kinase, putative	0	0	1.26233	0.609326	5.76841
28037.m000046	copper transport protein atox1, putative	86.3154	55.879	379.437	293.011	85.796
28040.m000035	WRKY transcription factor, putative	0	0	0	5.90397	0
28049.m000293	conserved hypothetical protein	61.7553	40.4951	36.7403	33.735	23.2338
28049.m000294	conserved hypothetical protein	19.8421	10.2123	141.602	197.655	7.57111
28049.m000295	conserved hypothetical protein	0	0	0	0	9.83405
28049.m000296	conserved hypothetical protein	5.25582	0	0	0	0
28049.m000297	conserved hypothetical protein	26.8188	5.31983	22.0333	19.7474	21.5617
28049.m000299	ubiquitin-conjugating enzyme E2, putative	61.7428	32.158	44.7294	94.9399	63.2605
28049.m000300	Ethylene-responsive transcription factor, putative	2.20866	1.18815	4.0422	2.62008	4.36731
28049.m000301	conserved hypothetical protein	0	0	0	1.40798	0
28049.m000302	mitochondrial carrier protein, putative	3.85428	3.31795	13.4129	5.46223	30.3746
28049.m000303	conserved hypothetical protein	141.743	16.5361	47.7683	104.044	28.6745
28049.m000304	tubulin gamma chain, putative	52.1235	16.5047	14.8726	28.5582	16.9875
28049.m000305	conserved hypothetical protein	19.8494	0	0	72.7536	0
28049.m000306	cmp-sialic acid transporter, putative	40.6126	13.3583	18.7727	40.5485	20.244
28049.m000307	serine-threonine protein kinase, putative	0	0	0	0.92336	15.8577
28049.m000308	ubiquitin ligase protein cop1, putative	11.7733	13.527	17.9281	43.9071	10.0659
28049.m000309	Grave disease carrier protein, putative	170.062	74.7284	330.145	102.529	74.7152
28052.m000040	r2r3-myb transcription factor, putative	0	0	1.67101	32.585	9.61951
28053.m000048	Calcium-binding allergen Ole e, putative	29.3488	19.8024	27.8682	86.8126	21.7266
28053.m000050	conserved hypothetical protein	0	0	0	2.57053	0
28060.m000068	conserved hypothetical protein	56.3686	61.9798	43.832	21.4034	8.54078
28060.m000069	acyl-CoA thioesterase, putative	16.0639	6.02815	9.82502	13.4985	11.1786
28060.m000070	acyl-CoA thioesterase, putative	9.84758	3.01979	6.1204	7.72146	6.20602
28060.m000071	small nuclear ribonucleoprotein f, putative	64.8218	23.4394	56.4549	63.1931	37.4635
28060.m000072	protein binding protein, putative	49.2327	54.3637	55.688	24.6142	45.9936
28066.m000021	peptidylprolyl isomerase, putative	98.6313	33.116	63.5667	45.6649	52.8769
28067.m000103	hypothetical protein	14.7721	7.19958	12.3913	12.0192	9.3533
28067.m000105	sulfate transporter, putative	2.02856	0	1.94772	18.0443	11.4236
28067.m000106	cation efflux protein/ zinc transporter, putative	40.1745	5.33644	12.7663	123.775	76.5748
28073.m000030	cytochrome P450, putative	2.80326	0	10.7249	58.337	0
28076.m000410	60S ribosomal protein L12, putative	350.599	118.666	265.529	170.906	51.7347
28076.m000411	Aquaporin PIP2.1, putative	87.7896	3.72183	142.175	426.497	293.528
28076.m000412	conserved hypothetical protein	0	0	0	22.4946	0
28076.m000413	conserved hypothetical protein	13.0664	6.88355	11.7806	18.6066	9.92994
28076.m000414	serine-threonine protein kinase, plant-type, putative	8.61883	6.74247	2.07232	6.21854	2.27274
28076.m000415	protein disulfide isomerase, putative	260.538	124.325	114.435	83.5284	166.882
28076.m000416	structural constituent of cell wall, putative	18.0946	6.00415	28.364	19.0465	14.6778
28076.m000417	4-hydroxy-3-methylbut-2-en-1-yl diphosphate synthase, putative	113.528	39.2438	152.643	175.753	45.1383
28076.m000418	Protein SUA5, putative	2.99061	0	2.01953	13.3893	2.35807
28076.m000419	protein binding protein, putative	9.11818	2.49187	2.70515	6.05206	8.60597
28076.m000420	RNA m5u methyltransferase, putative	40.0569	21.3241	10.9834	11.2185	10.9995
28076.m000421	mahogunin, putative	11.1454	8.59344	13.5571	15.8955	26.6245
28076.m000422	ubiquitin-protein ligase, putative	98.8668	52.4142	96.9019	26.1531	119.651
28076.m000423	calcium/calmodulin-dependent protein kinase kinase, putative	34.5298	12.4667	23.3173	33.7979	32.6665
28076.m000425	Glutamine amidotransferase subunit pdxT, putative	30.2273	11.5415	21.6921	60.6996	5.66408
28076.m000427	structural constituent of cell wall, putative	156.293	1.63678	0	0	0
28076.m000428	beta-galactosidase, putative	211.461	149.249	151.623	105.279	69.0608
28076.m000429	serine-threonine protein kinase, plant-type, putative	0.262361	0.32929	7.88848	14.8906	2.21429
28077.m000078	hypothetical protein	1.14782	0	0	0	84.3193
28077.m000079	conserved hypothetical protein	0	0	0	0	28.9213
28077.m000081	Uridylate kinase, putative	3.69489	3.4143	5.58623	3.11973	5.6295
28077.m000082	phosphoprotein phosphatase, putative	9.90782	7.09264	9.7338	13.2645	16.7305
28092.m000077	short chain alcohol dehydrogenase, putative	0	0	1.15683	0	234.732
28092.m000078	Wound-induced protein, putative	0	0	0	5.50516	159.502
28092.m000079	conserved hypothetical protein	15.6742	14.5871	7.31767	8.08023	65.0863
28092.m000080	D-alanine-D-alanine ligase, putative	15.9495	9.32727	1.87116	3.31426	29.6851
28093.m000117	Cellulose synthase A catalytic subunit 6 [UDP-forming], putative	69.697	63.5571	103.11	166.187	64.3153
28093.m000123	conserved hypothetical protein	0	0	0	4.31572	0
28093.m000124	conserved hypothetical protein	28.5253	17.7024	26.3663	17.9537	22.7962
28093.m000125	conserved hypothetical protein	25.2456	40.88	11.1816	17.6292	9.74456
28094.m000169	two-component system sensor histidine kinase/response regulator, putative	16.7834	3.57114	8.78727	64.0864	58.8728
28094.m000170	conserved hypothetical protein	29.963	18.4116	32.8615	16.4717	54.777
28094.m000175	strictosidine synthase, putative	52.7479	29.073	30.6795	36.5306	38.3113
28094.m000177	ATP-dependent RNA helicase, putative	0.858739	0.926991	1.76407	0	1.42782
28094.m000178	strictosidine synthase, putative	0	0	0	0	5.68105
28094.m000179	pentatricopeptide repeat-containing protein, putative	30.3795	14.5103	30.6848	25.0719	11.8706
28095.m000094	DNA binding protein, putative	36.1264	15.3895	28.4647	35.6823	31.6187
28095.m000097	RNA 3' terminal phosphate cyclase, putative	20.585	6.255	12.8976	14.8579	7.19061
28095.m000098	ATP binding protein, putative	0	0	0	1.15782	22.8044
28097.m000052	big map kinase/bmk, putative	46.0744	15.9099	28.0699	21.2483	106.761
28097.m000054	pentatricopeptide repeat-containing protein, putative	4.30997	1.60128	2.93108	1.28549	0.674518
28098.m000125	ATP binding protein, putative	34.2678	19.4496	18.6431	29.7887	21.5675
28098.m000126	pentatricopeptide repeat-containing protein, putative	3.67792	1.03615	1.53733	0.652477	0.471969
28098.m000127	Replication factor C subunit, putative	2.36419	1.90658	0	0	0
28098.m000128	RNA binding protein, putative	4.99452	2.70956	6.05153	2.45712	4.16633
28098.m000129	geranylgeranyl transferase type II beta subunit, putative	37.5712	9.36503	22.8315	15.6147	14.8271
28102.m000106	Protein WUSCHEL, putative	0	0.817238	1.08071	1.7124	0
28102.m000110	phosphoethanolamine n-methyltransferase, putative	228.952	66.1579	299.668	196.355	162.137
28102.m000111	receptor protein kinase, putative	0	0	1.82652	3.64759	0
28108.m000144	hypothetical protein	58.2793	100.29	3.316	27.8229	11.2868
28108.m000145	conserved hypothetical protein	5.31014	2.5912	7.93473	86.0137	60.2878
28109.m000042	alcohol dehydrogenase, putative	3.93453	1.66845	257.668	0	0
28109.m000044	alcohol dehydrogenase, putative	2.7979	0.953918	5.38442	6.08862	65.8284
28111.m000106	dihydroorotate dehydrogenase, putative	26.9526	13.1901	19.0534	15.93	9.18725
28113.m000009	glutamyl-tRNA(gln) amidotransferase subunit A, putative	3.39163	0	0	23.5216	151.811
28117.m000016	conserved hypothetical protein	0	0	0	6.34465	0
28124.m000232	Cyclic nucleotide-gated ion channel, putative	40.7485	54.176	109.991	60.7225	55.2963
28124.m000233	pten, putative	0	0	0	0	15.1387
28124.m000236	ubiquitin-protein ligase, putative	71.4293	40.6039	48.5947	30.1386	73.5106
28124.m000237	rRNA methylase, putative	8.75846	2.61847	3.83586	22.6157	2.97667
28124.m000238	UDP-glucosyltransferase, putative	0.774179	0	0	0	4.16383
28124.m000239	conserved hypothetical protein	93.283	58.9976	327.854	37.8871	29.9308
28124.m000240	hypothetical protein	15.7855	4.96454	8.68775	12.0486	16.1984
28124.m000241	hypothetical protein	13.196	5.54958	9.25747	11.476	12.5173
28124.m000242	conserved hypothetical protein	0	0	1.56941	17.0046	4.59522
28124.m000243	pentatricopeptide repeat-containing protein, putative	3.81998	1.76626	2.75462	0.672221	1.17467
28124.m000244	Chorismate mutase, chloroplast precursor, putative	38.1451	29.0288	19.1461	31.476	55.1196
28124.m000245	Blue copper protein precursor, putative	52.5838	12.4375	15.6552	26.7387	7.98694
28124.m000247	Early nodulin 55-2 precursor, putative	8.21205	0	0	1.4043	15.606
28124.m000248	conserved hypothetical protein	8.80782	3.96019	7.58212	39.5123	5.81858
28124.m00249	conserved hypothetical protein	5.27968	1.30909	1.95809	2.69206	4.59002
28128.m000154	ubiquitin-conjugating enzyme E2, putative	249.47	223.951	183.143	138.443	202.717
28128.m000155	Troponin C, skeletal muscle, putative	6.86443	4.31952	18.7731	63.7983	107.637
28128.m000156	nucleic acid binding protein, putative	8.92942	5.45203	17.005	23.4432	17.6718
28128.m000159	conserved hypothetical protein	54.9073	5.99175	4.82588	15.3248	2.05568
28128.m000160	conserved hypothetical protein	11.3244	4.13442	3.71727	4.75288	3.24593
28128.m000161	conserved hypothetical protein	43.5191	28.0137	26.9518	20.2947	36.2726
28129.m000049	60S ribosomal protein L34, putative	355.798	118.705	300.579	153.718	68.4425
28129.m000050	60S ribosomal protein L34, putative	1.32072	3.60584	10.0143	1.4304	20.5222
28134.m000170	rab11, putative	3.5119	0	6.79794	2.8565	2.85199
28134.m000171	hypothetical protein	3.67784	0	0	0	0
28134.m000172	30S ribosomal protein S14, putative	19.7453	8.42785	29.1222	20.2496	22.018
28134.m000174	Golgin-84, putative	15.312	11.9685	9.71568	11.5309	18.9395
28134.m000175	conserved hypothetical protein	4.81471	1.72444	19.282	69.2317	12.1575
28134.m000176	FK506 binding protein, putative	1.2956	0	2.41697	92.2001	4.18201
28134.m000177	map3k delta-1 protein kinase, putative	19.3446	11.2656	33.8961	18.1094	32.6744
28138.m000075	hypothetical protein	0	0	0	1.37185	0
28140.m000099	ferulate-5-hydroxylase, putative	0	0	0	15.6954	0
28140.m000100	ferulate-5-hydroxylase, putative	1.34115	0	5.10517	45.512	7.81757
28140.m000101	conserved hypothetical protein	15.5775	7.19722	9.53456	7.88733	31.5081
28140.m000102	conserved hypothetical protein	75.3253	30.6973	60.9191	69.112	112.835
28140.m000103	conserved hypothetical protein	58.0898	22.7419	29.5538	25.9501	24.7217
28140.m000104	conserved hypothetical protein	16.054	13.2934	18.9252	12.5174	24.2958
28140.m000105	nuclear receptor binding set domain containing protein 1, nsd, putative	19.9297	19.1768	18.4541	14.2497	34.3093
28147.m000024	conserved hypothetical protein	0	0	0	79.2132	8.01397
28147.m000025	zinc finger protein, putative	0	0	2.17552	12.3134	0
28151.m000042	conserved hypothetical protein	77.393	125.513	4.4061	8.3272	3.37864
28151.m000043	hypothetical protein	65.702	139.063	3.22903	7.22577	2.62926
28152.m000872	Indole-3-acetic acid-amido synthetase GH3.3, putative	75.1979	13.2934	44.2718	2.57772	48.2647
28152.m000873	Homeobox protein HAT3.1, putative	29.0275	18.3192	15.0874	9.84866	16.3005
28152.m000875	cyclin A, putative	24.4702	6.30377	11.4442	13.7087	9.16153
28152.m000876	50S ribosomal protein L6, putative	35.979	9.28956	49.8095	22.7186	12.85
28152.m000877	Type 2A phosphatase activator TIP41, putative	36.2207	19.9015	12.9504	23.6992	17.6682
28152.m000878	zinc finger protein, putative	1.54259	0	2.74843	1.31162	1.08247
28152.m000881	conserved hypothetical protein	7.22301	3.10305	4.9477	6.214	7.43261
28152.m000882	conserved hypothetical protein	42.1945	22.8189	21.1352	10.709	10.1263
28152.m000884	conserved hypothetical protein	78.7984	23.757	66.4543	15.3486	0
28152.m000885	transcription factor, putative	2.09978	2.28404	0	0	1.27109
28152.m000888	conserved hypothetical protein	3.39137	2.4868	4.60701	5.01008	6.34199
28152.m000889	protein phosphatase 2c, putative	12.4614	4.86315	21.2789	6.37116	16.1422
28152.m000890	conserved hypothetical protein	13.6711	13.8707	16.3372	22.5105	17.1797
28152.m000891	conserved hypothetical protein	0.996559	0	1.28056	1.71833	1.62787
28152.m000892	prolyl 4-hydroxylase alpha subunit, putative	24.6438	14.0553	20.5728	23.6323	36.9581
28152.m000893	conserved hypothetical protein	6.96664	1.4899	0.980101	1.81338	0.601958
28152.m000894	hypothetical protein	12.9334	6.68988	14.4756	11.8714	6.01779
28152.m000895	serine-threonine protein kinase, plant-type, putative	191.759	51.4901	46.4976	133.062	244.358
28152.m000898	Protein SYM1, putative	22.8219	10.4997	3.02759	8.62017	11.0302
28152.m000899	conserved hypothetical protein	5.59819	2.01264	8.75362	8.42377	11.6025
28152.m000900	amino acid transporter, putative	0.534058	1.09701	30.076	18.1205	5.0601
28152.m000901	alr/erv, putative	5.33586	0	3.44685	3.63038	0
28152.m000902	histone deacetylase hda2, putative	5.42948	3.55754	7.73108	5.27113	3.37044
28152.m000904	conserved hypothetical protein	16.0299	13.2456	6.04909	7.12835	6.63384
28152.m000905	LOB domain-containing protein, putative	0	0	0	6.49238	0
28152.m000907	signal transducer, putative	12.4147	2.84464	1.10229	1.95127	13.2654
28152.m000908	zinc finger protein, putative	1.88147	1.11252	40.9087	5.99645	58.6726
28152.m000909	ATP-dependent Clp protease proteolytic subunit, putative	133.284	42.9997	67.4381	205.115	73.2981
28152.m000910	mitotic checkpoint protein bub3, putative	40.5856	13.4762	10.3006	23.5618	15.2126
28152.m000911	conserved hypothetical protein	46.2288	37.8235	32.1076	36.731	29.3372
28152.m000913	conserved hypothetical protein	61.8528	41.089	45.801	51.0689	63.8391
28152.m000915	zinc finger protein, putative	88.5743	44.4958	75.9264	72.1757	75.3547
28152.m000916	conserved hypothetical protein	0	0	0	0	14.8005
28152.m000917	Beta-glucosidase, putative	0	0	0.517686	3.59842	2.0818
28152.m000922	DNA-directed RNA polymerases I, II, and III 7.0 kDa polypeptide, putative	50.8461	25.8854	28.3439	38.1825	72.4643
28152.m000923	catalytic, putative	22.7987	10.5789	15.6157	17.2545	18.3043
28152.m000924	conserved hypothetical protein	19.8162	10.6606	12.0207	18.6012	11.7743
28152.m000925	conserved hypothetical protein	11.8837	12.3387	8.57488	31.4146	2.95521
28153.m000272	ATP binding protein, putative	0	0	0	2.09502	0
28153.m000273	conserved hypothetical protein	0.912768	0	1.47012	6.37998	1.07071
28153.m000274	conserved hypothetical protein	0	0	0	0	1.122
28153.m000275	conserved hypothetical protein	0	0	0	0	2.34132
28153.m000276	hypothetical protein	0	0	0	0	34.2507
28153.m000277	conserved hypothetical protein	0	0	0	3.03016	8163.7
28153.m000278	conserved hypothetical protein	11.097	7.68787	9.78381	6.25045	11.477
28153.m000279	conserved hypothetical protein	21.978	21.6323	4.57831	4.28722	6.49039
28153.m000280	conserved hypothetical protein	40.052	21.1547	34.871	21.6972	88.729
28153.m000281	nutrient reservoir, putative	0	0	0	2.72901	1451.38
28153.m000283	glutathione peroxidase, putative	20.8236	20.9294	20.7838	16.847	30.8313
28153.m000284	conserved hypothetical protein	1.42241	4.7261	40.137	1.32787	0
28153.m000285	conserved hypothetical protein	1.95119	1.51786	8.45326	0	6.71913
28153.m000287	isoamylase, putative	12.3541	9.59356	14.9862	22.9729	9.68419
28153.m000288	PAC, putative	48.3404	16.561	25.2743	70.2712	14.2899
28154.m000038	transcription factor, putative	1.0091	3.33515	30.1801	11.4895	2.53233
28154.m000039	conserved hypothetical protein	0	0	0	85.8332	0
28154.m000040	r2r3-myb transcription factor, putative	18.7034	9.90627	15.377	14.3093	37.2172
28161.m000220	50S ribosomal protein L29, chloroplast precursor, putative	29.8849	11.9595	26.9087	162.427	11.1208
28161.m000224	tubulin folding cofactor C, putative	17.5778	10.3508	14.8969	8.84267	16.2047
28161.m000227	kinase, putative	3.45901	1.86144	0.61685	0	3.01002
28161.m000228	TRANSPARENT TESTA 1 protein, putative	15.4161	10.5723	6.92394	16.2014	12.1762
28161.m000234	conserved hypothetical protein	0	0	0	8.30034	0
28162.m000123	phd/F-box containing protein, putative	76.62	55.3206	26.2369	33.2967	41.2961
28162.m000124	conserved hypothetical protein	7.85604	4.05028	2.86727	26.9478	4.0369
28162.m000125	ATP binding protein, putative	12.037	7.98051	16.4246	10.2787	9.2055
28162.m000126	conserved hypothetical protein	20.5051	6.65633	22.9218	42.5746	19.0234
28162.m000127	conserved hypothetical protein	5.94251	4.06004	9.48399	3.48815	10.7892
28162.m000128	nuclear transcription factor, X-box binding, putative	10.7844	11.0543	9.4359	7.33991	20.5917
28164.m000044	Transcription initiation factor IIF subunit beta, putative	9.33854	11.3496	6.70755	0	20.0774
28164.m000045	conserved hypothetical protein	20.5566	9.70054	32.722	27.0896	34.3125
28166.m001038	(+)-delta-cadinene synthase isozyme A, putative	0.420889	0	0	1.80633	0.698515
28166.m001040	Chitin-inducible gibberellin-responsive protein, putative	12.9291	9.69001	101.313	3.50014	51.2453
28166.m001041	serine/threonine-specific protein kinase, putative	13.9281	6.26725	5.94196	18.5354	9.19664
28166.m001042	mitochondrial ribosomal protein L24, putative	33.5375	13.7988	43.8188	217.038	8.61079
28166.m001043	cinnamoyl-CoA reductase, putative	1.9102	0.866844	0	0.831344	0.799717
28166.m001044	transcription factor, putative	7.03358	5.19214	7.91408	32.7735	6.53277
28166.m001045	histone h2a, putative	55.6495	30.8248	55.7665	141.362	34.3823
28166.m001048	actin binding protein, putative	18.9345	9.389	19.5609	10.3665	33.0357
28166.m001050	small heat-shock protein, putative	6.49348	0	0	1.62021	0
28166.m001051	kinesin, putative	10.2969	2.92299	5.36299	6.20854	56.9991
28166.m001052	Oxygen-evolving enhancer protein 3-1, chloroplast precursor, putative	0	0	0	40.848	0
28166.m001053	Thioredoxin H-type, putative	3.23908	0	0	0	3.76167
28166.m001054	DNA binding protein, putative	84.8789	80.0353	96.1547	146.271	127.403
28166.m001055	conserved hypothetical protein	0.687827	0	6.19886	69.5097	3.38056
28166.m001056	conserved hypothetical protein	2.04969	0	1.44156	7.12704	50.5025
28166.m001057	S-adenosylmethionine-dependent methyltransferase, putative	15.1139	8.8177	11.3364	10.8489	4.71454
28166.m001060	breast carcinoma amplified sequence, putative	22.2575	24.1054	26.0619	24.4998	63.0926
28166.m001061	conserved hypothetical protein	18.9758	15.1303	13.7249	12.026	19.9099
28166.m001062	fertilization-independent endosperm protein, putative	23.3791	13.689	10.0157	12.5089	9.98517
28166.m001063	conserved hypothetical protein	4.73882	5.11853	12.1921	38.7252	2.97631
28166.m001064	pentatricopeptide repeat-containing protein, putative	22.785	8.98162	12.5099	7.22372	10.5466
28166.m001066	multidrug resistance protein 1, 2, putative	1.18511	0	0.821324	0	1.37974
28166.m001068	GDP-mannose transporter, putative	11.9671	3.35349	6.68625	14.1379	7.26872
28166.m001072	Trafficking protein particle complex subunit, putative	43.8869	16.4297	25.4046	36.057	24.7888
28166.m001073	2S albumin precursor [Contains: 2S albumin small chain; 2S albumin large chain], putative	160.588	2217.95	1.25986	4.56804	0
28166.m001074	2S albumin precursor [Contains: 2S albumin small chain; 2S albumin large chain], putative	8.7746	135.921	0	0	0
28166.m001076	conserved hypothetical protein	6.29306	78.4778	0	0	0
28166.m001078	2S albumin precursor [Contains: 2S albumin small chain; 2S albumin large chain], putative	106.712	1250.33	0	0.872007	0
28166.m001079	2S albumin precursor [Contains: 2S albumin small chain; 2S albumin large chain], putative	745.408	1726.3	0	0.816981	0
28166.m001081	sweet protein mabinlin-1 chain A	7391.23	41733.1	24.169	25.6322	1.9862
28166.m001082	sweet protein mabinlin-1, chain B	7390.98	41688.9	23.9624	25.6322	1.9862
28166.m001083	2S sulfur-rich seed storage protein precursor (Allergen Ber e 1) [Contains: 2S sulfur-rich seed storage protein small chain (2S albumin small subunit); 2S sulfur-rich seed storage protein large chain 1B (2S albumin large subunit)], putative	172.806	1136.86	1.93188	1.46863	0
28166.m001084	translation factor sui1, putative	270.471	130.385	463.09	503.139	375.802
28166.m001085	electron transfer flavoprotein-ubiquinone oxidoreductase, putative	3115.7	2524.18	1049.58	2260.06	409.401
28166.m001086	Pectinesterase-2 precursor, putative	9.77482	0	4.69546	19.4082	609.131
28166.m001087	conserved hypothetical protein	34.4679	27.8746	22.7721	13.354	23.2654
28166.m001088	Protein COBRA precursor, putative	0	0	0	1.05113	77.5618
28166.m001089	conserved hypothetical protein	4.62109	3.2248	8.30478	10.8011	51.8706
28166.m001090	Early nodulin 55-2 precursor, putative	1.19474	0	1.00779	26.4829	0
28166.m001091	thioredoxin domain-containingprotein, putative	66.3441	39.0836	23.8869	26.8432	46.9461
28166.m001092	electron transport oxidoreductase, putative	18.923	15.8256	55.1921	17.0622	23.1185
28166.m001093	conserved hypothetical protein	0	0	0	0	1.64946
28166.m001094	Homeobox protein FWA, putative	98.3702	83.4771	0.698127	0	7.25651
28166.m001095	conserved hypothetical protein	15.2963	9.00717	16.2886	14.1408	15.6337
28166.m001097	Aspartic proteinase nepenthesin-1 precursor, putative	4.34145	0	0	0	0
28166.m001098	DNA binding protein, putative	4.83777	1.78278	0	0	0.708056
28166.m001099	Aspartic proteinase nepenthesin-2 precursor, putative	230.116	161.378	0	0	0
28169.m000027	calcium lipid binding protein, putative	18.2246	9.92841	1.87455	3.13524	5.73997
28170.m000025	serine carboxypeptidase, putative	0	0	7.27348	5.04262	0
28173.m000040	mjk13.15 protein, putative	35.3375	24.3114	33.818	23.2286	53.0734
28173.m000041	BRASSINOSTEROID INSENSITIVE 1-associated receptor kinase 1 precursor, putative	38.3405	24.2448	21.8656	18.3472	20.6204
28176.m000261	AMP deaminase, putative	60.6266	20.3766	19.7942	22.4289	75.4092
28176.m000262	Protein sco1, putative	12.2444	3.94577	9.04462	9.16492	9.31397
28176.m000263	conserved hypothetical protein	46.578	15.8674	33.8006	46.166	46.8743
28176.m000264	conserved hypothetical protein	9.00245	0	0	8.76086	0
28176.m000265	conserved hypothetical protein	0.516123	0	0	1.39608	11.5243
28176.m000266	glutaredoxin, grx, putative	44.8912	21.8322	40.1925	73.6445	60.6373
28176.m000267	suppressor of actin, putative	12.7853	5.16561	10.2743	8.2521	27.3888
28176.m000268	Pre-mRNA-splicing factor ini1	27.314	10.4317	4.58434	9.13398	0
28176.m000269	Transcription factor HBP-1b, putative	0	0	0	0	2.61506
28176.m000270	acyl-CoA dehydrogenase, putative	59.4457	55.4644	687.043	39.0684	85.3486
28176.m000271	nucleotide binding protein, putative	15.4185	14.2252	11.8421	10.7913	12.653
28176.m000272	Selenoprotein T precursor, putative	61.4889	37.9562	68.8975	76.6415	46.3388
28176.m000273	Omega-3 fatty acid desaturase, chloroplast precursor, putative	29.7979	17.1256	16.164	231.12	25.1813
28179.m000457	DNA binding protein, putative	22.0968	10.4487	11.4356	0	1.47486
28179.m000458	hypothetical protein	9.47337	3.4858	4.67503	3.37055	2.85576
28179.m000460	conserved hypothetical protein	28.533	7.56451	4.30343	28.0107	16.3295
28179.m000461	transcription factor, putative	293.143	101.224	109.258	116.595	128.577
28179.m000463	protein binding protein, putative	4.45283	1.84795	8.86949	1.92535	23.2384
28179.m000464	Sporulation protein RMD5, putative	24.3565	15.7396	26.1102	37.1293	43.5482
28179.m000465	hypothetical protein	2.59052	0	2.43458	0	0
28179.m000466	Phosphoenolpyruvate carboxykinase [ATP], putative	8.80171	6.68436	443.861	7.83253	7.12353
28179.m000467	conserved hypothetical protein	33.0022	22.145	44.082	20.3591	44.3968
28179.m000468	conserved hypothetical protein	2.16434	1.49034	2.01293	0	2.7
28179.m000469	hypothetical protein	6.63885	2.3413	1.67493	3.32413	2.99941
28179.m000470	Phosphoenolpyruvate carboxykinase [ATP], putative	52.4234	30.4672	3827.41	35.0532	30.8956
28179.m000472	tRNA-dihydrouridine synthase, putative	7.56336	4.04717	12.0436	11.3771	6.01531
28179.m000473	conserved hypothetical protein	34.2053	25.0657	51.7908	21.6483	48.106
28179.m000474	starch synthase, putative	13.3043	9.45383	23.9538	9.44582	10.569
28179.m000475	transporter, putative	25.0712	31.8102	23.0426	19.3279	26.0053
28179.m000476	Chromosome-associated kinesin KIF4A, putative	10.7105	6.07468	3.03686	18.0775	12.6824
28179.m000477	WD-repeat protein, putative	31.2993	16.4503	14.7802	27.5654	12.882
28179.m000479	DNA binding protein, putative	1.52046	0	3.73486	0	0
28179.m000480	hexokinase, putative	0.669982	0	0	0	34.6492
28180.m000376	beta-hexosaminidase, putative	19.5947	22.6361	45.8669	21.74	18.096
28180.m000377	beta-hexosaminidase, putative	46.0472	36.5453	61.8341	36.0621	24.0172
28180.m000378	dual specificity protein phosphatase, putative	21.8013	15.4737	18.8943	21.0007	25.0981
28180.m000380	conserved hypothetical protein	0	0	0	0	2.46182
28180.m000383	60S ribosomal protein L23a, putative	461.531	228.616	136.583	196.16	97.5386
28180.m000386	Thylakoid lumenal 25.6 kDa protein, chloroplast precursor, putative	3.49436	2.78689	6.77167	109.924	4.93174
28180.m000389	Thylakoid lumenal 25.6 kDa protein, chloroplast precursor, putative	0	0	2.68569	88.2938	4.40758
28180.m000390	multidrug resistance protein 1, 2, putative	16.6582	16.2777	13.167	8.12611	15.7584
28180.m000392	tonoplast intrinsic protein, putative	87.9166	13.1841	42.4876	100.781	310.828
28180.m000393	conserved hypothetical protein	0	0	0	0	104.414
28180.m000394	conserved hypothetical protein	5.9853	2.95689	7.81669	46.0401	5.7043
28180.m000395	Protein gar2, putative	15.9793	7.72431	8.68394	4.13806	6.0167
28180.m000397	RNA binding protein, putative	12.0726	4.3343	3.18303	2.29002	4.81705
28183.m000007	non-symbiotic hemoglobin, putative	4.76775	0	10.8417	62.4723	0
28192.m000243	triacylglycerol lipase, putative	7.73436	0.779645	17.5873	1.52782	6.59726
28192.m000246	polycomb protein embryonic flower, putative	15.2781	4.97842	5.94849	10.7576	8.55802
28192.m000247	conserved hypothetical protein	7.89344	0	0	0	8.66011
28192.m000248	conserved hypothetical protein	3.93937	0.635357	1.04777	1.37772	0
28192.m000249	Methylglutaconyl-CoA hydratase, mitochondrial precursor, putative	8.63191	4.88225	12.8566	8.09875	5.15876
28192.m000251	Ubiquitin carboxyl-terminal hydrolase isozyme L3, putative	72.1075	22.7445	37.6645	31.8921	34.7777
28192.m000252	BRASSINOSTEROID INSENSITIVE 1-associated receptor kinase 1 precursor, putative	0.707244	1.34968	0	5.47944	4.34527
28192.m000254	cop9 complex subunit 7a, putative	23.1442	7.42392	8.59757	3.99042	19.9491
28192.m000255	Ethylene-responsive transcription factor 1A, putative	5.75227	1.98331	29.6244	4.28883	45.6692
28193.m000296	Plasminogen activator inhibitor 1 RNA-binding protein, putative	385.011	153.682	226.62	165.13	96.7857
28193.m000297	pentatricopeptide repeat-containing protein, putative	2.61028	1.05344	2.61256	0.68058	1.36686
28193.m000298	rab15, 13, 10, 1, 35, 5, and, putative	80.5764	23.6761	53.7766	70.7183	203.913
28193.m000299	conserved hypothetical protein	6.07182	0	10.7276	5.66125	0
28193.m000300	monoxygenase, putative	0.436227	0	0.66171	15.0442	1.67229
28193.m000302	transferase, putative	1.96062	0	1.20446	29.0042	32.1344
28193.m000303	conserved hypothetical protein	13.5861	9.17344	5.35717	10.1087	5.27581
28193.m000304	nutrient reservoir, putative	4.8678	0	12.2176	452.768	44.2078
28193.m000305	Glycerol-3-phosphate transporter, putative	48.3574	43.0985	27.4139	22.4951	154.074
28193.m000306	50S ribosomal protein L19, putative	22.2519	13.0078	42.423	182.371	8.40141
28193.m000307	vesicle-associated membrane protein, putative	46.9169	17.8052	20.9791	34.6059	75.8436
28193.m000308	cell division control protein, putative	5.87074	1.36748	1.30358	1.17692	0.931473
28193.m000309	bax inhibitor, putative	112.731	50.2957	59.1375	98.0016	127.101
28193.m000310	conserved hypothetical protein	28.7678	11.8372	42.8454	14.2801	18.8794
28196.m000201	receptor protein kinase, putative	8.46925	7.26723	15.4929	9.95292	16.6069
28196.m000202	conserved hypothetical protein	5.09336	3.51183	0	0	0
28196.m000203	pentatricopeptide repeat-containing protein, putative	2.21452	0	1.33217	1.19012	1.30302
28196.m000205	flavonoid 3-hydroxylase, putative	0	0	0	0.912508	0
28196.m000206	pentatricopeptide repeat-containing protein, putative	9.80264	4.45983	11.6743	21.3657	7.26743
28196.m000207	conserved hypothetical protein	14.4836	7.62736	3.92109	8.53966	2.14629
28196.m000208	pentatricopeptide repeat-containing protein, putative	0.612126	0	0.977031	0	0
28196.m000210	alanine-glyoxylate aminotransferase, putative	86.6819	69.3275	23.5104	18.5329	31.4283
28196.m000211	Transcription factor TGA1, putative	3.60371	2.15332	1.7669	2.29277	0.639831
28197.m000034	WD-repeat protein, putative	17.016	13.6424	27.227	12.5977	31.7131
28198.m000023	ATP binding protein, putative	7.61639	3.44119	2.01875	2.87359	5.08258
28200.m000189	NAC domain-containing protein, putative	0	0	0.893856	6.2186	1.23549
28200.m000190	conserved hypothetical protein	1.2513	2.99355	5.80475	82.8527	1.1435
28200.m000191	Axial regulator YABBY1, putative	3.40224	19.2944	19.8255	15.8024	0
28200.m000193	multicopper oxidase, putative	87.0714	17.1403	41.3224	88.8011	4.23209
28200.m000194	Acid beta-fructofuranosidase precursor, putative	13.6662	7.93547	13.0867	24.0694	159.991
28200.m000195	transaldolase total2, putative	161.372	121.439	31.7027	21.8591	37.0301
28200.m000196	trehalose-6-phosphate synthase, putative	11.8723	5.02949	12.6939	22.6279	168.591
28202.m000129	smad nuclear interacting protein, putative	17.3006	12.4626	13.0825	6.52493	15.0696
28202.m000132	DNA-directed RNA polymerase 2B, chloroplast/mitochondrial precursor, putative	10.7354	4.28048	6.7902	3.58579	3.92123
28202.m000133	conserved hypothetical protein	6.80935	3.28431	3.57916	2.23681	1.67834
28202.m000134	Protein bem46, putative	18.0178	11.3616	15.4833	0	25.2578
28202.m000136	ubiquitin-protein ligase, putative	21.5596	14.1438	19.3504	10.3924	16.8738
28205.m000068	myo-inositol-1 phosphate synthase, putative	432.475	302.942	54.185	1665.39	212.802
28206.m000099	Protein sco1, putative	13.5233	6.90639	6.824	13.2044	15.2877
28206.m000100	Tetratricopeptide repeat protein, putative	0	0	0	0	53.7804
28206.m000101	conserved hypothetical protein	13.0782	7.34052	16.1068	82.0083	10.4186
28206.m000102	conserved hypothetical protein	0	0	0	0	25.7225
28206.m000103	trehalose-6-phosphate synthase, putative	15.8887	2.46364	18.0534	2.82007	5.91466
28206.m000104	DNA binding protein, putative	58.5758	8.2486	358.513	163.687	72.2253
28207.m000102	conserved hypothetical protein	6.55081	3.73924	5.4529	9.0799	7.61178
28207.m000103	LysM domain GPI-anchored protein 1 precursor, putative	0	0	1.85188	15.5906	0.686972
28207.m000104	transcription factor, putative	0	0	0	137.987	3.9101
28207.m000106	NADH-ubiquinone oxidoreductase 12 kDa subunit, mitochondrial precursor, putative	188.486	76.1859	298.928	124.898	188.9
28207.m000107	LOB domain-containing protein, putative	1.01869	0	10.5422	0	6.60658
28208.m000061	pentatricopeptide repeat-containing protein, putative	16.5805	13.7664	74.5718	43.5932	7.47651
28208.m000062	Receptor expression-enhancing protein, putative	4.03494	3.25845	0	0	2.28008
28211.m000127	conserved hypothetical protein	34.2094	24.2315	6.65986	21.029	11.4303
28211.m000129	conserved hypothetical protein	13.1076	7.69902	7.16704	6.17195	8.51752
28211.m000131	protein phosphatase 2c, putative	14.9469	55.1461	22.9134	1.82436	25.5129
28211.m000132	Squamosa promoter-binding protein, putative	2.14547	0	0	23.7427	6.13278
28216.m000017	purine permease, putative	0	0	0	0	7.73413
28219.m000090	NAC domain-containing protein, putative	6.36389	2.27449	12.7912	7.85008	162.35
28219.m000091	ATP-binding cassette transporter, putative	18.9744	17.3235	0	0	369.795
28223.m000096	conserved hypothetical protein	4.79872	1.56484	8.13931	20.9875	10.1038
28223.m000097	hypothetical protein	0	0	0	0	32.076
28223.m000098	KOM, putative	9.45755	4.00691	3.90247	26.7655	43.4909
28223.m000099	Alpha-expansin 4 precursor, putative	21.2223	8.03795	15.0517	154.082	24.7492
28223.m000100	cytochrome P450, putative	22.6917	15.64	20.5346	17.7114	2.332
28225.m000019	ribonucleoside-diphosphate reductase large chain, putative	66.6383	17.1962	21.8527	28.9369	12.7637
28226.m000831	jun activation domain binding protein, putative	85.3521	46.9135	39.0214	54.8394	28.7838
28226.m000832	hypothetical protein	23.2869	14.3677	14.3181	24.1958	23.8536
28226.m000833	serine-threonine protein kinase, plant-type, putative	0	0	0	6.95004	0
28226.m000834	transcription factor, putative	40.1833	18.5197	32.4548	33.7795	41.5177
28226.m000835	conserved hypothetical protein	18.7996	9.89678	14.7561	16.0495	27.8326
28226.m000836	Elongation factor 1-alpha, putative	22.2231	10.7453	13.5345	12.3726	23.3738
28226.m000837	Protein ABC1, mitochondrial precursor, putative	6.51133	2.39968	2.42455	27.3199	136.299
28226.m000838	Replication protein A 30 kDa subunit, putative	9.03759	1.35224	1.96529	8.13055	2.26423
28226.m000839	r2r3-myb transcription factor, putative	0	0	0	6.47509	12.5711
28226.m000841	conserved hypothetical protein	1.27251	0	2.37899	7.80363	435.483
28226.m000842	conserved hypothetical protein	19.7476	4.05276	20.4534	61.6913	14.9045
28226.m000843	conserved hypothetical protein	0	0	0	0	19.4387
28226.m000844	structural molecule, putative	5.61785	11.2519	8.34353	268.68	9.13791
28226.m000845	conserved hypothetical protein	7.29836	0	15.4857	0	17.8124
28226.m000846	DNA photolyase, putative	0.424556	0	0	8.5139	2.61996
28226.m000847	DNA photolyase, putative	7.69317	6.27157	6.0891	15.2851	23.0076
28226.m000848	conserved hypothetical protein	3.22106	0	0.857877	4.12428	0
28226.m000849	pentatricopeptide repeat-containing protein, putative	18.4798	10.0951	20.1416	11.1001	12.1333
28226.m000850	Poly(rC)-binding protein, putative	55.7395	36.1807	27.3043	27.9835	19.4172
28226.m000852	conserved hypothetical protein	188.544	134.433	82.62	80.5817	113.238
28226.m000853	cytochrome P450, putative	4.18742	2.68182	2.18794	3.91078	1.59137
28226.m000855	Ubiquinone biosynthesis protein coq-8, putative	35.6474	27.1588	13.3572	15.4073	52.7501
28226.m000856	calcium binding protein/cast, putative	1.43765	0	2.14758	0	2.58069
28226.m000857	DNA binding protein, putative	52.4477	12.197	36.0749	33.6213	91.2084
28226.m000858	conserved hypothetical protein	41.9352	9.66151	22.1449	7.9566	38.9952
28226.m000859	conserved hypothetical protein	11.4189	15.3845	20.6898	1.58171	389.456
28226.m000862	conserved hypothetical protein	1.73073	0	1.21069	5.95499	1.49279
28226.m000863	conserved hypothetical protein	8.86712	6.23138	6.72826	9.9216	7.25331
28226.m000864	galactokinase, putative	25.1967	19.8011	51.8327	19.6212	71.9754
28226.m000865	Protein AIG2, putative	34.5257	11.4737	10.3622	23.5108	20.3675
28226.m000866	proteasome subunit beta type 6,9, putative	216.739	78.5395	86.3763	147.9	131.788
28226.m000867	Cation transport protein chaC, putative	44.1465	29.0939	18.1061	70.4752	36.2928
28226.m000868	transcription factor, putative	37.7266	38.0663	34.9444	37.1293	22.8488
28226.m000869	conserved hypothetical protein	0	0	0	4.1721	0
28226.m000871	serine/thronine protein kinase, putative	25.7791	8.98445	27.9347	35.5293	61.8051
28226.m000874	serine/thronine protein kinase, putative	51.273	37.6203	32.6893	39.2116	73.9386
28226.m000875	cytochrome P450, putative	0	0	0	0	3.32136
28226.m000876	RNA binding protein, putative	27.9974	31.3909	24.8832	24.5371	39.5744
28226.m000877	prokaryotic DNA topoisomerase, putative	35.5465	13.5566	16.9473	11.4979	6.48949
28226.m000878	nucleolysin tia-1, putative	62.3186	29.4374	66.4745	74.9282	71.9977
28226.m000879	conserved hypothetical protein	33.076	32.062	24.4885	17.1361	26.9227
28226.m000880	Glucan endo-1,3-beta-glucosidase precursor, putative	10.1071	8.52402	10.9626	8.23368	7.84023
28226.m000882	hypothetical protein	1.46546	0	2.64089	1.80816	1.64462
28226.m000883	shk1 kinase-binding protein, putative	116.419	34.3597	36.6831	36.7506	20.267
28226.m000884	conserved hypothetical protein	66.4085	38.4707	53.5467	33.8558	85.5589
28228.m000020	serine-threonine protein kinase, plant-type, putative	0.384819	0	0	5.78481	0
28229.m000056	S-locus-specific glycoprotein S6 precursor, putative	9.06843	3.82317	5.04676	3.26151	2.63961
28229.m000058	S-locus-specific glycoprotein S6 precursor, putative	0.704842	0	0	6.36026	0
28229.m000059	conserved hypothetical protein	0	0	0	0	3.78231
28238.m000049	conserved hypothetical protein	0	0	0	0	26.3964
28246.m000113	conserved hypothetical protein	55.5378	22.2421	44.6687	42.1803	25.3257
28246.m000114	ubiquitin-protein ligase, putative	0	0	1.20355	0	0
28246.m000115	Tartrate-resistant acid phosphatase type 5 precursor, putative	2.29369	0	19.2426	13.7018	63.6448
28246.m000116	conserved hypothetical protein	1.35663	2.42505	3.17192	0	0.548228
28246.m000117	Monoglyceride lipase, putative	15.4104	10.2052	18.3867	0.923499	21.3867
28250.m000015	ccd1, putative	0	0	0	29.1278	0
28256.m000134	cytochrome P450, putative	0.99531	7.2112	12.2737	0	0
28256.m000140	Protein AFR, putative	36.0258	24.0837	41.223	24.6973	47.6274
28256.m000141	Shikimate kinase, chloroplast precursor, putative	30.221	17.3749	6.35234	15.0966	27.6617
28256.m000142	pentatricopeptide repeat-containing protein, putative	12.4256	4.6488	8.39569	1.97302	2.15168
28256.m000143	developmentally regulated GTP-binding protein, putative	86.5111	34.2736	57.7387	30.7549	35.4748
28256.m000144	conserved hypothetical protein	26.5012	0	31.7724	84.1502	33.3353
28263.m000069	Root phototropism protein, putative	12.428	1.8079	25.0437	148.94	141.731
28266.m000192	Late embryogenesis abundant protein Lea14-A, putative	232.215	96.0222	401.955	193.836	174.725
28266.m000193	conserved hypothetical protein	9.97497	7.00549	15.7003	25.4255	4.41059
28266.m000195	dihydrodipicolinate reductase, putative	40.1407	7.90749	18.4949	30.5008	7.46471
28266.m000196	poly(ADP-ribose) glycohydrolase, putative	9.81532	6.79947	4.70503	5.00267	3.26391
28266.m000197	conserved hypothetical protein	23.2212	7.20966	15.3596	26.6734	6.78087
28266.m000199	conserved hypothetical protein	0	0	0	3.6338	9.47671
28266.m000200	conserved hypothetical protein	13.7046	5.55473	5.15091	15.4343	2.35094
28271.m000023	DNA binding protein, putative	0	0	0	3.4179	12.7642
28281.m000362	transcription factor, putative	4.46206	2.25273	6.9823	6.41787	8.1775
28281.m000365	conserved hypothetical protein	168.585	115.343	67.7366	71.7064	63.2408
28281.m000366	annexin, putative	254.437	132.656	221.843	128.485	55.297
28281.m000367	conserved hypothetical protein	19.6126	15.8002	24.2127	40.3849	70.1053
28281.m000368	UDP-N-acetylglucosamine transporter, putative	49.1585	29.1441	33.5947	44.0675	71.2458
28281.m000370	asparagine synthetase, putative	123.939	110.377	25.8326	39.3093	24.1816
28281.m000371	RNA binding protein, putative	34.6905	10.6584	14.5396	12.0121	8.71432
28281.m000372	Root phototropism protein, putative	0	0	0	4.29961	0.413016
28281.m000373	rab6, putative	31.7578	22.0532	22.6014	8.02704	51.5575
28281.m000374	conserved hypothetical protein	2.00496	1.96096	0	0	0
28281.m000376	conserved hypothetical protein	180.498	100.179	61.8447	49.2682	16.0946
28281.m000377	Protein brittle-1, chloroplast precursor, putative	50.2426	29.9381	8.57352	8.53353	7.13903
28281.m000379	calmodulin-binding transcription activator (camta), plants, putative	5.94568	3.51103	6.43514	6.66608	13.7713
28281.m000380	calmodulin-binding transcription activator (camta), plants, putative	18.4652	11.9388	25.8708	17.8376	49.1834
28281.m000381	Ubiquitin carboxyl-terminal hydrolase, putative	37.2585	26.5034	35.1345	20.9204	41.3506
28288.m000014	DNA binding protein, putative	18.782	4.25744	70.9847	51.4653	36.2016
28293.m000037	microtubule associated protein xmap215, putative	31.0865	32.5256	23.9902	18.6065	38.3709
28295.m000014	Peroxidase 22 precursor, putative	2.48789	0	13.8952	532.16	10.4022
28297.m000108	conserved hypothetical protein	34.51	25.1944	11.9562	14.0694	19.0403
28297.m000109	conserved hypothetical protein	30.8892	12.0064	75.2762	161.019	146.051
28297.m000110	CBL-interacting serine/threonine-protein kinase, putative	15.9989	5.71509	39.0584	116.724	50.1938
28297.m000111	conserved hypothetical protein	43.2506	48.4687	37.2169	16.5044	39.394
28297.m000112	purine permease, putative	0.379679	0	1.25827	0	0
28301.m000019	histone h1/h5, putative	51.8432	28.8896	54.201	63.6771	51.88
28304.m000171	WD-repeat protein, putative	155.961	51.5641	0	0	0.737597
28304.m000172	conserved hypothetical protein	17.6864	13.178	22.5037	27.6504	14.8817
28304.m000173	50S ribosomal protein L13, putative	63.3233	17.6873	66.0855	446.661	10.8247
28304.m000174	conserved hypothetical protein	0	0	17.7873	0	0
28304.m000175	DNA binding protein, putative	4.95853	0	0	2.55128	1.53669
28304.m000176	NADH kinase, putative	9.6135	3.78736	3.2274	3.49044	1.74911
28307.m000017	transcription factor, putative	30.234	7.48096	209.519	161.699	202.307
28308.m000064	Leucoanthocyanidin dioxygenase, putative	75.7347	15.7284	0	0	436.118
28308.m000065	calcium-dependent protein kinase, putative	78.8156	41.8892	36.3036	27.4037	21.7968
28308.m000066	transcription factor, putative	5.39438	1.40343	4.69962	0	1.75386
28312.m000127	pentatricopeptide repeat-containing protein, putative	12.6797	6.01164	6.80602	4.87053	5.98998
28312.m000128	conserved hypothetical protein	0	0	0	0	77.0342
28312.m000129	conserved hypothetical protein	0.894945	0	5.00457	23.8233	38.5931
28318.m000061	chaperone protein DNAj, putative	58.167	29.6678	53.622	83.9238	26.6155
28320.m001076	conserved hypothetical protein	6.6413	3.48239	0	6.99812	5.54811
28320.m001077	conserved hypothetical protein	8.01433	2.55151	9.16399	6.72836	8.75454
28320.m001078	cytochrome P450, putative	2.30907	2.08718	7.10775	3.01251	2.00136
28320.m001079	RNA binding protein, putative	10.3239	6.40938	19.6849	12.536	30.0686
28320.m001081	protein arginine n-methyltransferase, putative	64.0947	21.6795	24.7385	21.6059	20.1623
28320.m001082	BRASSINOSTEROID INSENSITIVE 1-associated receptor kinase 1 precursor, putative	0	0	2.90557	0.971737	0
28320.m001083	Acyl-protein thioesterase, putative	71.5148	52.8342	112.545	91.0803	38.7729
28320.m001084	conserved hypothetical protein	13.7162	5.67423	16.8572	26.3501	25.4833
28320.m001085	conserved hypothetical protein	47.4546	45.2786	111.414	44.8795	57.2419
28320.m001086	serine/threonine protein kinase, putative	1.66235	0	0.422491	0	2.25795
28320.m001087	conserved hypothetical protein	0	0	3.61905	0	0
28320.m001091	Leucine-rich repeat receptor protein kinase EXS precursor, putative	0.392136	0	2.02515	0	0
28320.m001092	serine/threonine protein kinase, putative	2.50391	3.3961	18.2155	5.31423	1.93805
28320.m001093	Early nodulin, putative	362.229	13.4352	12.9818	0	0
28320.m001094	pentatricopeptide repeat-containing protein, putative	3.95077	2.25091	2.66022	1.93313	0.865905
28320.m001097	binding, putative	0	0	3.01732	0	0
28320.m001098	conserved hypothetical protein	23.7547	7.48189	18.673	10.6058	8.94661
28320.m001099	mutt/nudix hydrolase, putative	19.1785	16.4738	16.1649	45.632	26.3393
28320.m001100	racemase and epimerase, acting on amino acids and derivatives, putative	0	0	2.12191	0	0.86116
28320.m001101	NADH-cytochrome B5 reductase, putative	150.938	36.8842	341.012	85.0186	96.4408
28320.m001102	nucleic acid binding protein, putative	19.6815	18.4337	5.07613	5.00679	12.7242
28320.m001104	axonemal dynein light chain, putative	0	0	3.05862	0	2.67557
28320.m001105	lactoylglutathione lyase, putative	6.8448	0	0	0	23.5814
28320.m001106	hypothetical protein	14.2277	9.54494	15.2773	12.7415	16.7108
28320.m001107	conserved hypothetical protein	15.7743	7.34169	12.4987	13.7448	25.4324
28320.m001108	Protein AFR, putative	20.8753	15.0373	14.6507	16.9591	23.9452
28320.m001109	choline/ethanolamine kinase, putative	45.2211	16.54	30.3514	35.5412	67.5846
28320.m001110	dead box ATP-dependent RNA helicase, putative	11.5018	1.09933	1.83907	4.53277	62.0091
28320.m001111	conserved hypothetical protein	73.7711	20.6608	45.0301	59.6807	42.715
28320.m001112	Mitochondrial deoxynucleotide carrier, putative	25.0543	7.76444	22.6284	9.444	7.80239
28320.m001113	ribosome biogenesis regulatory protein, putative	79.4984	39.3782	72.3919	22.902	23.2615
28320.m001114	conserved hypothetical protein	19.5742	0	0	0	0
28320.m001115	Protein HLJ1, putative	84.5681	40.2892	97.9478	58.5343	80.861
28320.m001117	ribosomal protein l7ae, putative	196.353	66.9328	93.1069	94.9636	27.2207
28320.m001118	pentatricopeptide repeat-containing protein, putative	2.19028	0	0.851961	0	0
28320.m001119	oligopeptide transporter, putative	10.9638	1.07402	20.8617	55.802	15.3822
28320.m001122	acetylglucosaminyltransferase, putative	0	0	8.11594	48.8229	4.44517
28320.m001123	alcohol dehydrogenase, putative	0	0	74.7372	332.936	0
28320.m001124	alcohol dehydrogenase, putative	1.00117	0	51.2256	169.182	8.29197
28320.m001125	alcohol dehydrogenase, putative	0.629104	0	0	0	0
28320.m001127	hypothetical protein	15.7384	8.43839	10.304	5.33906	6.32322
28320.m001128	hypothetical protein	31.1644	14.4822	20.5786	13.1239	12.6257
28320.m001129	conserved hypothetical protein	7.15515	8.2412	22.8851	21.9078	18.481
28320.m001130	conserved hypothetical protein	7.41622	1.83768	6.77606	58.0498	2.60226
28320.m001131	conserved hypothetical protein	23.6459	10.3175	26.9336	126.354	6.83818
28320.m001132	conserved hypothetical protein	1.70353	0	0	3.99645	2.68333
28320.m001133	conserved hypothetical protein	13.5136	5.10889	33.9688	102.535	58.2666
28320.m001135	12-oxophytodienoate reductase opr, putative	0	0	0	6.52141	0
28320.m001136	Peroxidase 25 precursor, putative	8.81495	0	2.40895	7.84781	3.67149
28320.m001137	xenotropic and polytropic murine leukemia virus receptor ids-4, putative	14.672	6.19893	65.9252	78.945	192.934
28320.m001139	DNA binding protein, putative	0	0	0	24.6065	0
28320.m001140	conserved hypothetical protein	0	0	0.933233	11.2964	2.43253
28320.m001141	phopholipase d alpha, putative	0	0	0	0	0.844145
28320.m001142	conserved hypothetical protein	0	0	5.56937	6.49043	9.48224
28320.m001144	conserved hypothetical protein	3.39213	3.78143	11.6394	23.6741	8.37891
28320.m001145	grr1, plant, putative	38.6749	19.2838	187.636	41.176	176.862
28320.m001148	CBL-interacting serine/threonine-protein kinase, putative	30.7192	12.158	19.7599	28.238	39.6594
28321.m000017	nucleic acid binding protein, putative	14.7349	3.07487	1.65114	1.93876	1.4027
28324.m000393	carboxy-lyase, putative	0	0	0	0	7.53744
28324.m000394	peroxiredoxins, prx-1, prx-2, prx-3, putative	196.784	113.68	317.588	1160.97	58.2606
28324.m000395	conserved hypothetical protein	3.8846	1.5559	4.43487	51.4875	7.91987
28324.m000396	E2F4,5, putative	7.83279	3.3023	6.13203	2.78581	4.20663
28324.m000397	conserved hypothetical protein	9.83015	5.43421	22.6688	8.20753	43.4331
28324.m000398	Receptor expression-enhancing protein, putative	5.72163	0	12.5073	6.19652	56.6218
28324.m000399	catalytic, putative	3.67212	1.87486	7.28028	4.84614	6.78315
28324.m000400	catalytic, putative	10.4353	37.9167	14.1237	0	2.23384
28324.m000401	conserved hypothetical protein	1.48817	0	4.39905	2.45309	0
28324.m000402	conserved hypothetical protein	0	0	1.14052	35.5524	3.88873
28324.m000404	ccr4-associated factor, putative	37.4081	19.9247	32.9207	36.4398	56.4862
28324.m000405	ubiquitin-conjugating enzyme, putative	146.633	66.6277	99.8273	148.494	100.95
28324.m000406	Splicing factor, arginine/serine-rich, putative	15.8156	5.95189	7.47741	4.25498	5.68628
28324.m000408	conserved hypothetical protein	1.01054	4.90392	5.38842	24.3567	8.88703
28324.m000409	conserved hypothetical protein	31.8238	15.4233	18.7658	26.083	12.9616
28324.m000410	conserved hypothetical protein	13.8445	6.81295	8.9933	7.26495	8.56276
28324.m000411	40S ribosomal protein S17, putative	180.938	73.5597	135.322	139.371	42.2966
28324.m000412	short chain alcohol dehydrogenase, putative	3.48534	1.69697	74.6502	205.671	12.1852
28324.m000413	short chain alcohol dehydrogenase, putative	0	2.84603	16.8485	10.037	3.19074
28324.m000418	short chain alcohol dehydrogenase, putative	0	0	1.42959	3.90295	0
28327.m000352	ATP binding protein, putative	2.53887	4.78778	1.9697	2.05941	0.391777
28327.m000353	ATP binding protein, putative	0	0	1.97973	0	0
28327.m000357	p-aminobenzoate synthase, putative	5.43706	1.45411	18.4702	8.02466	9.19992
28327.m000358	Chorismate synthase, chloroplast precursor, putative	81.1884	32.8876	29.768	68.2357	57.2866
28327.m000363	Patatin T5 precursor, putative	19.5487	10.3869	16.2281	13.0618	35.7788
28327.m000364	Tyrosine-specific transport protein, putative	0	0	0	16.6992	0
28327.m000365	vacuolar ATP synthase subunit G plant, putative	57.6857	21.0046	63.9366	73.2831	77.2336
28327.m000367	Monoglyceride lipase, putative	29.1249	18.024	32.2829	74.7236	216.257
28327.m000368	conserved hypothetical protein	0	0	0	9.5478	10.6159
28327.m000369	protein disulfide isomerase, putative	0.47517	0	1.38822	24.8824	0
28327.m000370	conserved hypothetical protein	0	0	0	0	9.535
28327.m000371	hypothetical protein	0	0	0	0	6.16058
28327.m000372	conserved hypothetical protein	9.10039	0	0	0	0
28329.m000062	protein phosphatase 2c, putative	3.01067	5.78927	12.4442	9.95902	9.38005
28329.m000063	binding, putative	3.94446	1.32975	3.20547	6.03497	9.48401
28329.m000064	receptor protein kinase, putative	5.3212	1.86954	2.76866	13.8804	5.73649
28331.m000091	conserved hypothetical protein	24.9318	13.2704	40.1347	21.1335	32.5663
28331.m000093	pentatricopeptide repeat-containing protein, putative	1.78708	0	0	0	0
28331.m000094	pak inhibitor skb15, putative	32.71	8.62524	10.8149	15.3605	5.87814
28331.m000095	conserved hypothetical protein	11.5226	0	0	0	0
28331.m000096	Endoplasmic oxidoreductin-1 precursor, putative	27.0464	19.8791	26.1972	14.7775	28.3741
28333.m000555	beta-glucosidase, putative	47.7435	17.8312	12.5734	16.186	20.0222
28333.m000556	Thermostable beta-glucosidase B, putative	63.0279	23.8457	19.8599	26.6375	32.9599
28333.m000557	conserved hypothetical protein	26.1437	0	0	0	10.8693
28333.m000558	DNA binding protein, putative	75.0371	351.861	1742.62	58.891	86.8142
28333.m000559	conserved hypothetical protein	20.9922	11.4836	16.9862	14.9231	4.65755
28333.m000564	serine-threonine protein kinase, plant-type, putative	0.372671	0.55488	0.599224	0	0.316294
28333.m000565	Protein BRICK1, putative	25.0352	10.5955	10.633	19.9762	12.9724
28333.m000566	oligopeptidase A, putative	264.67	148.295	125.043	96.051	75.0201
28333.m000567	ATP-dependent transporter, putative	2.21582	0	0	1.99338	2.4755
28333.m000568	ATP-dependent transporter, putative	1.18489	0	0	2.14967	1.49749
28333.m000569	serine hydroxymethyltransferase, putative	15.55	11.5521	33.4017	1467.46	17.3792
28333.m000570	conserved hypothetical protein	2.50726	0	0	9.28147	0
28333.m000572	lyase, putative	0	0	0	2.38003	29.8364
28333.m000574	kinase, putative	0	0	0	1.95699	0
28333.m000580	galactoside 2-alpha-L-fucosyltransferase, putative	2.73987	3.83128	16.0587	1.10371	0
28333.m000581	Galactoside 2-alpha-L-fucosyltransferase, putative	0	0	1.17789	6.04006	1.77064
28333.m000582	Peroxidase 27 precursor, putative	0	0	0.829971	0	0
28333.m000583	hypothetical protein	0	0	0	0	193.207
28333.m000584	APO protein 4, mitochondrial precursor, putative	13.2934	5.85884	8.58343	6.40051	9.93524
28333.m000585	kinase, putative	0	0	0	0	1.13319
28333.m000586	hypothetical protein	0	0	0	0	50.8247
28333.m000587	conserved hypothetical protein	1.60882	0	0	0	27.1851
28333.m000588	lyase, putative	4.37403	1.17877	0.427379	1.73278	14.8438
28342.m000016	annexin, putative	21.1632	14.4108	10.6659	17.3518	43.9815
28345.m000110	nucleic acid binding protein, putative	0	0	0	0	2.16708
28345.m000114	Ribulose bisphosphate carboxylase/oxygenase activase 1, chloroplast precursor, putative	8.17885	5.22745	218.864	11.1812	35.2411
28345.m000115	kinase, putative	3.25801	3.29651	15.3348	0.783392	1.99805
28345.m000116	tropinone reductase, putative	1.35832	0	0	6.64665	3.15259
28345.m000117	Subtilisin inhibitor 1 (Subtilisin inhibitor I) (ASI-I) [Contains: Subtilisin inhibitor 2 (Subtilisin inhibitor II) (ASI-II)], putative	0	0	4.69872	0	11.6079
28348.m000075	conserved hypothetical protein	0	0	0	0	8.03733
28348.m000079	Xylem serine proteinase 1 precursor, putative	234.201	191.878	99.7556	61.6763	15.6178
28349.m000062	Beta-expansin 1a precursor, putative	86.9363	5.78224	38.464	15.2873	95.8113
28349.m000063	alanyl-tRNA synthetase, putative	8.23652	6.08416	7.10747	46.7311	6.05907
28350.m000099	conserved hypothetical protein	7.61965	3.69556	27.111	9.08121	9.42709
28350.m000100	Calcium-activated outward-rectifying potassium channel, putative	0	0	0	7.44977	1.75934
28350.m000101	DNA binding protein, putative	0	0	0	5.16383	0
28350.m000103	pentatricopeptide repeat-containing protein, putative	0	0	0	4.48108	0
28350.m000105	ER glycerol-phosphate acyltransferase	0	1.20998	4.61772	0	0
28350.m000106	RNA-binding protein, putative	22.538	23.7881	47.8987	43.6813	69.9767
28353.m000053	alcohol dehydrogenase, putative	18.3877	2.03277	3.25658	11.5854	34.7243
28353.m000054	DNA binding protein, putative	0	0	0	6.85489	0
28353.m000055	conserved hypothetical protein	32.1882	25.0896	9.38986	4.33105	10.9177
28355.m000098	Indole-3-acetic acid-amido synthetase GH3.5, putative	567.106	186.162	55.8807	43.6322	65.6291
28355.m000099	conserved hypothetical protein	2.2456	0	0	0	6.54856
28355.m000100	hypothetical protein	28.0504	17.6099	10.843	10.2872	28.1732
28355.m000101	conserved hypothetical protein	4.98038	2.74079	9.59238	15.7057	5.88744
28355.m000102	UDP-glucosyltransferase, putative	12.756	1.53961	50.2505	299.872	126.256
28357.m000094	cold shock protein, putative	9.64876	6.27539	4.01622	5.09625	3.52912
28357.m000095	pentatricopeptide repeat-containing protein, putative	6.24283	2.22208	3.47811	2.34318	2.97294
28357.m000096	pentatricopeptide repeat-containing protein, putative	10.5576	10.6173	9.22344	16.5041	7.23467
28357.m000097	actin binding protein, putative	20.8762	6.03534	2.62187	2.71877	1.20362
28357.m000099	conserved hypothetical protein	0	0	1.86653	2.57557	0.771455
28357.m000100	pentatricopeptide repeat-containing protein, putative	8.35142	2.37408	5.09895	0.86805	1.29854
28359.m000273	pentatricopeptide repeat-containing protein, putative	2.07236	1.05757	4.97084	30.3953	1.55874
28359.m000274	Potassium transporter, putative	0	0	0	0	8.54436
28359.m000275	glycine cleavage system h protein, putative	224.376	92.1612	71.9878	69.3594	122.685
28359.m000278	Patatin B2 precursor, putative	5.34451	1.3662	1.78063	21.1055	8.25377
28359.m000279	conserved hypothetical protein	25.7116	16.9753	18.1623	9.87162	27.0512
28359.m000280	mannosyl-oligosaccharide alpha-1,2-mannosidase, putative	27.7781	10.6893	19.6655	16.0217	44.4841
28359.m000281	conserved hypothetical protein	0	0	0	0	6.57897
28359.m000284	conserved hypothetical protein	31.9471	19.4617	16.0119	7.96351	17.0674
28359.m000285	rubisco subunit binding-protein alpha subunit, ruba, putative	30.5213	14.2695	15.1474	15.7641	16.7158
28359.m000286	D-cadinene synthase, putative	0	0	0	22.7999	0
28363.m000021	Auxin-induced protein 5NG4, putative	2.56461	1.81644	0	1.48681	93.7706
28371.m000019	conserved hypothetical protein	303.685	110.373	0	0	30.0697
28391.m000014	ATP binding protein, putative	35.6327	13.5378	63.1686	38.2399	32.7118
28392.m000122	nonsense-mediated mRNA decay protein, putative	59.4497	27.6766	39.3125	26.1082	44.5374
28392.m000124	importin beta-3, putative	2.99771	0	0.371373	0	1.14996
28392.m000125	oxidoreductase, putative	3.97502	0	3.21179	80.1184	12.3194
28392.m000126	conserved hypothetical protein	0.81861	0	0.414336	0	0.604551
28392.m000127	zinc finger protein, putative	3.82827	1.62535	15.9139	6.73917	0
28401.m000073	Glucan endo-1,3-beta-glucosidase precursor, putative	44.5886	26.8819	40.8055	75.4269	59.6204
28401.m000074	conserved hypothetical protein	17.4108	16.3626	6.68035	3.95839	17.8598
28401.m000075	pentatricopeptide repeat-containing protein, putative	10.4085	5.59002	8.09283	7.02725	3.88668
28401.m000076	fk506-binding protein, putative	62.8385	37.9738	18.1204	33.8688	37.5346
28401.m000077	peptidylprolyl isomerase, putative	84.681	27.2032	50.6336	36.1163	42.2684
28402.m000025	cytochrome P450, putative	103.066	96.0544	171.727	159.812	177.249
28405.m000015	transcription factor, putative	84.7535	47.6277	32.6532	9.35735	23.3747
28408.m000195	conserved hypothetical protein	0	0	0	0	20.9437
28408.m000196	cak1, putative	50.1688	38.0328	32.6633	29.5454	56.7721
28408.m000200	glutathione s-transferase, putative	0	0	0	1.34425	0
28408.m000201	conserved hypothetical protein	1.48766	0	3.07544	71.0355	3.29081
28408.m000204	eukaryotic peptide chain release factor GTP-binding subunit, putative	197.447	93.4077	97.8073	67.2777	90.0505
28421.m000062	oxidoreductase, acting on paired donors, with incorporation or reduction of molecular oxygen, 2-oxoglutarate as one donor, and, putative	1.82717	0	0	0	0
28421.m000064	serine-threonine protein kinase, plant-type, putative	0	0	0	1.97611	0
28424.m000016	conserved hypothetical protein	10.7065	4.18196	0	0	0
28428.m000039	Potassium transporter, putative	24.6618	11.4934	16.0219	13.8928	24.6434
28429.m000106	oligopeptidase B, putative	347.243	216.134	1308.11	11.4066	70.5549
28429.m000107	Phosphoribosylformylglycinamidine synthase, putative	17.2996	11.6261	13.6134	11.381	5.37812
28429.m000108	conserved hypothetical protein	6.51719	0	3.97844	8.94088	0
28429.m000109	AMP dependent CoA ligase, putative	1.74364	0.507415	3.51323	56.596	33.8742
28431.m000050	ATP binding protein, putative	35.5234	44.1221	6.25664	24.3726	2.96895
28431.m000051	cysteine-type peptidase, putative	14.6314	4.23225	10.5876	27.1053	6.44709
28431.m000052	cornichon, putative	3.61723	0	0	7.44736	6.44185
28432.m000011	conserved hypothetical protein	4.4848	0	0	0	6.79843
28447.m000018	conserved hypothetical protein	25.7188	16.3612	30.366	17.8442	15.613
28448.m000352	nucleolar RNA-associated protein, putative	29.0767	6.9096	9.43554	7.5521	4.63937
28448.m000356	tubulin-specific chaperone B, putative	63.453	23.3815	31.3513	38.9837	15.5881
28448.m000357	pyruvate kinase, putative	3.23835	1.60338	6.92926	54.0143	6.25776
28448.m000358	condensin, putative	9.21552	4.61311	1.56045	1.98175	1.14471
28448.m000359	cytochrome P450, putative	0	0	0	0.612539	0
28448.m000361	pentatricopeptide repeat-containing protein, putative	4.7867	1.12158	2.61969	1.97682	0.897881
28448.m000362	DNA-directed RNA polymerase II, putative	51.2218	55.2691	39.9313	24.8193	12.4336
28448.m000363	electron transporter, putative	4.8812	3.64134	17.5865	44.2801	10.8527
28448.m000364	Coiled-coil domain-containing protein, putative	28.4868	12.3806	11.8414	16.9586	14.1289
28448.m000365	conserved hypothetical protein	50.2485	41.1806	146.237	73.4768	72.8461
28449.m000019	rab15, 13, 10, 1, 35, 5, and, putative	131.728	65.7574	75.4346	130.093	110.872
28452.m000046	ubiquitin-conjugating enzyme E2 I, putative	89.1057	42.4993	66.6524	77.9322	88.7994
28452.m000049	RNA binding protein, putative	11.4578	5.3978	15.8138	20.352	32.0655
28455.m000354	14 kDa proline-rich protein DC2.15 precursor, putative	349.077	16.1558	939.793	4.59284	0
28455.m000357	oligopeptide transporter, putative	15.3899	3.68855	14.7134	23.9528	11.811
28455.m000358	Oxysterol-binding protein, putative	26.9121	22.5416	15.5426	10.5872	14.7826
28455.m000359	sphingosine-1-phosphate phosphohydrolase, putative	13.8357	11.0888	16.7102	7.56436	10.6455
28455.m000360	conserved hypothetical protein	10.2514	5.90054	8.67305	26.6385	4.37531
28455.m000361	Adenine phosphoribosyltransferase, putative	88.7612	27.1594	9.70542	21.3595	44.5176
28455.m000362	WRKY transcription factor, putative	0.634219	0	0	10.3959	6.6825
28455.m000363	hypothetical protein	38.7532	14.2898	27.4508	22.1686	53.1249
28455.m000364	dimethylaniline monooxygenase, putative	13.8122	6.24315	7.12104	16.959	7.55434
28455.m000366	dimethylaniline monooxygenase, putative	13.6362	4.7838	22.0738	9.76623	3.457
28455.m000367	dimethylaniline monooxygenase, putative	40.7064	13.946	55.8476	23.3779	14.3149
28455.m000368	Ketoacyl-ACP Synthase III (KAS III)	178.369	95.1118	33.2691	65.1581	31.2688
28455.m000369	catalytic, putative	4.23311	1.84268	14.3308	10.8694	24.1043
28455.m000371	conserved hypothetical protein	1.76194	0	1.17406	0	0
28455.m000372	lipoate-protein ligase B, putative	23.1752	6.05179	10.3151	12.9325	7.0531
28456.m000031	conserved hypothetical protein	0	0	0	11.4647	2.44825
28458.m000048	alpha-glucosidase, putative	2.90665	0.583645	24.0644	34.8255	13.2886
28458.m000049	conserved hypothetical protein	0	14.8754	35.618	0	0
28460.m000081	WD-repeat protein, putative	37.6291	21.6988	27.3338	26.3532	70.5998
28460.m000082	short-chain dehydrogenase, putative	7.01632	4.92092	111.724	1314.79	13.6826
28460.m000083	catalytic, putative	9.72838	10.1663	18.5678	9.87129	5.62626
28460.m000084	Stem-specific protein TSJT1, putative	26.6799	37.354	335.768	46.3355	20.8962
28462.m000127	glycine-rich RNA-binding protein, putative	39.5032	18.2696	22.5069	25.496	23.1031
28462.m000128	ATP binding protein, putative	4.54352	2.87195	6.82899	48.9715	22.9739
28462.m000129	amino acid binding protein, putative	7.46554	2.71597	3.27619	9.98156	18.9962
28462.m000130	cysteine protease, putative	182.068	263.635	22.7101	0.549871	0.730641
28462.m000131	Anthranilate N-benzoyltransferase protein, putative	0	1.51347	13.7613	0.726694	0
28469.m000073	ATP binding protein, putative	16.9385	2.78869	2.20258	3.64652	1.32001
28469.m000075	RNA binding protein, putative	11.4168	5.0991	10.1047	16.0118	3.35539
28469.m000076	DNA double-strand break repair rad50 ATPase, putative	367.89	295.691	86.2754	75.2405	296.37
28470.m000422	conserved hypothetical protein	25.9155	18.3649	362.426	7.74829	37.5457
28470.m000423	hypothetical protein	4.89153	4.5994	9.44255	5.88602	5.95694
28470.m000427	conserved hypothetical protein	59.1613	43.7108	9.01311	17.2095	43.3659
28470.m000429	GAST1 protein precursor, putative	131.622	72.1001	0	184.851	7.81942
28470.m000430	phosphatidylinositol N-acetylglucosaminyltransferase, putative	17.1133	8.81562	13.5903	17.504	24.1258
28470.m000431	conserved hypothetical protein	124.665	69.8181	66.6614	176.471	464.94
28470.m000432	conserved hypothetical protein	19.1979	11.1974	13.269	15.7574	5.26644
28470.m000433	pentatricopeptide repeat-containing protein, putative	4.92299	1.98346	3.98575	2.14825	1.10473
28470.m000436	hypothetical protein	4.16633	1.44835	1.60193	1.79517	1.78004
28470.m000437	folylpolyglutamate synthase, putative	10.4574	3.98113	11.4966	24.2481	11.8364
28470.m000438	ap endonuclease, putative	13.0084	4.86643	3.47012	3.16438	3.32876
28470.m000439	glucosaminephosphotransferase, putative	47.0884	15.0116	26.9557	42.066	42.4144
28470.m000440	U4/U6 small nuclear ribonucleoprotein Prp4, putative	44.9929	19.6532	24.6795	31.4753	11.9018
28470.m000442	conserved hypothetical protein	9.12337	3.91697	17.8232	7.58766	42.4022
28470.m000443	conserved hypothetical protein	6.51807	4.88735	9.90798	8.81904	2.66279
28470.m000444	hypothetical protein	4.61245	7.1038	2.65826	4.83182	6.73052
28470.m00445	N-acetyltransferase, putative	34.556	15.2529	13.6688	18.204	22.2609
28479.m000047	UDP-glucosyltransferase, putative	44.7398	24.1037	53.7577	80.5806	177.386
28481.m000021	Protein sufD, putative	27.5876	13.5074	33.8845	36.3909	26.9609
28489.m000043	hypothetical protein	8.89525	4.37865	0	5.02588	4.38636
28489.m000045	conserved hypothetical protein	31.9192	28.7812	45.206	24.945	44.6916
28490.m000028	transferrin, putative	2.73607	2.98548	0	0.470278	4.28461
28492.m000463	hypothetical protein	14.9298	7.92126	16.5574	34.1204	37.7706
28492.m000464	conserved hypothetical protein	126.911	21.3448	0	11.5822	25.695
28492.m000465	succinyl-CoA synthetase beta chain, putative	234.392	86.9128	338.62	105.641	152.157
28492.m000466	UDP-glucuronosyltransferase, putative	0	0	1.01003	3.92924	0
28492.m000467	electron carrier, putative	31.9609	20.6162	10.1685	15.5556	25.8357
28492.m000469	conserved hypothetical protein	6.54923	3.34391	7.50359	12.7962	12.2925
28492.m000470	conserved hypothetical protein	13.7891	4.87586	15.6397	10.3355	10.4206
28492.m000471	serine-threonine protein kinase, plant-type, putative	3.83566	2.29838	0.659115	2.27224	8.12901
28492.m000472	conserved hypothetical protein	0	0	0	0	53.0242
28492.m000473	Glycolipid transfer protein, putative	0	0	0	0	12.126
28492.m000474	conserved hypothetical protein	20.3919	7.48817	5.11581	6.03517	18.1711
28492.m000475	60S ribosomal protein L14, putative	90.6673	22.05	34.9351	57.3912	15.1042
28492.m000476	calcium ion binding protein, putative	44.3545	24.0535	29.0119	23.4971	16.4421
28492.m000477	Charged multivesicular body protein 2a, putative	25.5192	11.586	12.2586	17.9437	23.995
28492.m000478	casein kinase, putative	82.9379	42.8897	82.7338	67.6512	150.812
28492.m000480	serine/threonine-protein kinase, putative	23.8208	13.4724	30.8025	9.19021	48.7261
28492.m000482	Sulfate/thiosulfate import ATP-binding protein cysA, putative	6.81822	2.88926	18.9821	20.9362	26.4445
28492.m000483	DNA repair and recombination protein RAD26, putative	11.4356	7.7468	5.65518	4.27288	10.1756
28492.m000484	Adaptin ear-binding coat-associated protein, putative	54.4411	24.8567	59.5956	38.303	46.189
28492.m000485	ribosome biogenesis protein nop10, putative	351.592	149.852	183.628	182.18	198.942
28492.m000486	ribophorin II, putative	300.663	174.894	158.638	157.539	157.393
28492.m000487	Serine/threonine-protein kinase, putative	14.6997	4.89611	7.9881	10.5449	18.2382
28498.m000203	conserved hypothetical protein	147.517	111.29	0	0	0
28498.m000204	bromodomain containing, putative	72.8813	55.6196	0	0	0
28498.m000205	Transporter ATM1, mitochondrial precursor, putative	39.8955	21.1693	34.8118	23.6181	17.8176
28498.m000207	conserved hypothetical protein	1.3276	0.977924	9.4791	125.779	0.895637
28498.m000208	conserved hypothetical protein	16.7775	10.5145	9.47879	12.4233	9.1321
28505.m000113	conserved hypothetical protein	0	0	0	26.9281	8.07712
28505.m000115	DNA-directed RNA polymerase II, putative	12.7341	9.96643	16.2412	15.1118	29.5862
28505.m000116	zinc finger protein, putative	89.8804	59.4475	84.3661	113.778	83.6118
28505.m000117	conserved hypothetical protein	58.5057	28.3585	56.3984	43.44	34.1268
28505.m000118	protein disulfide isomerase, putative	59.5515	27.3795	48.907	42.2137	57.3086
28505.m000119	poly(A) polymerase, putative	28.3112	13.769	11.8451	11.5522	10.3102
28507.m000156	Phenylalanine ammonia-lyase, putative	3.01936	0.52242	5.30483	55.8339	369.225
28507.m000157	adenosine kinase, putative	324.455	84.6027	320.62	364.73	230.7
28507.m000160	transketolase, putative	18.3753	58.0511	0.377409	0	3.76393
28507.m000162	conserved hypothetical protein	0	0	0	0	30.3979
28507.m000165	conserved hypothetical protein	15.1374	13.8097	15.0168	10.6237	15.5763
28507.m000166	Tyramine N-feruloyltransferase 4/11, putative	43.149	21.1117	16.8766	26.5305	16.0003
28509.m000093	protein phosphatase 2c, putative	4.6407	2.01561	4.03243	37.6729	11.2553
28509.m000094	chlorophyll A/B binding protein, putative	4.63204	3.43958	12.4474	1785.42	28.1551
28515.m000307	conserved hypothetical protein	31.0632	24.434	22.2233	22.3312	24.7683
28515.m000308	S-locus-specific glycoprotein S13 precursor, putative	0	0	0	1.56873	0
28515.m000310	conserved hypothetical protein	53.5404	27.7238	51.2312	33.4452	67.9762
28515.m000311	conserved hypothetical protein	4.14582	0	0	11.6856	7.88619
28515.m000312	conserved hypothetical protein	0	2.3208	0	2.70008	2.73255
28515.m000313	conserved hypothetical protein	32.7939	26.4237	19.9572	68.0836	47.1857
28515.m000314	conserved hypothetical protein	3.03763	2.52627	1.99575	3.72689	3.34466
28515.m000316	Endoplasmic reticulum-Golgi intermediate compartment protein, putative	61.5884	24.328	24.8252	21.2801	27.821
28515.m000317	hypothetical protein	12.5159	9.82647	9.7103	9.32105	10.353
28515.m000319	Ubiquitin carboxyl-terminal hydrolase, putative	29.4019	19.9289	20.3982	12.9846	22.4989
28515.m000320	serine-threonine protein kinase, plant-type, putative	0	0	0	0	0.811037
28515.m000321	lipid binding protein, putative	606.923	248.175	48.477	136.64	266.55
28516.m000032	Male sterility protein, putative	2.05642	1.09598	1.40563	0	101.375
28516.m000033	set and mynd domain containing, putative	6.96259	2.58251	2.29424	2.45804	0
28524.m000012	dehydroascorbate reductase, putative	90.4968	38.7457	68.2667	269.262	26.91
28525.m000260	Xylem serine proteinase 1 precursor, putative	13.0835	3.36962	0.642158	2.74773	5.67322
28525.m000261	Cucumisin precursor, putative	0.310721	0	1.18806	1.99862	197.317
28525.m000262	nucleic acid binding protein, putative	75.1328	18.7285	72.6957	47.7871	29.75
28525.m000264	DNA-damage inducible protein ddi1, putative	47.9558	14.9518	41.2147	44.1408	47.1238
28525.m000265	TFIIH basal transcription factor complex subunit, putative	22.4468	13.6432	15.0288	10.0717	16.4887
28525.m000266	conserved hypothetical protein	2.69436	0	0	3.91342	8.2156
28525.m000268	conserved hypothetical protein	41.0184	40.1463	28.4664	22.6559	42.9505
28525.m000269	chaperone protein DNAj, putative	6.48957	2.15628	18.4764	5.72979	9.08549
28525.m000270	Stachyose synthase precursor, putative	156.527	26.4559	82.9379	13.8312	57.1305
28525.m000271	conserved hypothetical protein	34.5312	0	13.9187	0	0
28525.m000272	cytochrome C oxidase assembly protein cox15, putative	33.1692	10.5494	12.1425	8.26032	7.47986
28525.m000273	conserved hypothetical protein	12.864	5.40564	10.1957	6.17982	6.44402
28525.m000274	TMV resistance protein N, putative	9.19091	6.0119	4.31408	6.04074	7.66
28527.m000056	protein binding protein, putative	16.4493	7.44133	17.0885	24.442	41.6712
28533.m000040	conserved hypothetical protein	2.18631	0	0	1.85063	19.1298
28535.m000118	ATP binding protein, putative	1.94324	0	0.504719	1.79267	0
28535.m000119	purine permease, putative	16.8041	8.48527	7.85467	11.078	8.29595
28535.m000120	conserved hypothetical protein	3.99457	0	0	0	0
28535.m000122	SGT1 protein, putative	24.2656	16.9081	15.2946	10.0926	12.7162
28535.m000123	catalytic, putative	2.18128	0	6.87855	31.6542	10.5725
28535.m000124	Myosin-1, putative	5.0462	0.858332	0.549327	1.64083	32.9591
28540.m000037	conserved hypothetical protein	17.6916	0	1.57041	18.6839	3.78588
28540.m000038	serine carboxypeptidase, putative	0.5638	0	0	0	0
28543.m000384	sucrose phosphate syntase, putative	91.9733	56.673	114.57	34.1582	32.504
28543.m000385	conserved hypothetical protein	1.98051	0	2.51344	18.876	5.74845
28543.m000387	catalytic, putative	9.80277	6.51623	0	0	0
28543.m000388	acetyltransferase, putative	19.1033	11.3573	11.3709	7.53607	8.10468
28543.m000389	clathrin assembly protein, putative	30.5684	15.3308	45.6188	47.8888	79.7673
28543.m000390	conserved hypothetical protein	27.3329	13.6538	18.3148	20.6472	39.539
28543.m000392	conserved hypothetical protein	0	0	0	0	94.0092
28543.m000393	conserved hypothetical protein	0	0	0	0	6.15106
28543.m000394	conserved hypothetical protein	0	0	0	0	2.13606
28543.m000395	Vesicle-associated membrane protein, putative	0	0	0	0	1.76127
28543.m000396	lipid binding protein, putative	8.75366	19.7479	203.354	2615.79	46.1748
28543.m000397	conserved hypothetical protein	35.4472	25.7355	31.3333	27.1382	41.8726
28543.m000398	conserved hypothetical protein	3.66899	1.49415	1.4877	0.90621	0.812359
28543.m000400	hydrolase, hydrolyzing O-glycosyl compounds, putative	95.593	18.8249	55.1517	14.0887	58.2691
28543.m000401	conserved hypothetical protein	6.45906	3.80591	8.07923	2.8099	7.42758
28546.m000072	conserved hypothetical protein	16.5662	14.8637	11.3344	16.1598	20.8999
28546.m000073	histone h2b, putative	132.304	43.5544	131.109	136.659	93.523
28546.m000074	DNA repair protein RAD50, putative	4.88703	4.77191	1.22085	5.29915	2.74961
28552.m000029	Ethylene-responsive transcription factor, putative	1.24296	0	19.8598	1.96691	1.87008
28563.m000091	conserved hypothetical protein	19.5313	7.90742	16.5969	91.1866	2.70202
28563.m000092	hypothetical protein	0	1.14513	0	0	0.879165
28563.m000093	conserved hypothetical protein	64.6628	38.7882	95.9695	92.1155	26.3982
28565.m000324	zinc finger protein, putative	9.27578	6.25677	124.266	0	0
28565.m000325	Tetratricopeptide repeat protein, putative	12.3605	6.43092	9.36446	3.77382	3.49876
28565.m000327	Programmed cell death 6-interacting protein, putative	41.4325	37.4412	59.9565	36.816	76.8056
28565.m000328	undecaprenyl diphosphate synthase, putative	0	0	0	0	10.5818
28565.m000330	undecaprenyl diphosphate synthase, putative	66.1858	151.004	0	0	0
28565.m000331	undecaprenyl diphosphate synthase, putative	0	0	0	0	120.892
28565.m000332	conserved hypothetical protein	23.831	16.1017	82.5494	16.124	26.1739
28565.m000333	Fruit protein PKIWI502, putative	12.9671	5.93264	17.3358	71.1795	13.7725
28565.m000334	ATP synthase beta subunit, putative	703.145	324.365	2007.76	496.464	577.112
28565.m000335	TRANSPARENT TESTA 12 protein, putative	0	0	0.735086	11.0946	0
28565.m000336	TRANSPARENT TESTA 12 protein, putative	5.07289	0.765559	2.80106	45.6835	14.7232
28565.m000338	TRANSPARENT TESTA 12 protein, putative	0	1.51964	4.02392	3.21788	1.13079
28565.m000339	TRANSPARENT TESTA 12 protein, putative	18.8076	1.57815	5.16387	78.0302	12.6144
28565.m000340	TRANSPARENT TESTA 12 protein, putative	1.2705	2.10546	0	0.843136	1.06846
28565.m000341	conserved hypothetical protein	48.0901	14.5951	22.7156	25.7308	12.7745
28565.m000342	Sec-independent protein translocase protein tatC, putative	4.82807	2.58315	11.7765	84.7129	7.76766
28567.m000052	Transcription factor ICE1, putative	12.709	7.39976	3.25089	0	293.49
28567.m000053	hec1 protein, putative	37.842	17.1057	6.37443	7.03783	14.7933
28567.m000054	Mitogen-activated protein kinase kinase kinase, putative	13.6547	10.3428	8.78251	9.38164	13.0822
28578.m000033	conserved hypothetical protein	25.843	18.2843	54.1583	34.5943	48.9001
28578.m000034	Homeobox-leucine zipper protein HAT14, putative	0.526901	1.4964	5.62331	18.8631	7.27209
28580.m000048	conserved hypothetical protein	32.865	41.7261	69.5058	23.3732	72.1252
28582.m000316	transcription factor, putative	0	0	0.767598	0	0
28582.m000317	transcription factor, putative	0.764843	0	0	1.27837	0.939181
28582.m000318	conserved hypothetical protein	13.132	6.00929	6.489	8.94092	4.58363
28582.m000319	conserved hypothetical protein	7.16414	4.54713	3.40031	4.08096	3.50294
28582.m000320	conserved hypothetical protein	9.55942	4.25646	7.47856	6.92592	5.27777
28582.m000321	conserved hypothetical protein	8.75653	4.71368	2.61551	4.5046	4.05692
28582.m000322	conserved hypothetical protein	10.0146	5.26784	9.86798	5.399	6.62725
28582.m000323	conserved hypothetical protein	67.5626	11.4697	16.8597	182.697	69.0026
28582.m000324	DNA-3-methyladenine glycosylase, putative	3.65993	2.96486	0	2.49545	0
28582.m000327	Hsp90 co-chaperone AHA1, putative	59.1189	16.6524	53.0534	31.606	21.1451
28582.m000328	conserved hypothetical protein	19.7776	16.0069	22.4151	10.1223	20.5143
28582.m000329	conserved hypothetical protein	21.9342	5.82575	20.6288	46.9685	6.53287
28582.m000330	cation efflux protein/ zinc transporter, putative	43.118	20.7749	24.4552	0	56.1029
28582.m000331	Transmembrane and coiled-coil domains protein, putative	26.5055	12.5025	17.9833	21.5234	33.323
28582.m000332	DNA, putative	26.4179	4.41833	6.99037	11.1741	10.2265
28582.m000333	conserved hypothetical protein	97.645	64.9702	0	0	0
28582.m000334	conserved hypothetical protein	18.4938	4.49108	0	0	0
28582.m000335	kinesin heavy chain, putative	28.9589	19.1914	14.4672	14.537	16.4483
28583.m000107	ATP binding protein, putative	16.2179	16.158	16.3554	17.7635	23.4378
28583.m000108	cinnamoyl-CoA reductase, putative	0.626156	0	14.4439	14.1895	6.24366
28583.m000109	conserved hypothetical protein	68.5977	27.9422	67.7143	50.1781	47.4096
28583.m000110	carboxylesterase, putative	9.38662	8.37604	57.8065	28.9449	29.7634
28583.m000111	conserved hypothetical protein	0	0	0	2.38547	0
28589.m000048	diphosphonucleoside phosphohydrolase, putative	10.2102	4.81802	5.94857	12.6789	23.7956
28592.m000274	calmodulin binding protein, putative	21.6139	14.8281	9.76373	7.71311	30.698
28592.m000275	t7n9.7, putative	2.75536	0	4.12331	4.95559	6.36972
28592.m000276	conserved hypothetical protein	20.7819	8.1047	14.3633	15.9751	12.9691
28592.m000278	leucine-rich repeat-containing protein, putative	39.2843	19.5828	46.3814	31.2924	35.5288
28592.m000280	translation initiation factor, putative	82.3865	43.9424	85.2483	124.607	47.2597
28592.m000281	mitochondrial phosphate carrier protein, putative	5.18884	2.73288	7.02355	7.07425	11.6803
28592.m000282	sugar transporter, putative	0	0	0	0	51.2628
28592.m000283	DNA binding protein, putative	38.4214	26.7368	26.4065	34.7376	39.9272
28592.m000285	zinc finger protein, putative	0.647187	0	0.601107	0	0.310053
28592.m000288	glutamyl-tRNA synthetase 1, 2, putative	23.5984	10.7446	30.7558	60.4912	13.6527
28592.m000289	conserved hypothetical protein	38.9795	32.1183	23.8528	13.5097	18.6191
28592.m000290	RNA-binding region-containing protein, putative	9.26382	12.9505	12.7627	12.3791	29.3395
28597.m000118	conserved hypothetical protein	5.42043	4.24487	7.29192	6.29167	4.22661
28597.m000120	RING-H2 finger protein ATL2A, putative	0	0	1.99425	0	3.28717
28597.m000122	N-acetyltransferase, putative	4.79416	4.13503	2.4607	10.2231	1.00661
28597.m000123	ank repeat-containingprotein, putative	25.0853	12.4601	27.0454	15.0619	47.9079
28601.m000065	cmp-2-keto-3-deoctulosonate (cmp-kdo) cytidyltransferase, putative	19.8247	7.84401	14.9225	16.2833	9.78947
28603.m000167	14 kDa proline-rich protein DC2.15 precursor, putative	0	0	10.0517	0	0
28603.m000168	14 kDa proline-rich protein DC2.15 precursor, putative	0	0	2.98418	0	0
28603.m000171	conserved hypothetical protein	1183.35	660.811	61.6631	2.31914	2.61389
28603.m000172	asymmetric leaves1 and rough sheath, putative	9.77617	8.36915	23.9139	36.3017	1.88177
28603.m000174	14 kDa proline-rich protein DC2.15 precursor, putative	4.75489	4.76353	267.774	4.36384	0
28606.m000065	conserved hypothetical protein	15.0409	8.73223	10.6071	11.5735	7.76679
28606.m000067	hypothetical protein	16.9649	10.7837	14.5811	16.8056	7.89704
28606.m000068	protein binding protein, putative	10.5342	5.59104	5.38816	11.8185	20.8887
28609.m000197	conserved hypothetical protein	0	0	0	0	7.81799
28609.m000203	Calcium-binding allergen Ole e, putative	2.96525	2.32327	0	0	0
28609.m000204	fructokinase, putative	50.771	18.7322	18.3602	42.4756	10.7175
28609.m000205	dc3, putative	0	0	0	0	134.841
28609.m000206	Protein kinase APK1B, chloroplast precursor, putative	13.4875	8.27702	8.19045	13.7427	5.96027
28609.m000207	pentatricopeptide repeat-containing protein, putative	12.9663	5.53746	8.20127	3.934	5.35562
28609.m000208	double-stranded RNA binding protein, putative	29.0852	14.0996	17.3855	21.1758	16.4054
28610.m000070	spermidine synthase 1, putative	267.384	91.5394	111.58	140.472	131.949
28610.m000073	arginine/serine-rich splicing factor, putative	26.9501	13.174	16.1867	34.4762	14.1075
28610.m000075	Potassium transporter, putative	25.7668	14.701	65.8148	19.1588	28.0394
28611.m000101	mitochondrial ribosomal protein L24, putative	23.8868	14.2983	29.8038	34.3799	21.9612
28611.m000102	RNA-binding protein, putative	28.7192	20.3891	25.802	18.1454	39.0511
28611.m000103	glutathione-s-transferase theta, gst, putative	0	0	6.95462	3.03382	0
28611.m000105	Phytoene synthase, chloroplast precursor, putative	17.831	3.64391	35.3213	193.944	36.6933
28612.m000118	lrr receptor protein kinase, putative	8.01431	3.76875	3.95836	6.50285	33.4277
28612.m000119	lrr receptor protein kinase, putative	18.5183	6.36645	8.03591	13.9157	58.6365
28612.m000123	WD-repeat protein, putative	4.59183	1.80006	1.61981	3.45533	8.11673
28612.m000125	serine-threonine protein kinase, plant-type, putative	0	0	0	2.11255	0
28613.m000139	conserved hypothetical protein	1.45452	0	0	9.19248	0
28613.m000140	conserved hypothetical protein	39.117	14.2164	42.3192	111.042	59.035
28613.m000141	GTP-binding protein alpha subunit, gna, putative	18.4867	13.8414	8.15954	11.3977	20.9799
28613.m000142	conserved hypothetical protein	77.153	52.9404	37.52	83.5057	42.2721
28613.m000143	Potassium channel SKOR, putative	0.812806	0	0	0.773098	0.427437
28613.m000144	ubiquitin-conjugating enzyme E2, putative	52.5488	26.7553	72.9017	58.8274	43.657
28615.m000030	serine carboxypeptidase, putative	0	0	2.9568	16.1681	30.7031
28616.m000140	conserved hypothetical protein	0	0	0	29.2077	0
28616.m000146	conserved hypothetical protein	0	0	2.48385	0	0
28616.m000147	cysteinyl-tRNA synthetase, putative	97.9909	56.7677	87.706	38.9169	66.6265
28616.m000148	villin 1-4, putative	37.9187	18.0606	31.4104	28.9187	81.7492
28617.m000204	Transcription factor RF2a, putative	17.637	9.50291	18.775	31.6557	26.891
28617.m000208	Anthranilate N-benzoyltransferase protein, putative	0	1.88004	1.07908	0	0
28617.m000209	Anthranilate N-benzoyltransferase protein, putative	0	1.43301	21.746	0	1.01624
28617.m000211	conserved hypothetical protein	31.2837	8.2522	10.4383	21.3648	14.6214
28617.m000213	conserved hypothetical protein	43.5886	12.6672	20.9687	38.6301	23.8711
28619.m000044	Metalloendoproteinase 1 precursor, putative	0	0	0	0	1.60852
28619.m000045	conserved hypothetical protein	14.2364	2.5286	17.468	7.15784	6.16024
28619.m000046	pentatricopeptide repeat-containing protein, putative	4.18259	1.92892	2.75869	1.47439	0.600548
28623.m000388	conserved hypothetical protein	15.655	30.0727	12.3053	15.831	36.7928
28623.m000389	Pectinesterase-2 precursor, putative	0.549129	0	1.60458	5.80323	0
28623.m000390	conserved hypothetical protein	44.336	16.9233	27.7634	63.612	9.74409
28623.m000391	fructose-bisphosphate aldolase, putative	21.6325	6.14265	52.0894	2773.09	15.8131
28623.m000392	catalytic, putative	49.3101	30.426	36.9699	38.1829	63.3878
28623.m000393	conserved hypothetical protein	0	0	0	0	3.82406
28623.m000394	conserved hypothetical protein	3.10894	2.61502	1.93723	18.7229	16.4271
28623.m000395	lactoylglutathione lyase, putative	0	0	0	226.067	4.35816
28623.m000396	purine transporter, putative	24.8173	13.5008	1.59722	2.52215	7.35741
28623.m000397	Leucine-rich repeat receptor protein kinase EXS precursor, putative	39.3649	20.9727	18.0182	3.0407	2.53635
28623.m000398	vacuolar ATP synthase proteolipid subunit 1, 2, 3, putative	130.735	94.3306	85.0365	99.2889	72.4897
28623.m000399	dfg10 protein, putative	17.443	23.5101	15.8234	6.54819	26.8457
28623.m000400	NAC domain-containing protein, putative	0	0	0.942996	3.63971	0.786098
28623.m000401	histone h3, putative	65.4243	34.1332	36.0881	112.119	82.1212
28623.m000402	histone h1/h5, putative	51.9392	39.401	198.329	336.176	85.5697
28623.m000403	RNA binding protein, putative	34.5799	28.2138	21.7646	16.9788	26.48
28623.m000404	6,7-dimethyl-8-ribityllumazine synthase, putative	82.2571	28.1341	55.9756	84.6646	17.78
28623.m000405	hypothetical protein	3.75798	0	0	0	0
28623.m000406	conserved hypothetical protein	16.5551	8.24207	7.89952	20.8595	5.20402
28623.m000407	GDP mannose-4,6-dehydratase, putative	64.1861	29.1138	38.7975	45.1964	46.1599
28629.m000546	conserved hypothetical protein	12.6184	3.71805	3.84439	5.33303	1.7358
28629.m000547	Xylem serine proteinase 1 precursor, putative	0	0	0	0	53.8255
28629.m000548	transcription regulation, putative	14.0225	7.67716	7.17164	15.0885	15.4903
28629.m000549	nucleolar phosphoprotein, putative	31.0835	17.7524	28.5758	24.5365	30.0644
28629.m000551	ATP-dependent helicase, putative	0.172183	0	0	0	0.721179
28629.m000552	conserved hypothetical protein	6.95211	0	0	6.0688	0
28629.m000553	abc transporter, putative	9.67369	4.24486	4.9088	3.256	2.38055
28629.m000554	conserved hypothetical protein	0	0	0	0	33.4516
28629.m000555	signal recognition particle protein, putative	13.6097	6.29726	24.4974	83.2373	6.90443
28629.m000556	pentatricopeptide repeat-containing protein, putative	3.71275	1.73677	1.7261	0.977529	0
28629.m000557	magnesium ion binding protein, putative	9.51606	4.4951	3.77845	9.62048	4.77553
28629.m000558	gtpase activating protein, putative	22.9883	9.16821	4.30134	24.6263	23.3072
28629.m000559	small nuclear ribonucleoprotein G, putative	90.9673	24.1344	25.9177	69.1617	20.2344
28629.m000561	conserved hypothetical protein	28.4255	26.8624	28.0382	28.2448	8.57593
28629.m000562	Bipolar kinesin KRP-130, putative	22.9819	5.81597	4.87924	6.14389	2.24989
28629.m000564	Beta-fructofuranosidase, insoluble isoenzyme 3 precursor, putative	7.99833	4.97401	6.05008	17.9051	240.994
28629.m000565	Beta-fructofuranosidase, insoluble isoenzyme 1 precursor, putative	30.5282	85.247	0	0	2.24749
28629.m000566	Desacetoxyvindoline 4-hydroxylase, putative	8.11837	0.653223	2.84507	5.77619	2.2336
28629.m000567	ubiquitin, putative	508.569	109.101	279.518	217.784	148.807
28629.m000568	40S ribosomal protein S17, putative	6.39625	3.51488	4.17604	6.66796	10.3573
28629.m000569	conserved hypothetical protein	42.9442	18.1219	43.9875	79.8809	17.9462
28629.m000570	valacyclovir hydrolase, putative	12.3068	7.31461	13.2945	16.0004	15.158
28629.m000571	conserved hypothetical protein	0.634625	0.298459	0.659411	0.546386	0.727284
28629.m000572	hypothetical protein	0	0	0	0.614221	0
28629.m000573	conserved hypothetical protein	0	0	0	94.3947	0
28629.m000574	sorting nexin 3, putative	80.7555	66.7275	34.4712	66.521	98.0071
28635.m000022	serine carboxypeptidase, putative	0	0	11.1419	13.3105	0
28637.m000204	Bipolar kinesin KRP-130, putative	23.7369	3.95388	2.75896	2.86905	0.992186
28637.m000206	Diaminopimelate epimerase, putative	87.4687	39.0585	52.9679	51.2128	20.5339
28637.m000207	pentatricopeptide repeat-containing protein, putative	7.59152	2.29061	3.49647	1.69758	0.644489
28637.m000208	afc, putative	29.2329	21.6566	66.1174	75.4267	70.2231
28637.m000211	conserved hypothetical protein	39.0414	12.1756	33.9156	33.256	11.3209
28641.m000082	AP2 domain transcription factor RAP2.3, putative	1.38038	0	11.2994	16.6701	6.24102
28641.m000086	conserved hypothetical protein	0	0	0	0	7.33549
28641.m000087	Nodulation receptor kinase precursor, putative	32.9685	26.3846	10.8455	45.6923	28.4414
28644.m000894	conserved hypothetical protein	9.9525	5.39229	5.56641	11.5073	7.27211
28644.m000896	Leucine-rich repeat receptor protein kinase EXS precursor, putative	3.01186	3.51869	6.29959	0.603078	0.347673
28644.m000897	hypothetical protein	21.5312	6.51549	28.291	14.6514	7.95276
28644.m000898	conserved hypothetical protein	7.03555	0	10.7368	8.58365	0
28644.m000899	dead box ATP-dependent RNA helicase, putative	41.1375	15.1269	21.0966	27.7881	8.32752
28644.m000900	dead box ATP-dependent RNA helicase, putative	10.4129	3.13016	5.56821	7.12115	1.383
28644.m000901	Peroxidase 12 precursor, putative	2.45972	0	2.01813	10.7422	1.35462
28644.m000902	hypoxanthine-guanine phosphoribosyltransferase, putative	17.0955	8.36761	8.20851	11.2337	7.93026
28644.m000903	conserved hypothetical protein	2.11038	1.1895	0	1.72093	0
28644.m000904	polyadenylate-binding protein, putative	46.7798	18.136	6.96474	1.2615	45.0397
28644.m000905	ubiquitin 1, putative	58.9769	17.5656	23.4722	64.8928	37.5839
28644.m000906	conserved hypothetical protein	6.21387	2.16604	11.7264	68.5541	18.752
28644.m000909	laccase, putative	4.89998	2.21416	9.27178	94.7504	59.3032
28644.m000910	conserved hypothetical protein	2.2888	0	3.58385	27.9678	4.56301
28644.m000911	ank repeat-containingprotein, putative	0.330049	0.37444	0	0.715495	0
28644.m000913	rab9 and, putative	39.942	10.0267	11.3972	32.1776	54.1117
28644.m000914	DNA binding protein, putative	1.12376	0	0	0	2.0188
28644.m000916	conserved hypothetical protein	36.2274	16.5701	26.3032	31.4113	25.8938
28644.m000917	conserved hypothetical protein	0.398557	1.38372	0	0	138.043
28644.m000918	pseudouridylate synthase, putative	7.3722	5.17934	2.89606	3.67153	2.88124
28644.m000919	f-actin capping protein beta subunit, putative	11.754	4.71086	8.71695	18.7524	9.19218
28644.m000920	pentatricopeptide repeat-containing protein, putative	2.49142	0	2.12185	1.39751	0.711377
28644.m000922	pentatricopeptide repeat-containing protein, putative	5.07704	1.58358	2.27202	1.44141	1.39576
28644.m000923	sur2 hydroxylase/desaturase, putative	50.5218	17.0908	26.6652	71.4958	34.5793
28644.m000924	transcription factor, putative	48.5271	21.5882	51.0786	69.6259	89.9417
28644.m000925	hypothetical protein	39.6527	21.5314	40.8307	77.3022	98.2651
28644.m000926	mRNA splicing factor, putative	10.6186	6.74485	8.2696	13.6298	11.5277
28644.m000929	Shikimate kinase, chloroplast precursor, putative	0.727877	0	0	1.91066	2.98596
28644.m000930	Protein ABC1, mitochondrial precursor, putative	12.521	14.9545	13.631	28.8954	109.595
28644.m000931	heat-shock protein, putative	31.8657	168.914	1.39297	0	2.07722
28644.m000932	oxidoreductase, putative	101.516	56.155	84.9026	115.334	29.0825
28644.m000933	cytochrome P450, putative	0.715736	1.47313	1.46592	0	31.7859
28644.m000934	Nonspecific lipid-transfer protein B, putative	141.242	112.359	7696.34	0	0
28644.m000935	Nonspecific lipid-transfer protein B, putative	2.47179	4.77374	310.877	0	0
28644.m000936	laccase, putative	0	0	18.7444	0	0
28644.m000937	laccase, putative	0	0	13.9117	0	4.78465
28644.m000938	laccase, putative	1.06636	0	2.02083	12.6648	10.2541
28644.m000940	laccase, putative	13.9942	0	0	0	0
28644.m000941	exocyst complex component sec6, putative	38.3404	24.9543	30.6358	12.1918	24.7708
28644.m000943	ATP-dependent RNA helicase, putative	23.1914	19.904	18.8342	17.1726	27.26
28644.m000944	conserved hypothetical protein	11.2946	0	0	4.44716	0
28649.m000212	hypothetical protein	3.2378	0	32.8749	3.6641	3.1788
28649.m000213	pentatricopeptide repeat-containing protein, putative	2.96814	1.13208	2.57019	0.920754	0
28649.m000215	pentatricopeptide repeat-containing protein, putative	13.011	8.61505	12.5094	4.938	3.75414
28649.m000222	Poly(rC)-binding protein, putative	82.2738	45.0945	59.4857	87.0737	91.4892
28649.m000223	polypyrimidine tract binding protein, putative	61.9408	41.7278	36.8593	49.4081	48.1284
28649.m000224	Alpha-expansin 5 precursor, putative	3.23653	1.03452	1.24541	157.471	8.41772
28650.m000181	conserved hypothetical protein	0	0	0	0	24.7353
28650.m000182	catalytic, putative	21.7951	0	2.79082	16.5929	66.6506
28650.m000183	catalytic, putative	8.22195	1.61175	11.087	61.3372	31.846
28650.m000184	ubiquitin fusion degradaton protein, putative	20.8491	9.15696	17.9282	13.1416	15.203
28650.m000185	conserved hypothetical protein	18.0085	12.0315	15.5463	17.6139	12.1557
28650.m000186	Chitin-inducible gibberellin-responsive protein, putative	2.19706	0.434496	0	4.9558	1.3091
28650.m000187	transcription factor, putative	7.40239	3.47903	9.54965	28.249	15.1034
28650.m000189	Chitin-inducible gibberellin-responsive protein, putative	0	0	1.36318	0.535864	0
28650.m000190	transcription factor, putative	6.99501	5.22625	22.2196	7.63266	9.19593
28650.m000191	transcription factor, putative	20.9726	10.5091	21.6391	26.7069	20.0814
28653.m000059	pin2-interacting protein x1, putative	47.5278	23.8593	77.5452	22.7258	26.3781
28653.m000061	GTP cyclohydrolase II, putative	0	0	13.393	21.736	1.59306
28653.m000062	conserved hypothetical protein	2.79913	1.80382	4.13428	1.13685	10.8939
28657.m000376	hypothetical protein	47.1936	37.8011	15.0969	13.3312	32.8388
28657.m000379	conserved hypothetical protein	1.86346	0	5.55875	2.53375	2.2828
28657.m000380	conserved hypothetical protein	2.57038	1.3314	3.89805	0	1.41894
28657.m000381	nucleoside-triphosphatase, putative	2.20579	1.32424	2.76146	1.05677	3.55505
28657.m000387	conserved hypothetical protein	19.3738	9.26968	16.7758	8.13289	17.0507
28657.m000390	hypothetical protein	0	0	0.996385	0	1.37915
28657.m000391	transcription factor, putative	45.2309	15.9035	8.4067	27.3344	11.3627
28657.m000392	Photosystem I reaction center subunit V, chloroplast precursor, putative	2.47921	3.45675	32.1445	1507.24	39.1226
28657.m000393	hypothetical protein	9.22407	12.9327	10.978	18.1472	20.2552
28657.m000394	conserved hypothetical protein	5.98979	4.30132	5.11455	10.5368	8.64025
28657.m000396	Actin, macronuclear, putative	15.6145	8.55603	17.974	21.6806	35.499
28657.m000398	conserved hypothetical protein	105.486	63.3877	49.6076	87.7141	82.4844
28657.m000399	conserved hypothetical protein	20.0131	7.38183	17.0415	35.9012	24.5051
28657.m000400	pentatricopeptide repeat-containing protein, putative	0	0	1.01612	10.2294	0
28657.m000401	transporter, putative	19.7825	20.15	21.2288	15.5041	19.9429
28659.m000072	conserved hypothetical protein	31.0709	16.726	22.4206	36.9107	10.1714
28659.m000073	hypothetical protein	31.5923	34.3967	19.8428	3.77133	13.4138
28659.m000076	heat-shock protein, putative	0	0	5.58509	47.3943	1.93398
28660.m000188	laccase, putative	0	0	0.956355	59.4644	44.5745
28660.m000189	laccase, putative	0	0	0.798706	3.52194	8.39453
28660.m000190	conserved hypothetical protein	1.89926	0	5.09991	2.51151	14.7884
28660.m000191	Protein pecM, putative	9.76736	6.96307	3.50334	21.5115	1.33597
28660.m000192	hypothetical protein	23.2945	5.26805	6.67788	10.4092	0.860161
28660.m000193	conserved hypothetical protein	5.53471	1.81885	2.10008	2.00517	0.615062
28660.m000194	conserved hypothetical protein	0	0	0	1.1485	0
28660.m000195	conserved hypothetical protein	62.0855	23.5829	34.9457	34.3475	54.3986
28663.m000050	Benzoate carboxyl methyltransferase, putative	1.26189	5.25976	1.68188	0	0
28663.m000051	Kelch domain-containing protein, putative	27.8205	50.1902	7.2266	7.44011	6.06502
28663.m000052	mutt domain protein, putative	23.0952	5.78819	10.9912	14.9535	22.7765
28664.m000102	heavy metal cation transport atpase, putative	55.7825	65.7961	13.9473	3.03872	18.6633
28664.m000103	2-deoxyglucose-6-phosphate phosphatase, putative	6.46298	0	4.11879	5.66278	4.48688
28664.m000104	transcription factor, putative	0	0	0	5.14484	0
28670.m000102	tropinone reductase, putative	0	0	63.4856	0	0
28670.m000103	tropinone reductase, putative	0	0	0	47.6772	0
28670.m000104	Ent-kaurene synthase B, chloroplast precursor, putative	9.58631	2.91818	1.80997	0.983844	0.384049
28670.m000105	Ran GTPase binding protein, putative	2.32627	3.60355	3.07196	2.36901	3.29232
28670.m000106	basic helix-loop-helix-containingprotein, putative	20.8723	4.88316	16.5474	14.0895	25.3762
28672.m000055	amino acid transporter, putative	0	0	0	0.986203	0.639988
28672.m000056	conserved hypothetical protein	51.7558	39.552	28.903	7.19084	66.3978
28672.m000057	pentatricopeptide repeat-containing protein, putative	3.26162	1.11716	2.01742	0.923902	0
28677.m000055	DELLA protein GAI, putative	29.6626	63.0896	160.469	141.252	45.9344
28677.m000058	conserved hypothetical protein	18.1761	7.33949	6.74278	33.0238	6.25598
28680.m000027	Jasmonate O-methyltransferase, putative	0	0	5.86532	0	0
28684.m000037	pepsin A, putative	62.7331	45.2846	130.987	76.4304	70.0312
28684.m000038	conserved hypothetical protein	23.2044	18.4373	10.8233	11.2272	33.7954
28686.m000044	zinc finger protein, putative	27.7995	18.3553	20.7479	132.246	18.3483
28686.m000045	zinc finger protein, putative	0	2.91941	1.24726	160.101	31.3319
28686.m000046	Esterase precursor, putative	2.88794	2.33416	31.7796	173.237	119.107
28690.m000025	conserved hypothetical protein	4.45938	0	13.0666	23.1799	2.65331
[truncated: 16,715 more rows]

## Sheet: Cuffdiff
Supplementary Table S2. Expression values of castor gene models and significant differences between castor tissues. FPKM values in the five castor tissues are shown for all gene models with mapped reads (FPKM sheet). Significant differences between pairs of tissues, detected by differential expression testing using the Cuffdiff program (See Materials and Methods), are listed in the Cuffdiff sheet.
test_id	sample_1	sample_2	value_1	value_2	ln(fold_change)	test_stat	p_value	significant
27383.m000156	Developing endosperm 2/3	Germinating seed	43.262	774.594	2.88506	-18.4675	0	yes
27383.m000156	Developing endosperm 2/3	Leaf	43.262	101.527	0.853047	-4.69839	2.62e-06	yes
27383.m000156	Developing endosperm 5/6	Germinating seed	16.7858	774.594	3.83181	-15.5317	0	yes
27383.m000156	Developing endosperm 5/6	Leaf	16.7858	101.527	1.79979	-6.83073	8.45e-12	yes
27383.m000156	Germinating seed	Leaf	774.594	101.527	-2.03202	19.2519	0	yes
27383.m000156	Germinating seed	Male developing flowers	774.594	49.6	-2.74835	18.7644	0	yes
27383.m000156	Leaf	Male developing flowers	101.527	49.6	-0.716331	4.13499	3.55e-05	yes
27383.m000159	Developing endosperm 2/3	Developing endosperm 5/6	55.9419	29.5298	-0.638914	2.80886	0.00497173	yes
27383.m000159	Developing endosperm 2/3	Germinating seed	55.9419	22.9211	-0.892255	3.59782	0.0003209	yes
27383.m000159	Developing endosperm 2/3	Male developing flowers	55.9419	31.3447	-0.579268	2.59631	0.0094231	yes
27383.m000163	Developing endosperm 2/3	Germinating seed	30.4517	13.5769	-0.80777	2.4753	0.0133126	yes
27383.m000163	Developing endosperm 2/3	Leaf	30.4517	10.5775	-1.05742	2.96276	0.0030489	yes
27383.m000163	Developing endosperm 5/6	Germinating seed	41.6581	13.5769	-1.12112	3.58754	0.000333811	yes
27383.m000163	Developing endosperm 5/6	Leaf	41.6581	10.5775	-1.37077	3.98128	6.85e-05	yes
27383.m000163	Developing endosperm 5/6	Male developing flowers	41.6581	19.492	-0.759493	2.7676	0.0056471	yes
27394.m000343	Developing endosperm 2/3	Developing endosperm 5/6	49.9414	16.5386	-1.10515	3.89545	9.8e-05	yes
27394.m000343	Developing endosperm 2/3	Germinating seed	49.9414	17.7538	-1.03425	3.74303	0.000181812	yes
27394.m000343	Developing endosperm 2/3	Leaf	49.9414	8.21544	-1.80484	4.79383	1.64e-06	yes
27394.m000343	Developing endosperm 2/3	Male developing flowers	49.9414	12.3285	-1.39894	4.39891	1.09e-05	yes
27394.m000344	Developing endosperm 2/3	Developing endosperm 5/6	118.34	35.3618	-1.20793	6.30284	2.92e-10	yes
27394.m000344	Developing endosperm 2/3	Germinating seed	118.34	442.021	1.31779	-12.7321	0	yes
27394.m000344	Developing endosperm 2/3	Male developing flowers	118.34	625.491	1.66497	-16.6091	0	yes
27394.m000344	Developing endosperm 5/6	Germinating seed	35.3618	442.021	2.52572	-14.4524	0	yes
27394.m000344	Developing endosperm 5/6	Leaf	35.3618	117.62	1.20182	-6.26654	3.69e-10	yes
27394.m000344	Developing endosperm 5/6	Male developing flowers	35.3618	625.491	2.8729	-16.6206	0	yes
27394.m000344	Germinating seed	Leaf	442.021	117.62	-1.3239	12.7603	0	yes
27394.m000344	Germinating seed	Male developing flowers	442.021	625.491	0.34718	-5.58727	2.31e-08	yes
27394.m000344	Leaf	Male developing flowers	117.62	625.491	1.67108	-16.6273	0	yes
27394.m000347	Developing endosperm 2/3	Male developing flowers	11.5937	127.292	2.39602	-7.8104	5.77e-15	yes
27394.m000347	Developing endosperm 5/6	Male developing flowers	4.73612	127.292	3.29126	-7.03301	2.02e-12	yes
27394.m000347	Germinating seed	Male developing flowers	1.24384	127.292	4.62828	-5.13677	2.79e-07	yes
27394.m000347	Leaf	Male developing flowers	8.00728	127.292	2.76613	-7.59221	3.15e-14	yes
27394.m000354	Developing endosperm 2/3	Developing endosperm 5/6	191.768	149.795	-0.247016	2.2653	0.0234942	yes
27394.m000354	Developing endosperm 2/3	Leaf	191.768	60.4655	-1.15421	7.82575	5.11e-15	yes
27394.m000354	Developing endosperm 2/3	Male developing flowers	191.768	76.2555	-0.922197	6.81178	9.64e-12	yes
27394.m000354	Developing endosperm 5/6	Leaf	149.795	60.4655	-0.907196	5.95422	2.61e-09	yes
27394.m000354	Developing endosperm 5/6	Male developing flowers	149.795	76.2555	-0.675181	4.79956	1.59e-06	yes
27394.m000354	Germinating seed	Leaf	165.692	60.4655	-1.00806	6.70941	1.95e-11	yes
27394.m000354	Germinating seed	Male developing flowers	165.692	76.2555	-0.776041	5.60803	2.05e-08	yes
27394.m000357	Developing endosperm 2/3	Developing endosperm 5/6	30.7239	13.8565	-0.796284	2.46072	0.013866	yes
27394.m000357	Developing endosperm 2/3	Male developing flowers	30.7239	13.0893	-0.853246	2.58505	0.00973662	yes
27394.m000361	Developing endosperm 2/3	Developing endosperm 5/6	54.0344	33.6042	-0.474969	2.16197	0.0306205	yes
27394.m000361	Developing endosperm 2/3	Leaf	54.0344	31.8312	-0.529174	2.36838	0.0178664	yes
27395.m000080	Developing endosperm 2/3	Developing endosperm 5/6	93.1311	53.0994	-0.561842	3.26729	0.00108583	yes
27395.m000080	Developing endosperm 2/3	Germinating seed	93.1311	53.7792	-0.549121	3.20624	0.00134481	yes
27395.m000080	Developing endosperm 2/3	Leaf	93.1311	51.1251	-0.599733	3.44552	0.000569962	yes
27395.m000080	Developing endosperm 2/3	Male developing flowers	93.1311	59.8808	-0.441652	2.6663	0.00766915	yes
27395.m000083	Developing endosperm 2/3	Developing endosperm 5/6	87.804	44.5905	-0.677586	3.68475	0.000228928	yes
27395.m000083	Developing endosperm 2/3	Leaf	87.804	59.4874	-0.389343	2.31853	0.0204204	yes
27395.m000083	Developing endosperm 5/6	Germinating seed	44.5905	67.498	0.414577	-2.14828	0.0316912	yes
27395.m000083	Developing endosperm 5/6	Male developing flowers	44.5905	76.3664	0.538022	-2.85468	0.00430808	yes
27401.m000276	Developing endosperm 2/3	Developing endosperm 5/6	28.5747	13.7269	-0.733164	2.23254	0.0255791	yes
27401.m000276	Developing endosperm 2/3	Male developing flowers	28.5747	10.9989	-0.954728	2.69056	0.0071333	yes
27401.m000284	Developing endosperm 2/3	Male developing flowers	36.4459	89.9213	0.903107	-4.59915	4.24e-06	yes
27401.m000284	Developing endosperm 5/6	Male developing flowers	26.2783	89.9213	1.23019	-5.54754	2.9e-08	yes
27401.m000284	Germinating seed	Male developing flowers	30.9245	89.9213	1.06739	-5.12022	3.05e-07	yes
27401.m000284	Leaf	Male developing flowers	43.9716	89.9213	0.715392	-3.88761	0.000101235	yes
27401.m000285	Developing endosperm 2/3	Germinating seed	6.58735	64.2721	2.27797	-5.56822	2.57e-08	yes
27401.m000285	Developing endosperm 5/6	Germinating seed	2.57068	64.2721	3.21895	-5.06084	4.17e-07	yes
27401.m000285	Germinating seed	Leaf	64.2721	33.907	-0.639505	3.01294	0.00258731	yes
27401.m000285	Germinating seed	Male developing flowers	64.2721	26.3187	-0.892844	3.85813	0.000114256	yes
27428.m000106	Developing endosperm 2/3	Developing endosperm 5/6	107.822	63.4475	-0.530272	3.35135	0.000804184	yes
27428.m000106	Developing endosperm 2/3	Leaf	107.822	35.8214	-1.10194	5.714	1.1e-08	yes
27428.m000106	Developing endosperm 2/3	Male developing flowers	107.822	71.6115	-0.409229	2.68448	0.0072643	yes
27428.m000106	Developing endosperm 5/6	Germinating seed	63.4475	98.0485	0.43525	-2.70138	0.00690525	yes
27428.m000106	Germinating seed	Leaf	98.0485	35.8214	-1.00692	5.15756	2.5e-07	yes
27428.m000106	Leaf	Male developing flowers	35.8214	71.6115	0.692711	-3.3849	0.000712038	yes
27428.m000112	Developing endosperm 5/6	Male developing flowers	22.4199	44.7686	0.691558	-2.67291	0.00751963	yes
27428.m000112	Leaf	Male developing flowers	15.542	44.7686	1.05796	-3.59346	0.000326318	yes
27436.m000278	Developing endosperm 2/3	Male developing flowers	1.27332	858.129	6.51312	-7.34407	2.07e-13	yes
27436.m000278	Developing endosperm 5/6	Male developing flowers	0	858.129	1.79769e+308	1.79769e+308	0	yes
27436.m000278	Germinating seed	Male developing flowers	0.994313	858.129	6.76046	-6.7373	1.61e-11	yes
27436.m000278	Leaf	Male developing flowers	10.8269	858.129	4.37272	-14.2982	0	yes
27436.m000284	Developing endosperm 2/3	Leaf	8.1385	278.938	3.53438	-9.93896	0	yes
27436.m000284	Developing endosperm 5/6	Leaf	15.526	278.938	2.88848	-11.0773	0	yes
27436.m000284	Germinating seed	Leaf	22.1202	278.938	2.5345	-11.474	0	yes
27436.m000284	Leaf	Male developing flowers	278.938	44.426	-1.83717	11.373	0	yes
27436.m000291	Developing endosperm 2/3	Leaf	56.2671	34.8885	-0.477951	2.21799	0.0265552	yes
27436.m000291	Developing endosperm 2/3	Male developing flowers	56.2671	92.9964	0.502451	-2.97494	0.0029305	yes
27436.m000291	Developing endosperm 5/6	Male developing flowers	38.6468	92.9964	0.878096	-4.5881	4.47e-06	yes
27436.m000291	Germinating seed	Male developing flowers	42.2136	92.9964	0.789819	-4.25581	2.08e-05	yes
27436.m000291	Leaf	Male developing flowers	34.8885	92.9964	0.980403	-4.93821	7.88e-07	yes
27436.m000292	Developing endosperm 2/3	Developing endosperm 5/6	28.9922	9.16158	-1.15201	3.03957	0.00236917	yes
27436.m000292	Developing endosperm 2/3	Germinating seed	28.9922	11.5334	-0.921777	2.64777	0.00810241	yes
27436.m000292	Developing endosperm 2/3	Leaf	28.9922	8.99027	-1.17088	3.06725	0.0021604	yes
27436.m000292	Developing endosperm 2/3	Male developing flowers	28.9922	10.5051	-1.01517	2.819	0.00481741	yes
27446.m000473	Developing endosperm 2/3	Developing endosperm 5/6	75.2658	27.3305	-1.01302	4.53603	5.73e-06	yes
27446.m000473	Developing endosperm 2/3	Leaf	75.2658	21.3797	-1.25858	5.1356	2.81e-07	yes
27446.m000473	Developing endosperm 2/3	Male developing flowers	75.2658	29.8564	-0.924627	4.27501	1.91e-05	yes
27446.m000473	Developing endosperm 5/6	Germinating seed	27.3305	69.1421	0.928162	-4.10787	3.99e-05	yes
27446.m000473	Germinating seed	Leaf	69.1421	21.3797	-1.17372	4.74308	2.1e-06	yes
27446.m000473	Germinating seed	Male developing flowers	69.1421	29.8564	-0.839765	3.83472	0.000125709	yes
27446.m000482	Developing endosperm 2/3	Developing endosperm 5/6	104.383	45.2586	-0.835675	4.69544	2.66e-06	yes
27446.m000482	Developing endosperm 2/3	Leaf	104.383	73.9524	-0.344647	2.26749	0.02336	yes
27446.m000482	Developing endosperm 2/3	Male developing flowers	104.383	28.3937	-1.3019	6.15096	7.7e-10	yes
27446.m000482	Developing endosperm 5/6	Germinating seed	45.2586	107.767	0.86758	-4.89803	9.68e-07	yes
27446.m000482	Developing endosperm 5/6	Leaf	45.2586	73.9524	0.491028	-2.60181	0.00927344	yes
27446.m000482	Germinating seed	Leaf	107.767	73.9524	-0.376552	2.4937	0.012642	yes
27446.m000482	Germinating seed	Male developing flowers	107.767	28.3937	-1.33381	6.32297	2.57e-10	yes
27446.m000482	Leaf	Male developing flowers	73.9524	28.3937	-0.957255	4.3359	1.45e-05	yes
27446.m000490	Developing endosperm 2/3	Germinating seed	27.3501	54.7663	0.694355	-2.96553	0.00302161	yes
27446.m000490	Developing endosperm 2/3	Male developing flowers	27.3501	60.6512	0.79642	-3.45777	0.000544657	yes
27446.m000490	Developing endosperm 5/6	Germinating seed	31.1977	54.7663	0.562731	-2.50877	0.0121153	yes
27446.m000490	Developing endosperm 5/6	Male developing flowers	31.1977	60.6512	0.664796	-3.0174	0.00254956	yes
27446.m000490	Germinating seed	Leaf	54.7663	20.163	-0.999226	3.83594	0.000125084	yes
27446.m000490	Leaf	Male developing flowers	20.163	60.6512	1.10129	-4.28406	1.84e-05	yes
27448.m000068	Developing endosperm 2/3	Developing endosperm 5/6	109.902	52.6759	-0.735432	4.38855	1.14e-05	yes
27448.m000068	Developing endosperm 5/6	Germinating seed	52.6759	91.0928	0.54772	-3.16428	0.00155468	yes
27448.m000068	Developing endosperm 5/6	Leaf	52.6759	134.035	0.933939	-5.74313	9.29e-09	yes
27448.m000068	Developing endosperm 5/6	Male developing flowers	52.6759	81.0316	0.43068	-2.43338	0.0149585	yes
27448.m000068	Germinating seed	Leaf	91.0928	134.035	0.386219	-2.84426	0.00445141	yes
27448.m000068	Leaf	Male developing flowers	134.035	81.0316	-0.503259	3.57636	0.000348414	yes
27451.m000243	Developing endosperm 2/3	Leaf	16.6936	175.424	2.35218	-9.18346	0	yes
27451.m000243	Developing endosperm 5/6	Leaf	11.6203	175.424	2.71445	-8.96114	0	yes
27451.m000243	Germinating seed	Leaf	11.7054	175.424	2.70716	-8.96767	0	yes
27451.m000243	Leaf	Male developing flowers	175.424	18.8432	-2.23105	9.20305	0	yes
27451.m000249	Developing endosperm 2/3	Germinating seed	17.9562	6.05507	-1.08704	2.31316	0.0207141	yes
27451.m000249	Developing endosperm 2/3	Male developing flowers	17.9562	6.63066	-0.996232	2.19227	0.0283599	yes
27455.m000039	Developing endosperm 2/3	Developing endosperm 5/6	304.583	140.662	-0.772583	7.57856	3.49e-14	yes
27455.m000039	Developing endosperm 2/3	Leaf	304.583	205.996	-0.391087	4.33535	1.46e-05	yes
27455.m000039	Developing endosperm 2/3	Male developing flowers	304.583	200.069	-0.420281	4.61835	3.87e-06	yes
27455.m000039	Developing endosperm 5/6	Germinating seed	140.662	335.129	0.868155	-8.6414	0	yes
27455.m000039	Developing endosperm 5/6	Leaf	140.662	205.996	0.381496	-3.48784	0.000486936	yes
27455.m000039	Developing endosperm 5/6	Male developing flowers	140.662	200.069	0.352301	-3.20175	0.00136597	yes
27455.m000039	Germinating seed	Leaf	335.129	205.996	-0.48666	5.49683	3.87e-08	yes
27455.m000039	Germinating seed	Male developing flowers	335.129	200.069	-0.515854	5.77385	7.75e-09	yes
27461.m000100	Developing endosperm 2/3	Germinating seed	42.5062	20.6967	-0.719676	2.685	0.00725287	yes
27461.m000100	Developing endosperm 2/3	Leaf	42.5062	5.53446	-2.03865	4.51131	6.44e-06	yes
27461.m000100	Developing endosperm 2/3	Male developing flowers	42.5062	24.957	-0.532496	2.11157	0.0347236	yes
27461.m000100	Developing endosperm 5/6	Germinating seed	44.4556	20.6967	-0.764519	2.87301	0.00406585	yes
27461.m000100	Developing endosperm 5/6	Leaf	44.4556	5.53446	-2.0835	4.62223	3.8e-06	yes
27461.m000100	Developing endosperm 5/6	Male developing flowers	44.4556	24.957	-0.577338	2.30818	0.0209889	yes
27461.m000100	Leaf	Male developing flowers	5.53446	24.957	1.50616	-3.20564	0.0013476	yes
27461.m000101	Developing endosperm 2/3	Developing endosperm 5/6	295.154	47.9173	-1.81802	11.6729	0	yes
27461.m000101	Developing endosperm 2/3	Leaf	295.154	239.985	-0.206921	2.38061	0.0172842	yes
27461.m000101	Developing endosperm 5/6	Germinating seed	47.9173	286.916	1.78971	-11.4681	0	yes
27461.m000101	Developing endosperm 5/6	Leaf	47.9173	239.985	1.6111	-10.1821	0	yes
27461.m000101	Developing endosperm 5/6	Male developing flowers	47.9173	330.856	1.93221	-12.5006	0	yes
27461.m000101	Leaf	Male developing flowers	239.985	330.856	0.321106	-3.78707	0.000152436	yes
27461.m000102	Developing endosperm 2/3	Developing endosperm 5/6	142.131	25.4211	-1.72117	7.99265	1.33e-15	yes
27461.m000102	Developing endosperm 2/3	Germinating seed	142.131	43.8584	-1.17578	6.80697	9.97e-12	yes
27461.m000102	Developing endosperm 2/3	Leaf	142.131	81.5053	-0.556082	4.00226	6.27e-05	yes
27461.m000102	Developing endosperm 2/3	Male developing flowers	142.131	21.7667	-1.87637	8.15216	4.44e-16	yes
27467.m000162	Developing endosperm 2/3	Developing endosperm 5/6	1069.7	243.011	-1.48203	20.8553	0	yes
27467.m000162	Developing endosperm 2/3	Germinating seed	1069.7	51.8164	-3.02743	21.2832	0	yes
27467.m000162	Developing endosperm 2/3	Leaf	1069.7	105.587	-2.31561	22.7001	0	yes
27467.m000162	Developing endosperm 2/3	Male developing flowers	1069.7	56.8043	-2.93553	21.5596	0	yes
27467.m000162	Developing endosperm 5/6	Germinating seed	243.011	51.8164	-1.5454	10.0996	0	yes
27467.m000162	Developing endosperm 5/6	Leaf	243.011	105.587	-0.833574	7.15154	8.58e-13	yes
27467.m000162	Developing endosperm 5/6	Male developing flowers	243.011	56.8043	-1.45349	9.86257	0	yes
27467.m000162	Germinating seed	Leaf	51.8164	105.587	0.711825	-4.19667	2.71e-05	yes
27467.m000162	Leaf	Male developing flowers	105.587	56.8043	-0.619921	3.76747	0.000164908	yes
27471.m000401	Developing endosperm 2/3	Leaf	47.1958	14.554	-1.17644	3.92369	8.72e-05	yes
27471.m000403	Developing endosperm 2/3	Germinating seed	117.336	1110.14	2.2472	-23.1494	0	yes
27471.m000403	Developing endosperm 2/3	Leaf	117.336	407.402	1.24476	-11.8807	0	yes
27471.m000403	Developing endosperm 2/3	Male developing flowers	117.336	8.37958	-2.63924	7.38094	1.57e-13	yes
27471.m000403	Developing endosperm 5/6	Germinating seed	94.8895	1110.14	2.45953	-22.9959	0	yes
27471.m000403	Developing endosperm 5/6	Leaf	94.8895	407.402	1.45709	-12.7829	0	yes
27471.m000403	Germinating seed	Leaf	1110.14	407.402	-1.00244	17.3057	0	yes
27471.m000403	Germinating seed	Male developing flowers	1110.14	8.37958	-4.88645	14.092	0	yes
27471.m000403	Leaf	Male developing flowers	407.402	8.37958	-3.884	11.1293	0	yes
27471.m000405	Developing endosperm 2/3	Germinating seed	49.7452	127.623	0.94217	-5.63679	1.73e-08	yes
27471.m000405	Developing endosperm 5/6	Germinating seed	30.6053	127.623	1.42791	-7.09451	1.3e-12	yes
27471.m000405	Germinating seed	Leaf	127.623	88.7277	-0.363512	2.62987	0.00854187	yes
27471.m000405	Germinating seed	Male developing flowers	127.623	70.3284	-0.595909	4.01264	6e-05	yes
27471.m000410	Developing endosperm 2/3	Germinating seed	43.243	25.2692	-0.537248	2.14558	0.0319067	yes
27482.m000148	Developing endosperm 2/3	Male developing flowers	2.8465	54.191	2.94643	-4.84545	1.26e-06	yes
27482.m000148	Developing endosperm 5/6	Male developing flowers	3.97645	54.191	2.61213	-5.02765	4.97e-07	yes
27482.m000148	Germinating seed	Male developing flowers	1.82469	54.191	3.39111	-4.50551	6.62e-06	yes
27482.m000148	Leaf	Male developing flowers	20.7939	54.191	0.957855	-3.71317	0.000204682	yes
27482.m000151	Developing endosperm 2/3	Leaf	78.1769	0	-1.79769e+308	-1.79769e+308	0	yes
27482.m000151	Developing endosperm 2/3	Male developing flowers	78.1769	0	-1.79769e+308	-1.79769e+308	0	yes
27482.m000151	Developing endosperm 5/6	Leaf	60.2922	0	-1.79769e+308	-1.79769e+308	0	yes
27482.m000151	Developing endosperm 5/6	Male developing flowers	60.2922	0	-1.79769e+308	-1.79769e+308	0	yes
27482.m000151	Germinating seed	Leaf	73.4298	0	-1.79769e+308	-1.79769e+308	0	yes
27482.m000151	Germinating seed	Male developing flowers	73.4298	0	-1.79769e+308	-1.79769e+308	0	yes
27496.m000095	Developing endosperm 2/3	Developing endosperm 5/6	75.2237	46.0822	-0.49004	2.6196	0.00880342	yes
27496.m000095	Developing endosperm 2/3	Male developing flowers	75.2237	107.118	0.353462	-2.34968	0.0187897	yes
27496.m000095	Developing endosperm 5/6	Germinating seed	46.0822	98.3667	0.758276	-4.24777	2.16e-05	yes
27496.m000095	Developing endosperm 5/6	Male developing flowers	46.0822	107.118	0.843502	-4.788	1.68e-06	yes
27496.m000095	Germinating seed	Leaf	98.3667	66.3519	-0.39373	2.47844	0.0131959	yes
27496.m000095	Leaf	Male developing flowers	66.3519	107.118	0.478956	-3.06578	0.002171	yes
27504.m000617	Developing endosperm 2/3	Leaf	47.5172	23.7985	-0.691471	2.75348	0.00589661	yes
27504.m000617	Developing endosperm 2/3	Male developing flowers	47.5172	19.0081	-0.916226	3.37601	0.000735444	yes
27504.m000617	Germinating seed	Leaf	44.8689	23.7985	-0.634123	2.50061	0.0123981	yes
27504.m000617	Germinating seed	Male developing flowers	44.8689	19.0081	-0.858878	3.13835	0.00169902	yes
27504.m000620	Developing endosperm 2/3	Developing endosperm 5/6	36.4645	11.7095	-1.13594	3.38184	0.00072003	yes
27504.m000620	Developing endosperm 2/3	Leaf	36.4645	12.7811	-1.04837	3.22516	0.00125901	yes
27504.m000620	Developing endosperm 2/3	Male developing flowers	36.4645	8.88499	-1.41198	3.77403	0.000160633	yes
27504.m000621	Developing endosperm 2/3	Developing endosperm 5/6	99.8899	26.0307	-1.34479	6.11097	9.9e-10	yes
27504.m000621	Developing endosperm 2/3	Germinating seed	99.8899	25.7706	-1.35484	6.13211	8.67e-10	yes
27504.m000621	Developing endosperm 2/3	Leaf	99.8899	25.1009	-1.38117	6.18603	6.17e-10	yes
27504.m000621	Developing endosperm 5/6	Male developing flowers	26.0307	89.7622	1.23789	-5.5607	2.69e-08	yes
27504.m000621	Germinating seed	Male developing flowers	25.7706	89.7622	1.24793	-5.58401	2.35e-08	yes
27504.m000621	Leaf	Male developing flowers	25.1009	89.7622	1.27426	-5.64364	1.66e-08	yes
27504.m000622	Developing endosperm 2/3	Developing endosperm 5/6	43.0506	97.244	0.814847	-4.4512	8.54e-06	yes
27504.m000622	Developing endosperm 5/6	Germinating seed	97.244	0	-1.79769e+308	-1.79769e+308	0	yes
27504.m000622	Developing endosperm 5/6	Leaf	97.244	1.72744	-4.03058	5.25105	1.51e-07	yes
27504.m000622	Developing endosperm 5/6	Male developing flowers	97.244	14.9779	-1.87065	6.73922	1.59e-11	yes
27504.m000626	Developing endosperm 2/3	Developing endosperm 5/6	58.9791	29.3186	-0.698959	3.09313	0.00198058	yes
27504.m000626	Developing endosperm 2/3	Germinating seed	58.9791	25.0414	-0.856652	3.59162	0.000328629	yes
27504.m000626	Developing endosperm 2/3	Leaf	58.9791	26.8671	-0.786281	3.37813	0.000729798	yes
27504.m000626	Developing endosperm 2/3	Male developing flowers	58.9791	26.8458	-0.787073	3.38061	0.000723241	yes
27504.m000630	Developing endosperm 2/3	Leaf	30.5406	14.5515	-0.741367	2.32742	0.0199427	yes
27504.m000632	Developing endosperm 2/3	Leaf	15.0817	95.7067	1.8478	-6.66969	2.56e-11	yes
27504.m000632	Developing endosperm 5/6	Leaf	11.0787	95.7067	2.15626	-6.79456	1.09e-11	yes
27504.m000632	Germinating seed	Leaf	8.95516	95.7067	2.36906	-6.77937	1.21e-11	yes
27504.m000632	Leaf	Male developing flowers	95.7067	14.1178	-1.91385	6.71295	1.91e-11	yes
27504.m000633	Developing endosperm 2/3	Developing endosperm 5/6	71.0334	28.7573	-0.904258	4.09122	4.29e-05	yes
27504.m000633	Developing endosperm 2/3	Germinating seed	71.0334	28.2434	-0.922291	4.14604	3.38e-05	yes
27504.m000633	Developing endosperm 2/3	Leaf	71.0334	801.895	2.42383	-19.5795	0	yes
27504.m000633	Developing endosperm 5/6	Leaf	28.7573	801.895	3.32809	-17.5355	0	yes
27504.m000633	Developing endosperm 5/6	Male developing flowers	28.7573	55.6513	0.660214	-2.87477	0.00404324	yes
27504.m000633	Germinating seed	Leaf	28.2434	801.895	3.34612	-17.4777	0	yes
27504.m000633	Germinating seed	Male developing flowers	28.2434	55.6513	0.678246	-2.93573	0.00332764	yes
27504.m000633	Leaf	Male developing flowers	801.895	55.6513	-2.66787	19.2457	0	yes
27504.m000638	Developing endosperm 2/3	Developing endosperm 5/6	42.8517	15.4591	-1.01955	3.43645	0.000589398	yes
27504.m000638	Developing endosperm 2/3	Leaf	42.8517	17.4379	-0.899101	3.16532	0.0015491	yes
27504.m000638	Developing endosperm 2/3	Male developing flowers	42.8517	10.4324	-1.41282	4.09229	4.27e-05	yes
27504.m000638	Developing endosperm 5/6	Germinating seed	15.4591	55.8405	1.2843	-4.4688	7.87e-06	yes
27504.m000638	Germinating seed	Leaf	55.8405	17.4379	-1.16386	4.24261	2.21e-05	yes
27504.m000638	Germinating seed	Male developing flowers	55.8405	10.4324	-1.67758	4.97373	6.57e-07	yes
27504.m000642	Developing endosperm 2/3	Leaf	21.5671	71.2195	1.1946	-4.86043	1.17e-06	yes
27504.m000642	Developing endosperm 5/6	Leaf	15.8887	71.2195	1.50016	-5.40694	6.41e-08	yes
27504.m000642	Germinating seed	Leaf	20.5422	71.2195	1.24329	-4.96436	6.89e-07	yes
27504.m000642	Leaf	Male developing flowers	71.2195	36.9473	-0.656273	3.2369	0.00120837	yes
27504.m000643	Developing endosperm 2/3	Leaf	8.63944	29.9373	1.24277	-3.21792	0.00129122	yes
27504.m000643	Developing endosperm 5/6	Leaf	5.53623	29.9373	1.68779	-3.64821	0.000264075	yes
27504.m000643	Germinating seed	Leaf	5.80675	29.9373	1.64008	-3.6169	0.000298149	yes
27504.m000643	Leaf	Male developing flowers	29.9373	14.4333	-0.729565	2.2767	0.0228042	yes
27504.m000644	Developing endosperm 5/6	Leaf	22.1028	9.74819	-0.818624	2.12916	0.0332408	yes
27504.m000644	Leaf	Male developing flowers	9.74819	26.2886	0.992055	-2.6455	0.00815691	yes
27504.m000647	Developing endosperm 2/3	Leaf	2.26329	82.2363	3.59278	-5.33218	9.7e-08	yes
27504.m000647	Developing endosperm 5/6	Leaf	0	82.2363	1.79769e+308	1.79769e+308	0	yes
27504.m000647	Germinating seed	Leaf	5.37551	82.2363	2.72774	-6.12722	8.94e-10	yes
27504.m000647	Leaf	Male developing flowers	82.2363	6.65049	-2.51491	6.23823	4.43e-10	yes
27506.m000051	Developing endosperm 2/3	Leaf	3.37662	373.417	4.70582	-8.60839	0	yes
27506.m000051	Developing endosperm 2/3	Male developing flowers	3.37662	110.718	3.49011	-6.31767	2.66e-10	yes
27506.m000051	Developing endosperm 5/6	Leaf	2.66116	373.417	4.94393	-8.03649	8.88e-16	yes
27506.m000051	Developing endosperm 5/6	Male developing flowers	2.66116	110.718	3.72823	-6.01008	1.85e-09	yes
27506.m000051	Germinating seed	Leaf	18.2294	373.417	3.01966	-12.5891	0	yes
27506.m000051	Germinating seed	Male developing flowers	18.2294	110.718	1.80395	-7.13698	9.54e-13	yes
27506.m000051	Leaf	Male developing flowers	373.417	110.718	-1.21571	11.2345	0	yes
27516.m000169	Developing endosperm 2/3	Germinating seed	115.004	47.9243	-0.875343	5.09113	3.56e-07	yes
27516.m000169	Developing endosperm 2/3	Leaf	115.004	23.1264	-1.60399	7.0383	1.95e-12	yes
27516.m000169	Developing endosperm 2/3	Male developing flowers	115.004	24.6668	-1.53951	6.93812	3.97e-12	yes
27516.m000169	Developing endosperm 5/6	Germinating seed	98.5307	47.9243	-0.720746	4.09255	4.27e-05	yes
27516.m000169	Developing endosperm 5/6	Leaf	98.5307	23.1264	-1.44939	6.27274	3.55e-10	yes
27516.m000169	Developing endosperm 5/6	Male developing flowers	98.5307	24.6668	-1.38491	6.15124	7.69e-10	yes
27516.m000169	Germinating seed	Leaf	47.9243	23.1264	-0.728649	2.87783	0.00400415	yes
27516.m000169	Germinating seed	Male developing flowers	47.9243	24.6668	-0.664164	2.68021	0.00735769	yes
27516.m000173	Developing endosperm 2/3	Developing endosperm 5/6	32.1201	16.095	-0.690975	2.26258	0.0236614	yes
27516.m000174	Developing endosperm 2/3	Developing endosperm 5/6	151.068	14.4862	-2.34454	8.52414	0	yes
27516.m000174	Developing endosperm 2/3	Germinating seed	151.068	102.88	-0.384168	3.00539	0.00265237	yes
27516.m000174	Developing endosperm 2/3	Leaf	151.068	491.456	1.17964	-12.6804	0	yes
27516.m000174	Developing endosperm 5/6	Germinating seed	14.4862	102.88	1.96037	-6.98568	2.83e-12	yes
27516.m000174	Developing endosperm 5/6	Leaf	14.4862	491.456	3.52418	-13.2199	0	yes
27516.m000174	Developing endosperm 5/6	Male developing flowers	14.4862	130.759	2.20016	-7.9454	2e-15	yes
27516.m000174	Germinating seed	Leaf	102.88	491.456	1.56381	-14.4237	0	yes
27516.m000174	Leaf	Male developing flowers	491.456	130.759	-1.32402	13.4556	0	yes
27524.m000287	Developing endosperm 2/3	Leaf	39.9608	339.844	2.14059	-12.8	0	yes
27524.m000287	Developing endosperm 5/6	Leaf	16.4307	339.844	3.02934	-11.9929	0	yes
27524.m000287	Germinating seed	Leaf	58.9357	339.844	1.75204	-12.4167	0	yes
27524.m000287	Leaf	Male developing flowers	339.844	13.4241	-3.23143	11.6125	0	yes
27524.m000288	Developing endosperm 2/3	Male developing flowers	24.111	60.3899	0.918155	-3.81131	0.00013823	yes
27524.m000288	Developing endosperm 5/6	Male developing flowers	10.9163	60.3899	1.71057	-5.20111	1.98e-07	yes
27524.m000288	Germinating seed	Male developing flowers	28.4588	60.3899	0.752364	-3.30897	0.0009364	yes
27524.m000296	Developing endosperm 2/3	Leaf	0	63.2629	1.79769e+308	1.79769e+308	0	yes
27524.m000296	Developing endosperm 5/6	Leaf	0	63.2629	1.79769e+308	1.79769e+308	0	yes
27524.m000296	Germinating seed	Leaf	4.18701	63.2629	2.71531	-5.38091	7.41e-08	yes
27524.m000296	Leaf	Male developing flowers	63.2629	37.1003	-0.533673	2.58078	0.00985764	yes
27524.m000298	Developing endosperm 2/3	Developing endosperm 5/6	97.0219	34.4501	-1.03543	5.22074	1.78e-07	yes
27524.m000298	Developing endosperm 2/3	Germinating seed	97.0219	48.7479	-0.688276	3.9205	8.84e-05	yes
27524.m000298	Developing endosperm 2/3	Male developing flowers	97.0219	24.8512	-1.36203	6.05817	1.38e-09	yes
27524.m000301	Developing endosperm 2/3	Developing endosperm 5/6	243.358	81.318	-1.09617	8.55792	0	yes
27524.m000301	Developing endosperm 2/3	Germinating seed	243.358	503.505	0.727059	-9.31267	0	yes
27524.m000301	Developing endosperm 2/3	Male developing flowers	243.358	86.9574	-1.02912	8.23713	2.22e-16	yes
27524.m000301	Developing endosperm 5/6	Germinating seed	81.318	503.505	1.82323	-15.2554	0	yes
27524.m000301	Developing endosperm 5/6	Leaf	81.318	206.19	0.930429	-7.10534	1.2e-12	yes
27524.m000301	Germinating seed	Leaf	503.505	206.19	-0.892798	10.7982	0	yes
27524.m000301	Germinating seed	Male developing flowers	503.505	86.9574	-1.75617	15.1226	0	yes
27524.m000301	Leaf	Male developing flowers	206.19	86.9574	-0.863377	6.75219	1.46e-11	yes
27526.m000074	Developing endosperm 2/3	Developing endosperm 5/6	111.585	36.2698	-1.1238	5.87958	4.11e-09	yes
27526.m000074	Developing endosperm 2/3	Leaf	111.585	59.545	-0.628052	3.91343	9.1e-05	yes
27526.m000074	Developing endosperm 2/3	Male developing flowers	111.585	277.001	0.909239	-8.10919	4.44e-16	yes
27526.m000074	Developing endosperm 5/6	Germinating seed	36.2698	92.9976	0.941588	-4.80978	1.51e-06	yes
27526.m000074	Developing endosperm 5/6	Male developing flowers	36.2698	277.001	2.03304	-11.5133	0	yes
27526.m000074	Germinating seed	Leaf	92.9976	59.545	-0.445842	2.68623	0.00722627	yes
27526.m000074	Germinating seed	Male developing flowers	92.9976	277.001	1.09145	-9.1071	0	yes
27526.m000074	Leaf	Male developing flowers	59.545	277.001	1.53729	-10.7621	0	yes
27529.m000047	Developing endosperm 5/6	Male developing flowers	14.277	46.2727	1.1759	-3.88415	0.000102688	yes
27533.m000079	Developing endosperm 2/3	Germinating seed	5.3544	91.14	2.83448	-6.37429	1.84e-10	yes
27533.m000079	Developing endosperm 2/3	Male developing flowers	5.3544	804.174	5.0119	-11.5589	0	yes
27533.m000079	Developing endosperm 5/6	Germinating seed	6.04358	91.14	2.7134	-6.4598	1.05e-10	yes
27533.m000079	Developing endosperm 5/6	Male developing flowers	6.04358	804.174	4.89082	-11.9785	0	yes
27533.m000079	Germinating seed	Leaf	91.14	6.8395	-2.58968	6.53199	6.49e-11	yes
27533.m000079	Germinating seed	Male developing flowers	91.14	804.174	2.17742	-19.7008	0	yes
27533.m000079	Leaf	Male developing flowers	6.8395	804.174	4.7671	-12.4144	0	yes
27537.m000014	Developing endosperm 2/3	Developing endosperm 5/6	41.1813	22.9799	-0.583365	2.24041	0.0250641	yes
27538.m000314	Developing endosperm 2/3	Leaf	13.1261	37.2231	1.04233	-3.24699	0.00116632	yes
27538.m000314	Developing endosperm 2/3	Male developing flowers	13.1261	94.4329	1.97329	-6.69879	2.1e-11	yes
27538.m000314	Developing endosperm 5/6	Leaf	4.9504	37.2231	2.01746	-4.21708	2.47e-05	yes
27538.m000314	Developing endosperm 5/6	Male developing flowers	4.9504	94.4329	2.94842	-6.39462	1.61e-10	yes
27538.m000314	Germinating seed	Male developing flowers	20.9909	94.4329	1.5038	-6.23189	4.61e-10	yes
27538.m000314	Leaf	Male developing flowers	37.2231	94.4329	0.930961	-4.81038	1.51e-06	yes
27538.m000315	Developing endosperm 2/3	Developing endosperm 5/6	28.2606	13.3574	-0.749394	2.25695	0.0240112	yes
27538.m000315	Developing endosperm 2/3	Male developing flowers	28.2606	10.1698	-1.02204	2.79498	0.00519032	yes
27538.m000322	Developing endosperm 2/3	Developing endosperm 5/6	42.8599	14.664	-1.07254	3.54521	0.000392302	yes
27538.m000322	Developing endosperm 2/3	Germinating seed	42.8599	24.7406	-0.54949	2.17628	0.0295342	yes
27538.m000322	Developing endosperm 2/3	Leaf	42.8599	15.3243	-1.0285	3.45554	0.000549188	yes
27538.m000322	Developing endosperm 2/3	Male developing flowers	42.8599	13.7205	-1.13904	3.67213	0.00024054	yes
27538.m000323	Developing endosperm 2/3	Male developing flowers	6.77274	114.315	2.82605	-7.14602	8.93e-13	yes
27538.m000323	Developing endosperm 5/6	Male developing flowers	2.37036	114.315	3.87592	-5.90643	3.5e-09	yes
27538.m000323	Germinating seed	Male developing flowers	3.39239	114.315	3.51742	-6.38451	1.72e-10	yes
27538.m000323	Leaf	Male developing flowers	43.7611	114.315	0.960215	-5.40171	6.6e-08	yes
27538.m000324	Developing endosperm 2/3	Developing endosperm 5/6	31.9061	12.5439	-0.933565	2.80131	0.00508955	yes
27538.m000324	Developing endosperm 5/6	Leaf	12.5439	45.5835	1.29031	-4.04692	5.19e-05	yes
27538.m000324	Developing endosperm 5/6	Male developing flowers	12.5439	32.9092	0.96452	-2.90672	0.00365234	yes
27538.m000324	Germinating seed	Leaf	22.2539	45.5835	0.71703	-2.77274	0.00555859	yes
27538.m000327	Developing endosperm 2/3	Male developing flowers	18.7186	66.6723	1.27027	-4.85624	1.2e-06	yes
27538.m000327	Developing endosperm 5/6	Male developing flowers	11.0792	66.6723	1.79472	-5.53183	3.17e-08	yes
27538.m000327	Germinating seed	Male developing flowers	11.4119	66.6723	1.76513	-5.50995	3.59e-08	yes
27538.m000327	Leaf	Male developing flowers	7.12603	66.6723	2.23604	-5.67351	1.4e-08	yes
27538.m000329	Developing endosperm 2/3	Germinating seed	78.5896	30.2081	-0.956129	4.46633	7.96e-06	yes
27538.m000329	Developing endosperm 2/3	Leaf	78.5896	36.0313	-0.779852	3.87617	0.000106114	yes
27538.m000329	Developing endosperm 2/3	Male developing flowers	78.5896	47.0948	-0.512077	2.77884	0.00545534	yes
27538.m000329	Developing endosperm 5/6	Germinating seed	61.6178	30.2081	-0.712842	3.20941	0.00133007	yes
27538.m000329	Developing endosperm 5/6	Leaf	61.6178	36.0313	-0.536565	2.55847	0.0105133	yes
27538.m000332	Developing endosperm 2/3	Developing endosperm 5/6	77.4465	41.9173	-0.613889	3.20148	0.00136723	yes
27538.m000332	Developing endosperm 2/3	Germinating seed	77.4465	21.5058	-1.28126	5.25659	1.47e-07	yes
27538.m000332	Developing endosperm 2/3	Leaf	77.4465	31.5713	-0.897339	4.24967	2.14e-05	yes
27538.m000332	Developing endosperm 2/3	Male developing flowers	77.4465	5.6086	-2.62529	6.00374	1.93e-09	yes
27538.m000332	Developing endosperm 5/6	Germinating seed	41.9173	21.5058	-0.667375	2.51606	0.0118675	yes
27538.m000332	Developing endosperm 5/6	Male developing flowers	41.9173	5.6086	-2.0114	4.47359	7.69e-06	yes
27538.m000332	Leaf	Male developing flowers	31.5713	5.6086	-1.72795	3.77094	0.000162633	yes
27543.m000150	Developing endosperm 2/3	Leaf	26.5851	8.59333	-1.12936	2.87803	0.00400161	yes
27543.m000150	Developing endosperm 2/3	Male developing flowers	26.5851	8.55825	-1.13346	2.884	0.00392664	yes
27543.m000154	Developing endosperm 2/3	Developing endosperm 5/6	98.5567	41.2061	-0.872045	4.70075	2.59e-06	yes
27543.m000154	Developing endosperm 2/3	Germinating seed	98.5567	69.5401	-0.348729	2.22674	0.0259647	yes
27543.m000154	Developing endosperm 2/3	Leaf	98.5567	55.1576	-0.580437	3.45179	0.000556886	yes
27543.m000154	Developing endosperm 2/3	Male developing flowers	98.5567	46.337	-0.754692	4.23694	2.27e-05	yes
27543.m000154	Developing endosperm 5/6	Germinating seed	41.2061	69.5401	0.523316	-2.66194	0.00776919	yes
27543.m000154	Germinating seed	Male developing flowers	69.5401	46.337	-0.405963	2.14077	0.032293	yes
27553.m000318	Developing endosperm 2/3	Developing endosperm 5/6	28.7202	12.9112	-0.79951	2.38611	0.0170277	yes
27553.m000318	Developing endosperm 2/3	Germinating seed	28.7202	12.5617	-0.826953	2.44466	0.0144988	yes
27553.m000318	Developing endosperm 2/3	Leaf	28.7202	5.32393	-1.68539	3.57182	0.000354512	yes
27553.m000318	Developing endosperm 2/3	Male developing flowers	28.7202	8.78315	-1.18477	3.07268	0.00212148	yes
27553.m000322	Developing endosperm 2/3	Developing endosperm 5/6	246.153	140.729	-0.55912	5.29067	1.22e-07	yes
27553.m000322	Developing endosperm 2/3	Leaf	246.153	81.6223	-1.10385	8.64232	0	yes
27553.m000322	Developing endosperm 2/3	Male developing flowers	246.153	97.2503	-0.928667	7.75365	8.88e-15	yes
27553.m000322	Developing endosperm 5/6	Germinating seed	140.729	204.567	0.374061	-3.41552	0.000636608	yes
27553.m000322	Developing endosperm 5/6	Leaf	140.729	81.6223	-0.544732	3.91525	9.03e-05	yes
27553.m000322	Developing endosperm 5/6	Male developing flowers	140.729	97.2503	-0.369547	2.80244	0.00507171	yes
27553.m000322	Germinating seed	Leaf	204.567	81.6223	-0.918794	7.018	2.25e-12	yes
27553.m000322	Germinating seed	Male developing flowers	204.567	97.2503	-0.743608	6.0372	1.57e-09	yes
27553.m000323	Developing endosperm 2/3	Developing endosperm 5/6	198.413	136.867	-0.371337	3.34195	0.000831932	yes
27553.m000323	Developing endosperm 2/3	Leaf	198.413	48.6679	-1.40533	8.78547	0	yes
27553.m000323	Developing endosperm 2/3	Male developing flowers	198.413	79.8402	-0.910323	6.86865	6.48e-12	yes
27553.m000323	Developing endosperm 5/6	Leaf	136.867	48.6679	-1.03399	6.19549	5.81e-10	yes
27553.m000323	Developing endosperm 5/6	Male developing flowers	136.867	79.8402	-0.538986	3.82737	0.000129517	yes
27553.m000323	Germinating seed	Leaf	163.029	48.6679	-1.20891	7.401	1.35e-13	yes
27553.m000323	Germinating seed	Male developing flowers	163.029	79.8402	-0.713902	5.22632	1.73e-07	yes
27553.m000323	Leaf	Male developing flowers	48.6679	79.8402	0.495008	-2.72194	0.00648998	yes
27553.m000326	Developing endosperm 2/3	Developing endosperm 5/6	266.128	158.687	-0.517046	5.15519	2.53e-07	yes
27553.m000326	Developing endosperm 2/3	Leaf	266.128	75.2555	-1.26309	9.67446	0	yes
27553.m000326	Developing endosperm 2/3	Male developing flowers	266.128	35.6541	-2.01011	11.2713	0	yes
27553.m000328	Developing endosperm 2/3	Developing endosperm 5/6	846.796	293.077	-1.06102	15.6559	0	yes
27553.m000328	Developing endosperm 2/3	Leaf	846.796	562.278	-0.409463	7.52685	5.2e-14	yes
27553.m000328	Developing endosperm 2/3	Male developing flowers	846.796	196.103	-1.46282	18.4587	0	yes
27553.m000328	Developing endosperm 5/6	Germinating seed	293.077	836.713	1.04905	-15.4552	0	yes
27553.m000328	Developing endosperm 5/6	Leaf	293.077	562.278	0.65156	-9.04374	0	yes
27553.m000328	Developing endosperm 5/6	Male developing flowers	293.077	196.103	-0.401794	4.35514	1.33e-05	yes
27553.m000328	Germinating seed	Leaf	836.713	562.278	-0.397485	7.28915	3.12e-13	yes
27553.m000328	Germinating seed	Male developing flowers	836.713	196.103	-1.45084	18.2868	0	yes
27553.m000328	Leaf	Male developing flowers	562.278	196.103	-1.05335	12.7013	0	yes
27561.m000295	Developing endosperm 2/3	Leaf	7.82238	138.302	2.87245	-7.81582	5.55e-15	yes
27561.m000295	Developing endosperm 5/6	Leaf	5.18181	138.302	3.28428	-7.33996	2.14e-13	yes
27561.m000295	Germinating seed	Leaf	10.6264	138.302	2.56609	-8.06104	6.66e-16	yes
27561.m000295	Leaf	Male developing flowers	138.302	1.06045	-4.87074	4.99668	5.83e-07	yes
27561.m000300	Developing endosperm 2/3	Developing endosperm 5/6	135.782	29.9846	-1.51037	7.48522	7.15e-14	yes
27561.m000300	Developing endosperm 2/3	Germinating seed	135.782	70.483	-0.65568	4.46624	7.96e-06	yes
27561.m000300	Developing endosperm 2/3	Male developing flowers	135.782	47.5298	-1.0497	6.22834	4.71e-10	yes
27561.m000300	Developing endosperm 5/6	Germinating seed	29.9846	70.483	0.85469	-3.92	8.85e-05	yes
27561.m000300	Developing endosperm 5/6	Leaf	29.9846	139.671	1.5386	-7.64443	2.11e-14	yes
27561.m000300	Germinating seed	Leaf	70.483	139.671	0.683915	-4.68089	2.86e-06	yes
27561.m000300	Leaf	Male developing flowers	139.671	47.5298	-1.07793	6.41908	1.37e-10	yes
27568.m000252	Developing endosperm 2/3	Germinating seed	23.707	47.0054	0.684494	-2.71727	0.00658219	yes
27568.m000252	Developing endosperm 2/3	Male developing flowers	23.707	163.51	1.93111	-8.78706	0	yes
27568.m000252	Developing endosperm 5/6	Germinating seed	16.1534	47.0054	1.06813	-3.70351	0.000212634	yes
27568.m000252	Developing endosperm 5/6	Male developing flowers	16.1534	163.51	2.31474	-8.87518	0	yes
27568.m000252	Germinating seed	Male developing flowers	47.0054	163.51	1.24661	-7.53244	4.97e-14	yes
27568.m000252	Leaf	Male developing flowers	39.3629	163.51	1.42405	-8.02101	1.11e-15	yes
27568.m000258	Developing endosperm 5/6	Leaf	25.9757	11.3451	-0.828373	2.32776	0.0199246	yes
27568.m000258	Leaf	Male developing flowers	11.3451	33.3791	1.07914	-3.14014	0.0016887	yes
27574.m000219	Developing endosperm 2/3	Developing endosperm 5/6	185.299	100.039	-0.616407	4.96832	6.75e-07	yes
27574.m000219	Developing endosperm 5/6	Germinating seed	100.039	175.351	0.561222	-4.4792	7.49e-06	yes
27574.m000219	Developing endosperm 5/6	Leaf	100.039	225.482	0.812676	-6.76502	1.33e-11	yes
27574.m000219	Developing endosperm 5/6	Male developing flowers	100.039	154.157	0.432404	-3.368	0.000757161	yes
27574.m000219	Germinating seed	Leaf	175.351	225.482	0.251454	-2.49739	0.0125112	yes
27574.m000219	Leaf	Male developing flowers	225.482	154.157	-0.380272	3.6387	0.000274018	yes
27574.m000220	Developing endosperm 2/3	Developing endosperm 5/6	70.4687	31.0374	-0.819975	3.80623	0.0001411	yes
27574.m000220	Developing endosperm 2/3	Germinating seed	70.4687	27.0372	-0.957953	4.23456	2.29e-05	yes
27574.m000220	Developing endosperm 5/6	Male developing flowers	31.0374	56.4474	0.598116	-2.6766	0.0074373	yes
27574.m000220	Germinating seed	Leaf	27.0372	48.1137	0.576352	-2.39793	0.016488	yes
27574.m000220	Germinating seed	Male developing flowers	27.0372	56.4474	0.736094	-3.14727	0.00164805	yes
27574.m000224	Developing endosperm 2/3	Developing endosperm 5/6	71.7895	43.9481	-0.490729	2.56215	0.0104025	yes
27574.m000225	Developing endosperm 2/3	Developing endosperm 5/6	344.766	232.047	-0.395928	4.66282	3.12e-06	yes
27574.m000225	Developing endosperm 2/3	Germinating seed	344.766	98.4764	-1.25305	10.9667	0	yes
27574.m000225	Developing endosperm 2/3	Leaf	344.766	31.2371	-2.40126	12.8511	0	yes
27574.m000225	Developing endosperm 2/3	Male developing flowers	344.766	65.7936	-1.65634	12.3117	0	yes
27574.m000227	Developing endosperm 2/3	Developing endosperm 5/6	640.389	229.917	-1.02436	13.3236	0	yes
27574.m000227	Developing endosperm 2/3	Germinating seed	640.389	304.585	-0.743125	10.6765	0	yes
27574.m000227	Developing endosperm 2/3	Leaf	640.389	402.513	-0.464349	7.30019	2.87e-13	yes
27574.m000227	Developing endosperm 2/3	Male developing flowers	640.389	126.457	-1.62218	16.6701	0	yes
27574.m000227	Developing endosperm 5/6	Germinating seed	229.917	304.585	0.281232	-3.21907	0.00128607	yes
27574.m000227	Developing endosperm 5/6	Leaf	229.917	402.513	0.560008	-6.77429	1.25e-11	yes
27574.m000227	Developing endosperm 5/6	Male developing flowers	229.917	126.457	-0.59782	5.39976	6.67e-08	yes
27574.m000227	Germinating seed	Leaf	304.585	402.513	0.278776	-3.67079	0.000241798	yes
27574.m000227	Germinating seed	Male developing flowers	304.585	126.457	-0.879052	8.3096	0	yes
27574.m000227	Leaf	Male developing flowers	402.513	126.457	-1.15783	11.3577	0	yes
27585.m000144	Developing endosperm 2/3	Developing endosperm 5/6	248.453	121.652	-0.714089	6.45314	1.1e-10	yes
27585.m000144	Developing endosperm 2/3	Germinating seed	248.453	410.172	0.501322	-6.23595	4.49e-10	yes
27585.m000144	Developing endosperm 2/3	Leaf	248.453	200.005	-0.216909	2.28328	0.0224138	yes
27585.m000144	Developing endosperm 5/6	Germinating seed	121.652	410.172	1.21541	-11.7729	0	yes
27585.m000144	Developing endosperm 5/6	Leaf	121.652	200.005	0.49718	-4.32411	1.53e-05	yes
27585.m000144	Developing endosperm 5/6	Male developing flowers	121.652	282.239	0.84159	-7.75956	8.44e-15	yes
27585.m000144	Germinating seed	Leaf	410.172	200.005	-0.718231	8.32799	0	yes
27585.m000144	Germinating seed	Male developing flowers	410.172	282.239	-0.37382	4.83362	1.34e-06	yes
27585.m000144	Leaf	Male developing flowers	200.005	282.239	0.344411	-3.72625	0.000194346	yes
27613.m000610	Developing endosperm 2/3	Germinating seed	53.5223	26.767	-0.69293	2.92703	0.00342214	yes
27613.m000610	Developing endosperm 2/3	Leaf	53.5223	22.7735	-0.8545	3.41542	0.000636835	yes
27613.m000610	Developing endosperm 5/6	Germinating seed	56.685	26.767	-0.750341	3.19944	0.00137696	yes
27613.m000610	Developing endosperm 5/6	Leaf	56.685	22.7735	-0.911911	3.67563	0.000237267	yes
27613.m000610	Germinating seed	Male developing flowers	26.767	61.3484	0.829401	-3.58047	0.000342981	yes
27613.m000610	Leaf	Male developing flowers	22.7735	61.3484	0.990971	-4.03853	5.38e-05	yes
27613.m000611	Developing endosperm 2/3	Male developing flowers	0	150.128	1.79769e+308	1.79769e+308	0	yes
27613.m000611	Developing endosperm 5/6	Male developing flowers	1.58655	150.128	4.54993	-5.70096	1.19e-08	yes
27613.m000611	Germinating seed	Male developing flowers	0	150.128	1.79769e+308	1.79769e+308	0	yes
27613.m000611	Leaf	Male developing flowers	0	150.128	1.79769e+308	1.79769e+308	0	yes
27613.m000614	Developing endosperm 2/3	Germinating seed	38.7971	19.8961	-0.667825	2.42188	0.0154406	yes
27613.m000614	Developing endosperm 2/3	Leaf	38.7971	17.1072	-0.818846	2.82143	0.00478104	yes
27613.m000614	Germinating seed	Male developing flowers	19.8961	45.8812	0.835535	-3.11263	0.00185428	yes
27613.m000614	Leaf	Male developing flowers	17.1072	45.8812	0.986556	-3.48256	0.000496645	yes
27613.m000618	Developing endosperm 2/3	Developing endosperm 5/6	139.642	46.5472	-1.09861	6.49115	8.52e-11	yes
27613.m000618	Developing endosperm 2/3	Germinating seed	139.642	86.7753	-0.475757	3.48046	0.000500562	yes
27613.m000618	Developing endosperm 2/3	Leaf	139.642	80.0075	-0.556959	3.9722	7.12e-05	yes
27613.m000618	Developing endosperm 2/3	Male developing flowers	139.642	54.5293	-0.940341	5.88865	3.89e-09	yes
27613.m000618	Developing endosperm 5/6	Germinating seed	46.5472	86.7753	0.622855	-3.42831	0.00060735	yes
27613.m000618	Developing endosperm 5/6	Leaf	46.5472	80.0075	0.541653	-2.93829	0.00330031	yes
27613.m000618	Germinating seed	Male developing flowers	86.7753	54.5293	-0.464585	2.68844	0.00717876	yes
27613.m000618	Leaf	Male developing flowers	80.0075	54.5293	-0.383383	2.18319	0.0290216	yes
27613.m000623	Developing endosperm 2/3	Developing endosperm 5/6	786.646	281.755	-1.02674	14.7883	0	yes
27613.m000623	Developing endosperm 2/3	Germinating seed	786.646	1129.23	0.36151	-7.78427	7.11e-15	yes
27613.m000623	Developing endosperm 2/3	Leaf	786.646	389.035	-0.704109	11.36	0	yes
27613.m000623	Developing endosperm 2/3	Male developing flowers	786.646	155.875	-1.61873	18.4631	0	yes
27613.m000623	Developing endosperm 5/6	Germinating seed	281.755	1129.23	1.38825	-20.8465	0	yes
27613.m000623	Developing endosperm 5/6	Leaf	281.755	389.035	0.322632	-4.12424	3.72e-05	yes
27613.m000623	Developing endosperm 5/6	Male developing flowers	281.755	155.875	-0.591984	5.93035	3.02e-09	yes
27613.m000623	Germinating seed	Leaf	1129.23	389.035	-1.06562	18.1265	0	yes
27613.m000623	Germinating seed	Male developing flowers	1129.23	155.875	-1.98024	23.1754	0	yes
27613.m000623	Leaf	Male developing flowers	389.035	155.875	-0.914616	9.64848	0	yes
27613.m000631	Developing endosperm 2/3	Developing endosperm 5/6	19.529	5.0611	-1.35031	2.70718	0.00678571	yes
27613.m000631	Developing endosperm 2/3	Germinating seed	19.529	5.45677	-1.27504	2.63321	0.00845816	yes
27613.m000631	Developing endosperm 2/3	Leaf	19.529	5.63729	-1.2425	2.59873	0.00935707	yes
27613.m000631	Developing endosperm 2/3	Male developing flowers	19.529	2.46806	-2.06847	3.06185	0.00219973	yes
27613.m000633	Developing endosperm 2/3	Germinating seed	30.5437	55.4194	0.595771	-2.64372	0.00820011	yes
27613.m000633	Developing endosperm 2/3	Leaf	30.5437	111.832	1.29784	-6.35694	2.06e-10	yes
27613.m000633	Developing endosperm 5/6	Germinating seed	12.2839	55.4194	1.50664	-4.77753	1.77e-06	yes
27613.m000633	Developing endosperm 5/6	Leaf	12.2839	111.832	2.20871	-7.34812	2.01e-13	yes
27613.m000633	Developing endosperm 5/6	Male developing flowers	12.2839	44.9458	1.29717	-4.02901	5.6e-05	yes
27613.m000633	Germinating seed	Leaf	55.4194	111.832	0.702071	-4.27376	1.92e-05	yes
27613.m000633	Leaf	Male developing flowers	111.832	44.9458	-0.911543	5.16134	2.45e-07	yes
27613.m000635	Developing endosperm 2/3	Developing endosperm 5/6	33.9491	17.6454	-0.654387	2.22979	0.0257617	yes
27613.m000635	Developing endosperm 2/3	Germinating seed	33.9491	72.5442	0.759333	-3.65163	0.000260582	yes
27613.m000635	Developing endosperm 2/3	Male developing flowers	33.9491	55.657	0.494346	-2.27005	0.0232043	yes
27613.m000635	Developing endosperm 5/6	Germinating seed	17.6454	72.5442	1.41372	-5.32602	1e-07	yes
27613.m000635	Developing endosperm 5/6	Male developing flowers	17.6454	55.657	1.14873	-4.20471	2.61e-05	yes
27613.m000635	Germinating seed	Leaf	72.5442	36.5121	-0.686552	3.38351	0.000715648	yes
27613.m000638	Developing endosperm 2/3	Developing endosperm 5/6	23.3541	10.3659	-0.812245	2.17635	0.029529	yes
27613.m000642	Developing endosperm 2/3	Developing endosperm 5/6	32.6916	16.8033	-0.665543	2.21723	0.0266072	yes
27613.m000642	Developing endosperm 5/6	Germinating seed	16.8033	36.3353	0.771215	-2.61416	0.00894469	yes
27613.m000642	Germinating seed	Male developing flowers	36.3353	19.7476	-0.60976	2.18105	0.0291799	yes
27613.m000645	Developing endosperm 2/3	Leaf	13.7626	60.9795	1.48858	-4.98807	6.1e-07	yes
27613.m000645	Developing endosperm 2/3	Male developing flowers	13.7626	43.4055	1.14863	-3.71302	0.000204802	yes
27613.m000645	Developing endosperm 5/6	Leaf	14.5408	60.9795	1.43358	-4.9122	9.01e-07	yes
27613.m000645	Developing endosperm 5/6	Male developing flowers	14.5408	43.4055	1.09363	-3.60931	0.000307015	yes
27613.m000645	Germinating seed	Leaf	10.7749	60.9795	1.73331	-5.24508	1.56e-07	yes
27613.m000645	Germinating seed	Male developing flowers	10.7749	43.4055	1.39336	-4.09377	4.24e-05	yes
27622.m000149	Developing endosperm 2/3	Germinating seed	20.4537	95.0586	1.53633	-6.30307	2.92e-10	yes
27622.m000149	Developing endosperm 5/6	Germinating seed	14.2329	95.0586	1.89893	-6.68128	2.37e-11	yes
27622.m000149	Germinating seed	Leaf	95.0586	39.3746	-0.881372	4.65061	3.31e-06	yes
27622.m000149	Germinating seed	Male developing flowers	95.0586	20.0887	-1.55434	6.32979	2.45e-10	yes
27622.m000153	Developing endosperm 2/3	Male developing flowers	35.1255	123.128	1.2543	-6.55712	5.49e-11	yes
27622.m000153	Developing endosperm 5/6	Male developing flowers	5.56288	123.128	3.09711	-7.14514	8.99e-13	yes
27622.m000153	Germinating seed	Male developing flowers	2.07782	123.128	4.08191	-5.83489	5.38e-09	yes
27622.m000153	Leaf	Male developing flowers	1.48995	123.128	4.41448	-5.35616	8.5e-08	yes
27623.m000136	Developing endosperm 2/3	Leaf	17.8416	113.254	1.8481	-7.25564	4e-13	yes
27623.m000136	Developing endosperm 5/6	Leaf	11.2135	113.254	2.31251	-7.38677	1.51e-13	yes
27623.m000136	Germinating seed	Leaf	26.6254	113.254	1.44777	-6.72199	1.79e-11	yes
27623.m000136	Leaf	Male developing flowers	113.254	29.3713	-1.34962	6.5178	7.13e-11	yes
27623.m000137	Developing endosperm 2/3	Developing endosperm 5/6	151.997	45.9798	-1.19565	7.10395	1.21e-12	yes
27623.m000137	Developing endosperm 2/3	Germinating seed	151.997	83.5536	-0.598369	4.39367	1.11e-05	yes
27623.m000137	Developing endosperm 2/3	Leaf	151.997	66.7811	-0.822438	5.60203	2.12e-08	yes
27623.m000137	Developing endosperm 2/3	Male developing flowers	151.997	45.0874	-1.21526	7.16616	7.71e-13	yes
27623.m000137	Developing endosperm 5/6	Germinating seed	45.9798	83.5536	0.597286	-3.2528	0.00114274	yes
27623.m000137	Germinating seed	Male developing flowers	83.5536	45.0874	-0.616886	3.3383	0.00084292	yes
27632.m000170	Developing endosperm 2/3	Developing endosperm 5/6	35.4411	10.3766	-1.22832	3.47998	0.000501451	yes
27632.m000170	Developing endosperm 2/3	Germinating seed	35.4411	8.55674	-1.42115	3.73107	0.00019067	yes
27632.m000170	Developing endosperm 2/3	Male developing flowers	35.4411	6.72054	-1.6627	3.95195	7.75e-05	yes
27632.m000173	Developing endosperm 2/3	Germinating seed	49.1364	76.3846	0.441181	-2.41248	0.0158446	yes
27632.m000173	Developing endosperm 2/3	Male developing flowers	49.1364	75.0052	0.422956	-2.30454	0.0211924	yes
27632.m000173	Developing endosperm 5/6	Germinating seed	39.6537	76.3846	0.655596	-3.3495	0.000809563	yes
27632.m000173	Developing endosperm 5/6	Male developing flowers	39.6537	75.0052	0.637372	-3.24621	0.00116953	yes
27632.m000173	Germinating seed	Leaf	76.3846	40.8346	-0.626252	3.23048	0.00123584	yes
27632.m000173	Leaf	Male developing flowers	40.8346	75.0052	0.608028	-3.12647	0.00176919	yes
27637.m000173	Developing endosperm 2/3	Developing endosperm 5/6	30.658	14.5136	-0.747807	2.34702	0.0189243	yes
27647.m000175	Developing endosperm 2/3	Developing endosperm 5/6	69.6427	15.6586	-1.49236	5.33592	9.51e-08	yes
27647.m000175	Developing endosperm 2/3	Germinating seed	69.6427	20.4204	-1.22684	4.87513	1.09e-06	yes
27647.m000175	Developing endosperm 2/3	Leaf	69.6427	32.8261	-0.752153	3.5527	0.000381305	yes
27647.m000175	Developing endosperm 2/3	Male developing flowers	69.6427	10.4388	-1.89785	5.71819	1.08e-08	yes
27647.m000181	Developing endosperm 2/3	Germinating seed	15.1908	67.4017	1.48998	-5.24609	1.55e-07	yes
27647.m000181	Developing endosperm 5/6	Germinating seed	11.7706	67.4017	1.74506	-5.52408	3.31e-08	yes
27647.m000181	Germinating seed	Leaf	67.4017	17.7496	-1.33431	5.00138	5.69e-07	yes
27647.m000181	Germinating seed	Male developing flowers	67.4017	23.4712	-1.0549	4.40145	1.08e-05	yes
27647.m000182	Developing endosperm 2/3	Developing endosperm 5/6	38.1988	15.5427	-0.899215	2.9888	0.00280078	yes
27647.m000182	Developing endosperm 5/6	Germinating seed	15.5427	42.9066	1.01544	-3.42995	0.000603696	yes
27647.m000182	Developing endosperm 5/6	Male developing flowers	15.5427	58.2798	1.32167	-4.62966	3.66e-06	yes
27647.m000182	Germinating seed	Leaf	42.9066	24.0609	-0.578436	2.27113	0.0231394	yes
27647.m000182	Leaf	Male developing flowers	24.0609	58.2798	0.884667	-3.65079	0.00026143	yes
27651.m000097	Developing endosperm 2/3	Leaf	41.8431	20.9234	-0.693055	2.58841	0.00964214	yes
27651.m000098	Developing endosperm 2/3	Developing endosperm 5/6	86.4439	46.4359	-0.621424	3.41548	0.000636686	yes
27651.m000098	Developing endosperm 2/3	Germinating seed	86.4439	29.3242	-1.08108	5.05877	4.22e-07	yes
27651.m000098	Developing endosperm 2/3	Male developing flowers	86.4439	19.269	-1.501	5.95817	2.55e-09	yes
27651.m000098	Developing endosperm 5/6	Leaf	46.4359	93.3076	0.697829	-3.88569	0.000102038	yes
27651.m000098	Developing endosperm 5/6	Male developing flowers	46.4359	19.269	-0.879573	3.24586	0.00117097	yes
27651.m000098	Germinating seed	Leaf	29.3242	93.3076	1.15749	-5.46748	4.56e-08	yes
27651.m000098	Leaf	Male developing flowers	93.3076	19.269	-1.5774	6.30386	2.9e-10	yes
27660.m000084	Developing endosperm 2/3	Developing endosperm 5/6	43.3329	20.351	-0.755782	2.81244	0.00491669	yes
27660.m000084	Developing endosperm 2/3	Germinating seed	43.3329	12.8884	-1.21258	3.82181	0.000132475	yes
27660.m000084	Developing endosperm 2/3	Leaf	43.3329	16.4157	-0.970671	3.34925	0.000810315	yes
27687.m000067	Developing endosperm 2/3	Developing endosperm 5/6	63.651	25.7442	-0.905207	3.87555	0.000106385	yes
27687.m000067	Developing endosperm 5/6	Male developing flowers	25.7442	68.9777	0.985575	-4.26735	1.98e-05	yes
27688.m000062	Developing endosperm 2/3	Developing endosperm 5/6	147.726	74.3355	-0.686768	4.82948	1.37e-06	yes
27688.m000062	Developing endosperm 2/3	Leaf	147.726	99.0402	-0.399832	3.07871	0.00207901	yes
27688.m000062	Developing endosperm 2/3	Male developing flowers	147.726	70.3054	-0.742509	5.12466	2.98e-07	yes
27688.m000062	Developing endosperm 5/6	Germinating seed	74.3355	121.69	0.49289	-3.34826	0.000813199	yes
27688.m000062	Germinating seed	Male developing flowers	121.69	70.3054	-0.548631	3.66232	0.000249939	yes
27688.m000062	Leaf	Male developing flowers	99.0402	70.3054	-0.342677	2.19734	0.0279958	yes
27699.m000208	Developing endosperm 2/3	Leaf	7.50472	182.681	3.19221	-8.57069	0	yes
27699.m000208	Developing endosperm 5/6	Leaf	2.06764	182.681	4.48133	-6.40767	1.48e-10	yes
27699.m000208	Germinating seed	Leaf	35.0245	182.681	1.65169	-8.9542	0	yes
27699.m000208	Leaf	Male developing flowers	182.681	12.3096	-2.69736	9.16011	0	yes
27699.m000214	Developing endosperm 5/6	Germinating seed	13.5269	34.2835	0.929985	-2.89638	0.00377489	yes
27699.m000214	Germinating seed	Male developing flowers	34.2835	12.7351	-0.990298	3.0177	0.00254705	yes
27704.m000147	Developing endosperm 2/3	Developing endosperm 5/6	95.1077	58.1592	-0.491826	2.95464	0.00313035	yes
27704.m000147	Developing endosperm 2/3	Leaf	95.1077	49.9808	-0.64337	3.6826	0.000230872	yes
27704.m000147	Developing endosperm 5/6	Germinating seed	58.1592	88.3362	0.417967	-2.47519	0.0133167	yes
27704.m000147	Developing endosperm 5/6	Male developing flowers	58.1592	105.658	0.597021	-3.65654	0.000255647	yes
27704.m000147	Germinating seed	Leaf	88.3362	49.9808	-0.569511	3.21762	0.00129258	yes
27704.m000147	Leaf	Male developing flowers	49.9808	105.658	0.748565	-4.36037	1.3e-05	yes
27704.m000151	Developing endosperm 2/3	Germinating seed	132.748	88.7168	-0.403	2.93879	0.00329492	yes
27704.m000151	Developing endosperm 2/3	Leaf	132.748	65.7042	-0.703287	4.66246	3.12e-06	yes
27704.m000151	Developing endosperm 2/3	Male developing flowers	132.748	73.7937	-0.587177	4.04379	5.26e-05	yes
27704.m000151	Developing endosperm 5/6	Germinating seed	120.726	88.7168	-0.308075	2.20306	0.0275902	yes
27704.m000151	Developing endosperm 5/6	Leaf	120.726	65.7042	-0.608362	3.96827	7.24e-05	yes
27704.m000151	Developing endosperm 5/6	Male developing flowers	120.726	73.7937	-0.492252	3.33131	0.000864371	yes
27715.m000181	Developing endosperm 2/3	Male developing flowers	15.7451	30.7595	0.66967	-2.1611	0.0306874	yes
27715.m000181	Developing endosperm 5/6	Male developing flowers	15.8955	30.7595	0.660161	-2.13711	0.0325887	yes
27715.m000181	Germinating seed	Male developing flowers	14.1301	30.7595	0.777889	-2.42051	0.0154986	yes
27715.m000181	Leaf	Male developing flowers	10.3961	30.7595	1.08477	-3.02377	0.0024965	yes
27715.m000182	Developing endosperm 2/3	Leaf	14.6019	1300.21	4.48913	-17.0585	0	yes
27715.m000182	Developing endosperm 5/6	Leaf	12.3489	1300.21	4.65671	-16.287	0	yes
27715.m000182	Germinating seed	Leaf	9.26937	1300.21	4.94356	-14.9976	0	yes
27715.m000182	Leaf	Male developing flowers	1300.21	28.6222	-3.8161	20.1949	0	yes
27717.m000089	Developing endosperm 2/3	Leaf	31.1909	97.1885	1.13652	-5.52272	3.34e-08	yes
27717.m000089	Developing endosperm 5/6	Leaf	3.85155	97.1885	3.22818	-6.21349	5.18e-10	yes
27717.m000089	Germinating seed	Leaf	17.4721	97.1885	1.71605	-6.60392	4e-11	yes
27717.m000089	Leaf	Male developing flowers	97.1885	13.5602	-1.96951	6.79407	1.09e-11	yes
27721.m000026	Developing endosperm 2/3	Germinating seed	172.69	56.8639	-1.11084	7.26539	3.72e-13	yes
27721.m000026	Developing endosperm 2/3	Leaf	172.69	61.4638	-1.03305	6.95525	3.52e-12	yes
27721.m000026	Developing endosperm 2/3	Male developing flowers	172.69	366.973	0.753792	-8.16846	2.22e-16	yes
27721.m000026	Developing endosperm 5/6	Germinating seed	175.498	56.8639	-1.12697	7.38557	1.52e-13	yes
27721.m000026	Developing endosperm 5/6	Leaf	175.498	61.4638	-1.04918	7.07876	1.45e-12	yes
27721.m000026	Developing endosperm 5/6	Male developing flowers	175.498	366.973	0.737658	-8.03749	8.88e-16	yes
27721.m000026	Germinating seed	Male developing flowers	56.8639	366.973	1.86463	-13.0836	0	yes
27721.m000026	Leaf	Male developing flowers	61.4638	366.973	1.78684	-12.9649	0	yes
27732.m000275	Developing endosperm 2/3	Developing endosperm 5/6	107.962	75.4262	-0.358624	2.38973	0.0168606	yes
27732.m000275	Developing endosperm 2/3	Germinating seed	107.962	220.129	0.712437	-6.0635	1.33e-09	yes
27732.m000275	Developing endosperm 2/3	Leaf	107.962	150.639	0.333107	-2.64163	0.00825083	yes
27732.m000275	Developing endosperm 5/6	Germinating seed	75.4262	220.129	1.07106	-8.02777	8.88e-16	yes
27732.m000275	Developing endosperm 5/6	Leaf	75.4262	150.639	0.69173	-4.90399	9.39e-07	yes
27732.m000275	Germinating seed	Leaf	220.129	150.639	-0.379331	3.58736	0.000334049	yes
27732.m000275	Germinating seed	Male developing flowers	220.129	89.7959	-0.896676	7.16101	8.01e-13	yes
27732.m000275	Leaf	Male developing flowers	150.639	89.7959	-0.517345	3.88042	0.000104277	yes
27742.m000246	Developing endosperm 2/3	Developing endosperm 5/6	31.3257	5.82538	-1.68222	3.72828	0.00019279	yes
27742.m000246	Developing endosperm 2/3	Germinating seed	31.3257	3.71791	-2.13128	3.8854	0.000102162	yes
27742.m000246	Developing endosperm 2/3	Male developing flowers	31.3257	5.01568	-1.83187	3.80899	0.000139536	yes
27742.m000248	Developing endosperm 2/3	Germinating seed	51.2919	76.4115	0.3986	-2.20821	0.0272297	yes
27742.m000248	Developing endosperm 2/3	Male developing flowers	51.2919	105.161	0.717956	-4.21558	2.49e-05	yes
27742.m000248	Developing endosperm 5/6	Germinating seed	33.1164	76.4115	0.836105	-4.01883	5.85e-05	yes
27742.m000248	Developing endosperm 5/6	Leaf	33.1164	72.5216	0.783856	-3.7375	0.000185857	yes
27742.m000248	Developing endosperm 5/6	Male developing flowers	33.1164	105.161	1.15546	-5.79867	6.68e-09	yes
27742.m000248	Germinating seed	Male developing flowers	76.4115	105.161	0.319356	-2.1245	0.0336285	yes
27742.m000248	Leaf	Male developing flowers	72.5216	105.161	0.371604	-2.43455	0.0149102	yes
27744.m000096	Developing endosperm 2/3	Germinating seed	42.5833	15.3878	-1.01789	3.42217	0.000621227	yes
27744.m000096	Developing endosperm 2/3	Leaf	42.5833	10.842	-1.36804	4.0216	5.78e-05	yes
27744.m000096	Developing endosperm 5/6	Germinating seed	32.9498	15.3878	-0.761409	2.46599	0.0136637	yes
27744.m000096	Developing endosperm 5/6	Leaf	32.9498	10.842	-1.11156	3.17481	0.00149936	yes
27744.m000096	Leaf	Male developing flowers	10.842	25.0477	0.837355	-2.30336	0.0212583	yes
27744.m000097	Developing endosperm 2/3	Developing endosperm 5/6	24.921	10.1746	-0.895816	2.40788	0.0160456	yes
27744.m000097	Developing endosperm 2/3	Male developing flowers	24.921	47.3942	0.642789	-2.59776	0.00938343	yes
27744.m000097	Developing endosperm 5/6	Leaf	10.1746	35.5934	1.25226	-3.52256	0.000427399	yes
27744.m000097	Developing endosperm 5/6	Male developing flowers	10.1746	47.3942	1.5386	-4.45302	8.47e-06	yes
27744.m000097	Germinating seed	Leaf	19.0335	35.5934	0.625958	-2.20438	0.0274978	yes
27744.m000097	Germinating seed	Male developing flowers	19.0335	47.3942	0.912298	-3.3619	0.000774087	yes
27749.m000330	Developing endosperm 2/3	Leaf	25.9599	55.2295	0.754943	-3.1725	0.00151132	yes
27749.m000330	Developing endosperm 5/6	Leaf	20.0976	55.2295	1.0109	-3.88051	0.000104238	yes
27749.m000330	Germinating seed	Leaf	16.1199	55.2295	1.23145	-4.34997	1.36e-05	yes
27749.m000330	Leaf	Male developing flowers	55.2295	23.0308	-0.874664	3.52623	0.000421523	yes
27749.m000339	Developing endosperm 2/3	Developing endosperm 5/6	64.032	21.7998	-1.07748	4.34521	1.39e-05	yes
27749.m000339	Developing endosperm 2/3	Male developing flowers	64.032	144.288	0.812426	-5.41043	6.29e-08	yes
27749.m000339	Developing endosperm 5/6	Germinating seed	21.7998	63.2203	1.06473	-4.28678	1.81e-05	yes
27749.m000339	Developing endosperm 5/6	Leaf	21.7998	72.9755	1.20822	-4.95011	7.42e-07	yes
27749.m000339	Developing endosperm 5/6	Male developing flowers	21.7998	144.288	1.88991	-8.22457	2.22e-16	yes
27749.m000339	Germinating seed	Male developing flowers	63.2203	144.288	0.825183	-5.47111	4.47e-08	yes
27749.m000339	Leaf	Male developing flowers	72.9755	144.288	0.681684	-4.74563	2.08e-06	yes
27749.m000342	Developing endosperm 2/3	Germinating seed	29.5365	7.51873	-1.36823	3.34955	0.00080944	yes
27749.m000342	Developing endosperm 2/3	Leaf	29.5365	5.14872	-1.74688	3.6578	0.000254392	yes
27749.m000342	Developing endosperm 5/6	Male developing flowers	16.6152	37.4403	0.812429	-2.75605	0.00585034	yes
27749.m000342	Germinating seed	Male developing flowers	7.51873	37.4403	1.60535	-4.01701	5.89e-05	yes
27749.m000342	Leaf	Male developing flowers	5.14872	37.4403	1.984	-4.22097	2.43e-05	yes
27749.m000345	Developing endosperm 2/3	Developing endosperm 5/6	71.9771	39.7453	-0.593856	3.00504	0.00265542	yes
27749.m000345	Developing endosperm 2/3	Leaf	71.9771	45.739	-0.453396	2.39773	0.016497	yes
27749.m000345	Developing endosperm 2/3	Male developing flowers	71.9771	23.5155	-1.11869	4.70976	2.48e-06	yes
27749.m000346	Developing endosperm 2/3	Developing endosperm 5/6	62.5812	28.5269	-0.785616	3.47761	0.000505902	yes
27749.m000346	Developing endosperm 2/3	Germinating seed	62.5812	33.2296	-0.633024	2.94915	0.00318646	yes
27749.m000346	Developing endosperm 2/3	Leaf	62.5812	6.31391	-2.29371	5.49307	3.95e-08	yes
27749.m000346	Developing endosperm 2/3	Male developing flowers	62.5812	38.2599	-0.492062	2.3977	0.0164984	yes
27751.m000174	Developing endosperm 2/3	Developing endosperm 5/6	69.8248	36.2381	-0.655878	3.20353	0.00135753	yes
27751.m000174	Developing endosperm 2/3	Male developing flowers	69.8248	23.0584	-1.10796	4.61291	3.97e-06	yes
27751.m000176	Developing endosperm 2/3	Developing endosperm 5/6	89.2088	137.195	0.430421	-3.16464	0.00155275	yes
27751.m000176	Developing endosperm 2/3	Germinating seed	89.2088	224.428	0.922574	-7.37106	1.69e-13	yes
27751.m000176	Developing endosperm 2/3	Leaf	89.2088	184.801	0.728301	-5.64916	1.61e-08	yes
27751.m000176	Developing endosperm 5/6	Germinating seed	137.195	224.428	0.492153	-4.54129	5.59e-06	yes
27751.m000176	Developing endosperm 5/6	Leaf	137.195	184.801	0.29788	-2.64325	0.00821154	yes
27751.m000176	Germinating seed	Male developing flowers	224.428	107.059	-0.740177	6.30161	2.95e-10	yes
27751.m000176	Leaf	Male developing flowers	184.801	107.059	-0.545904	4.49461	6.97e-06	yes
27755.m000087	Developing endosperm 2/3	Male developing flowers	11.5982	72.7055	1.83557	-5.80532	6.42e-09	yes
27755.m000087	Developing endosperm 5/6	Male developing flowers	4.76844	72.7055	2.7244	-5.76321	8.25e-09	yes
27755.m000087	Germinating seed	Male developing flowers	11.9433	72.7055	1.80624	-5.78512	7.25e-09	yes
27755.m000087	Leaf	Male developing flowers	32.449	72.7055	0.806746	-3.82127	0.000132768	yes
27755.m000088	Developing endosperm 2/3	Germinating seed	33.2155	16.7908	-0.682185	2.27822	0.0227135	yes
27755.m000088	Developing endosperm 2/3	Leaf	33.2155	85.9354	0.95058	-4.65261	3.28e-06	yes
27755.m000088	Developing endosperm 5/6	Leaf	21.6476	85.9354	1.3787	-5.7331	9.86e-09	yes
27755.m000088	Developing endosperm 5/6	Male developing flowers	21.6476	45.9059	0.7517	-2.8831	0.0039378	yes
27755.m000088	Germinating seed	Leaf	16.7908	85.9354	1.63276	-6.11934	9.4e-10	yes
27755.m000088	Germinating seed	Male developing flowers	16.7908	45.9059	1.00576	-3.5265	0.000421098	yes
27755.m000088	Leaf	Male developing flowers	85.9354	45.9059	-0.627002	3.42976	0.000604123	yes
27755.m000091	Developing endosperm 2/3	Developing endosperm 5/6	33.1636	15.2318	-0.778067	2.51375	0.0119456	yes
27758.m000324	Developing endosperm 2/3	Leaf	20.5019	6.7179	-1.11574	2.50978	0.0120805	yes
27758.m000324	Developing endosperm 5/6	Leaf	21.3883	6.7179	-1.15807	2.61842	0.00883387	yes
27758.m000324	Germinating seed	Leaf	29.3579	6.7179	-1.47479	3.44826	0.000564213	yes
27758.m000324	Leaf	Male developing flowers	6.7179	26.1812	1.36027	-3.14517	0.00165992	yes
27762.m000016	Developing endosperm 2/3	Germinating seed	32.5921	88.0959	0.994358	-4.85003	1.23e-06	yes
27762.m000016	Developing endosperm 2/3	Leaf	32.5921	139.748	1.45578	-7.48394	7.22e-14	yes
27762.m000016	Developing endosperm 2/3	Male developing flowers	32.5921	146.187	1.50082	-7.74782	9.33e-15	yes
27762.m000016	Developing endosperm 5/6	Germinating seed	10.2939	88.0959	2.14687	-6.51778	7.14e-11	yes
27762.m000016	Developing endosperm 5/6	Leaf	10.2939	139.748	2.60829	-8.07631	6.66e-16	yes
27762.m000016	Developing endosperm 5/6	Male developing flowers	10.2939	146.187	2.65333	-8.22822	2.22e-16	yes
27762.m000016	Germinating seed	Leaf	88.0959	139.748	0.461418	-3.39177	0.000694423	yes
27762.m000016	Germinating seed	Male developing flowers	88.0959	146.187	0.506459	-3.75497	0.000173361	yes
27766.m000154	Developing endosperm 2/3	Germinating seed	77.8772	411.834	1.66549	-13.4784	0	yes
27766.m000154	Developing endosperm 2/3	Male developing flowers	77.8772	232.886	1.09542	-8.36837	0	yes
27766.m000154	Developing endosperm 5/6	Germinating seed	76.4181	411.834	1.6844	-13.5233	0	yes
27766.m000154	Developing endosperm 5/6	Male developing flowers	76.4181	232.886	1.11433	-8.4526	0	yes
27766.m000154	Germinating seed	Leaf	411.834	59.6424	-1.93225	13.9467	0	yes
27766.m000154	Germinating seed	Male developing flowers	411.834	232.886	-0.57007	6.95305	3.57e-12	yes
27766.m000154	Leaf	Male developing flowers	59.6424	232.886	1.36218	-9.38643	0	yes
27766.m000157	Developing endosperm 2/3	Germinating seed	14.0814	201.875	2.66279	-9.66093	0	yes
27766.m000157	Developing endosperm 5/6	Germinating seed	5.37706	201.875	3.62551	-8.29723	0	yes
27766.m000157	Germinating seed	Leaf	201.875	108.517	-0.620743	5.21491	1.84e-07	yes
27766.m000157	Germinating seed	Male developing flowers	201.875	0	-1.79769e+308	-1.79769e+308	0	yes
27769.m000109	Developing endosperm 2/3	Developing endosperm 5/6	101.965	154.306	0.414313	-3.24636	0.00116893	yes
27769.m000109	Developing endosperm 2/3	Germinating seed	101.965	0	-1.79769e+308	-1.79769e+308	0	yes
27769.m000109	Developing endosperm 2/3	Leaf	101.965	0	-1.79769e+308	-1.79769e+308	0	yes
27769.m000109	Developing endosperm 2/3	Male developing flowers	101.965	0	-1.79769e+308	-1.79769e+308	0	yes
27769.m000109	Developing endosperm 5/6	Germinating seed	154.306	0	-1.79769e+308	-1.79769e+308	0	yes
27769.m000109	Developing endosperm 5/6	Leaf	154.306	0	-1.79769e+308	-1.79769e+308	0	yes
27769.m000109	Developing endosperm 5/6	Male developing flowers	154.306	0	-1.79769e+308	-1.79769e+308	0	yes
27772.m000038	Developing endosperm 2/3	Developing endosperm 5/6	22.0292	109.506	1.60361	-6.86746	6.54e-12	yes
27772.m000038	Developing endosperm 5/6	Germinating seed	109.506	2.29229	-3.86643	5.79357	6.89e-09	yes
27772.m000038	Developing endosperm 5/6	Leaf	109.506	1.30483	-4.42991	5.03036	4.9e-07	yes
27772.m000038	Developing endosperm 5/6	Male developing flowers	109.506	0.883759	-4.81955	4.51261	6.4e-06	yes
27777.m000267	Developing endosperm 2/3	Germinating seed	42.8351	20.9987	-0.712899	2.67608	0.00744897	yes
27777.m000267	Developing endosperm 2/3	Leaf	42.8351	14.9304	-1.05396	3.50691	0.000453339	yes
27777.m000271	Developing endosperm 2/3	Male developing flowers	31.5412	55.9862	0.573812	-2.57737	0.00995553	yes
27777.m000271	Developing endosperm 5/6	Male developing flowers	7.05419	55.9862	2.07148	-5.18485	2.16e-07	yes
27777.m000271	Germinating seed	Male developing flowers	25.6263	55.9862	0.781484	-3.27662	0.00105059	yes
27777.m000271	Leaf	Male developing flowers	25.0137	55.9862	0.805682	-3.35004	0.000807985	yes
27777.m000272	Developing endosperm 2/3	Developing endosperm 5/6	133.93	46.9537	-1.04815	6.18013	6.4e-10	yes
27777.m000272	Developing endosperm 2/3	Germinating seed	133.93	56.8407	-0.857061	5.41407	6.16e-08	yes
27777.m000272	Developing endosperm 2/3	Leaf	133.93	93.6014	-0.358268	2.6593	0.00783037	yes
27777.m000272	Developing endosperm 2/3	Male developing flowers	133.93	23.4206	-1.7437	7.78529	6.88e-15	yes
27777.m000272	Developing endosperm 5/6	Leaf	46.9537	93.6014	0.689883	-3.8577	0.000114459	yes
27777.m000272	Germinating seed	Leaf	56.8407	93.6014	0.498793	-2.96624	0.00301463	yes
27777.m000272	Leaf	Male developing flowers	93.6014	23.4206	-1.38543	5.9964	2.02e-09	yes
27777.m000274	Developing endosperm 2/3	Developing endosperm 5/6	93.1682	57.7043	-0.479074	2.8598	0.00423909	yes
27777.m000274	Developing endosperm 2/3	Leaf	93.1682	26.6462	-1.25176	5.69794	1.21e-08	yes
27777.m000274	Developing endosperm 2/3	Male developing flowers	93.1682	50.8808	-0.604921	3.4702	0.000520075	yes
27777.m000274	Developing endosperm 5/6	Leaf	57.7043	26.6462	-0.772687	3.29899	0.000970323	yes
27777.m000274	Germinating seed	Leaf	68.2057	26.6462	-0.939883	4.11414	3.89e-05	yes
27777.m000274	Leaf	Male developing flowers	26.6462	50.8808	0.64684	-2.70499	0.00683073	yes
27777.m000276	Developing endosperm 2/3	Germinating seed	8.40429	241.787	3.35931	-9.57374	0	yes
27777.m000276	Developing endosperm 5/6	Germinating seed	3.34104	241.787	4.28178	-7.77293	7.77e-15	yes
27777.m000276	Germinating seed	Leaf	241.787	51.2777	-1.5508	10.0868	0	yes
27777.m000276	Germinating seed	Male developing flowers	241.787	52.1337	-1.53425	10.0474	0	yes
27785.m000033	Developing endosperm 2/3	Male developing flowers	36.0878	119.847	1.20026	-6.32118	2.6e-10	yes
27785.m000033	Developing endosperm 5/6	Male developing flowers	2.98829	119.847	3.69152	-6.3033	2.91e-10	yes
27785.m000033	Germinating seed	Male developing flowers	13.7531	119.847	2.16495	-7.60429	2.86e-14	yes
27785.m000033	Leaf	Male developing flowers	61.0295	119.847	0.674858	-4.29146	1.78e-05	yes
27785.m000034	Developing endosperm 2/3	Developing endosperm 5/6	65.0614	24.8207	-0.963654	4.08463	4.41e-05	yes
27785.m000034	Developing endosperm 2/3	Male developing flowers	65.0614	18.697	-1.24697	4.75214	2.01e-06	yes
27785.m000034	Developing endosperm 5/6	Germinating seed	24.8207	79.4828	1.16386	-5.06169	4.16e-07	yes
27785.m000034	Germinating seed	Leaf	79.4828	47.6403	-0.511862	2.7936	0.00521251	yes
27785.m000034	Germinating seed	Male developing flowers	79.4828	18.697	-1.44718	5.63032	1.8e-08	yes
27789.m000069	Developing endosperm 2/3	Male developing flowers	23.5771	61.8368	0.964222	-3.98365	6.79e-05	yes
27789.m000069	Developing endosperm 5/6	Male developing flowers	17.5581	61.8368	1.25898	-4.65571	3.23e-06	yes
27789.m000069	Germinating seed	Male developing flowers	29.4616	61.8368	0.741411	-3.31191	0.000926598	yes
27789.m000069	Leaf	Male developing flowers	24.303	61.8368	0.933896	-3.90077	9.59e-05	yes
27789.m000071	Developing endosperm 2/3	Male developing flowers	14.5728	80.9286	1.71441	-6.02466	1.69e-09	yes
27789.m000071	Developing endosperm 5/6	Male developing flowers	1.91084	80.9286	3.74602	-5.11818	3.09e-07	yes
27789.m000071	Germinating seed	Male developing flowers	23.0804	80.9286	1.25459	-5.31664	1.06e-07	yes
27791.m000083	Germinating seed	Leaf	23.9195	11.0612	-0.771251	2.12109	0.0339143	yes
27791.m000083	Leaf	Male developing flowers	11.0612	25.8176	0.847611	-2.35867	0.0183405	yes
27791.m000086	Developing endosperm 2/3	Developing endosperm 5/6	122.215	72.0739	-0.528086	3.55576	0.000376891	yes
27791.m000086	Developing endosperm 2/3	Germinating seed	122.215	190.713	0.444989	-3.84042	0.000122823	yes
27791.m000086	Developing endosperm 2/3	Leaf	122.215	76.9662	-0.462413	3.17774	0.0014843	yes
27791.m000086	Developing endosperm 2/3	Male developing flowers	122.215	85.2335	-0.360385	2.55375	0.010657	yes
27791.m000086	Developing endosperm 5/6	Germinating seed	72.0739	190.713	0.973075	-7.03759	1.96e-12	yes
27791.m000086	Germinating seed	Leaf	190.713	76.9662	-0.907402	6.71943	1.82e-11	yes
27791.m000086	Germinating seed	Male developing flowers	190.713	85.2335	-0.805374	6.1813	6.36e-10	yes
27798.m000580	Developing endosperm 2/3	Male developing flowers	16.4558	69.2478	1.43701	-5.23991	1.61e-07	yes
27798.m000580	Developing endosperm 5/6	Male developing flowers	2.87495	69.2478	3.18166	-5.2861	1.25e-07	yes
27798.m000580	Germinating seed	Male developing flowers	0.53461	69.2478	4.86391	-3.5427	0.000396058	yes
27798.m000580	Leaf	Male developing flowers	3.08293	69.2478	3.11181	-5.34609	8.99e-08	yes
27798.m000581	Developing endosperm 2/3	Developing endosperm 5/6	49.2598	21.0265	-0.851326	3.26806	0.00108287	yes
27798.m000581	Developing endosperm 2/3	Germinating seed	49.2598	22.1078	-0.801178	3.12966	0.00175007	yes
27798.m000581	Developing endosperm 2/3	Leaf	49.2598	11.107	-1.48953	4.48431	7.31e-06	yes
27798.m000581	Developing endosperm 2/3	Male developing flowers	49.2598	26.7638	-0.610058	2.54049	0.0110698	yes
27798.m000581	Leaf	Male developing flowers	11.107	26.7638	0.879477	-2.46402	0.0137389	yes
27798.m000582	Developing endosperm 2/3	Developing endosperm 5/6	46.5857	24.7273	-0.633385	2.54565	0.0109076	yes
27798.m000585	Developing endosperm 2/3	Developing endosperm 5/6	492.84	368.895	-0.289672	4.2075	2.58e-05	yes
27798.m000585	Developing endosperm 2/3	Germinating seed	492.84	64.1514	-2.03894	15.3616	0	yes
27798.m000585	Developing endosperm 2/3	Leaf	492.84	56.6502	-2.16329	15.4201	0	yes
27798.m000585	Developing endosperm 2/3	Male developing flowers	492.84	118.094	-1.4287	13.9448	0	yes
27798.m000585	Developing endosperm 5/6	Germinating seed	368.895	64.1514	-1.74927	12.9313	0	yes
27798.m000585	Developing endosperm 5/6	Leaf	368.895	56.6502	-1.87362	13.1299	0	yes
27798.m000585	Developing endosperm 5/6	Male developing flowers	368.895	118.094	-1.13903	10.7731	0	yes
27798.m000585	Germinating seed	Male developing flowers	64.1514	118.094	0.610234	-3.93446	8.34e-05	yes
27798.m000585	Leaf	Male developing flowers	56.6502	118.094	0.734586	-4.54523	5.49e-06	yes
27798.m000592	Developing endosperm 2/3	Developing endosperm 5/6	86.4336	28.5727	-1.10693	5.12949	2.91e-07	yes
27798.m000592	Developing endosperm 2/3	Germinating seed	86.4336	359.466	1.42524	-11.8971	0	yes
27798.m000592	Developing endosperm 2/3	Leaf	86.4336	39.9367	-0.772081	4.03522	5.46e-05	yes
27798.m000592	Developing endosperm 2/3	Male developing flowers	86.4336	48.8786	-0.570036	3.18519	0.00144661	yes
27798.m000592	Developing endosperm 5/6	Germinating seed	28.5727	359.466	2.53217	-13.0275	0	yes
27798.m000592	Germinating seed	Leaf	359.466	39.9367	-2.19732	13.1736	0	yes
27798.m000592	Germinating seed	Male developing flowers	359.466	48.8786	-1.99528	13.0882	0	yes
27798.m000593	Developing endosperm 2/3	Developing endosperm 5/6	55.7713	28.2688	-0.6795	2.9431	0.00324943	yes
27798.m000593	Developing endosperm 2/3	Leaf	55.7713	83.8669	0.407972	-2.36118	0.018217	yes
27798.m000593	Developing endosperm 5/6	Germinating seed	28.2688	48.5123	0.540057	-2.2824	0.0224657	yes
27798.m000593	Developing endosperm 5/6	Leaf	28.2688	83.8669	1.08747	-5.00029	5.72e-07	yes
27798.m000593	Germinating seed	Leaf	48.5123	83.8669	0.547415	-3.03478	0.00240709	yes
27798.m000593	Leaf	Male developing flowers	83.8669	42.724	-0.67447	3.58833	0.000332799	yes
27798.m000595	Developing endosperm 2/3	Developing endosperm 5/6	347.212	70.3939	-1.59583	12.2087	0	yes
27798.m000595	Developing endosperm 2/3	Germinating seed	347.212	128.481	-0.994157	9.62737	0	yes
27798.m000595	Developing endosperm 2/3	Leaf	347.212	152.657	-0.821742	8.4618	0	yes
27798.m000595	Developing endosperm 2/3	Male developing flowers	347.212	76.8609	-1.50794	11.9623	0	yes
27798.m000597	Developing endosperm 2/3	Germinating seed	6.34943	53.1429	2.12462	-5.05988	4.2e-07	yes
27798.m000597	Developing endosperm 2/3	Male developing flowers	6.34943	40.6709	1.85715	-4.35224	1.35e-05	yes
27798.m000597	Developing endosperm 5/6	Germinating seed	1.66632	53.1429	3.46236	-4.40097	1.08e-05	yes
27798.m000597	Developing endosperm 5/6	Male developing flowers	1.66632	40.6709	3.19489	-4.04219	5.3e-05	yes
27798.m000597	Germinating seed	Leaf	53.1429	2.56502	-3.03102	4.74131	2.12e-06	yes
27798.m000597	Leaf	Male developing flowers	2.56502	40.6709	2.76354	-4.29271	1.77e-05	yes
27798.m000603	Developing endosperm 2/3	Male developing flowers	8.62339	443.904	3.94113	-11.4626	0	yes
27798.m000603	Developing endosperm 5/6	Male developing flowers	0.792835	443.904	6.32775	-5.62928	1.81e-08	yes
27798.m000603	Germinating seed	Male developing flowers	0.740837	443.904	6.39558	-5.50021	3.79e-08	yes
27798.m000603	Leaf	Male developing flowers	7.62734	443.904	4.06387	-11.1283	0	yes
27798.m000608	Developing endosperm 2/3	Germinating seed	5.13108	231.889	3.81094	-8.53855	0	yes
27798.m000608	Developing endosperm 2/3	Leaf	5.13108	687.843	4.89824	-11.0543	0	yes
27798.m000608	Developing endosperm 5/6	Germinating seed	3.67713	231.889	4.14413	-7.88444	3.11e-15	yes
27798.m000608	Developing endosperm 5/6	Leaf	3.67713	687.843	5.23143	-10.005	0	yes
27798.m000608	Germinating seed	Leaf	231.889	687.843	1.0873	-14.3187	0	yes
27798.m000608	Germinating seed	Male developing flowers	231.889	13.7385	-2.82606	10.1777	0	yes
27798.m000608	Leaf	Male developing flowers	687.843	13.7385	-3.91336	14.3623	0	yes
27798.m000615	Developing endosperm 2/3	Germinating seed	48.6706	102.765	0.747374	-4.29517	1.75e-05	yes
27798.m000615	Developing endosperm 2/3	Male developing flowers	48.6706	110.781	0.822483	-4.78276	1.73e-06	yes
27798.m000615	Developing endosperm 5/6	Germinating seed	16.0228	102.765	1.85844	-6.91917	4.54e-12	yes
27798.m000615	Developing endosperm 5/6	Male developing flowers	16.0228	110.781	1.93355	-7.2342	4.68e-13	yes
27798.m000615	Germinating seed	Leaf	102.765	20.8963	-1.59288	6.63778	3.18e-11	yes
27798.m000615	Leaf	Male developing flowers	20.8963	110.781	1.66799	-6.99366	2.68e-12	yes
27810.m000633	Developing endosperm 5/6	Male developing flowers	26.2383	46.4214	0.570542	-2.33597	0.0194928	yes
27810.m000634	Developing endosperm 2/3	Developing endosperm 5/6	50.9053	15.1755	-1.21029	4.13812	3.5e-05	yes
27810.m000634	Developing endosperm 5/6	Germinating seed	15.1755	54.0529	1.27028	-4.37259	1.23e-05	yes
27810.m000634	Developing endosperm 5/6	Leaf	15.1755	67.9548	1.49916	-5.2802	1.29e-07	yes
27810.m000634	Developing endosperm 5/6	Male developing flowers	15.1755	37.5258	0.905349	-2.97606	0.00291977	yes
27810.m000634	Leaf	Male developing flowers	67.9548	37.5258	-0.593812	2.9197	0.00350369	yes
27810.m000640	Developing endosperm 2/3	Developing endosperm 5/6	29.3371	12.3683	-0.863719	2.54765	0.0108452	yes
27810.m000640	Developing endosperm 2/3	Leaf	29.3371	11.1313	-0.96909	2.75288	0.00590732	yes
27810.m000640	Developing endosperm 2/3	Male developing flowers	29.3371	14.6851	-0.692018	2.16485	0.0303988	yes
27810.m000643	Developing endosperm 2/3	Developing endosperm 5/6	107.384	59.9319	-0.583199	3.61699	0.000298053	yes
27810.m000643	Developing endosperm 2/3	Leaf	107.384	75.9357	-0.346521	2.31109	0.0208278	yes
27810.m000643	Developing endosperm 2/3	Male developing flowers	107.384	22.0734	-1.58203	6.7695	1.29e-11	yes
27810.m000643	Developing endosperm 5/6	Germinating seed	59.9319	96.6879	0.478279	-2.9092	0.00362357	yes
27810.m000643	Developing endosperm 5/6	Male developing flowers	59.9319	22.0734	-0.998836	4.01178	6.03e-05	yes
27810.m000643	Germinating seed	Male developing flowers	96.6879	22.0734	-1.47712	6.26177	3.81e-10	yes
27810.m000643	Leaf	Male developing flowers	75.9357	22.0734	-1.23551	5.10943	3.23e-07	yes
27810.m000646	Developing endosperm 2/3	Developing endosperm 5/6	145.5	58.2701	-0.915087	5.90265	3.58e-09	yes
27810.m000646	Developing endosperm 2/3	Germinating seed	145.5	35.9169	-1.39897	7.50845	5.97e-14	yes
27810.m000646	Developing endosperm 2/3	Leaf	145.5	61.3435	-0.863688	5.67351	1.4e-08	yes
27810.m000646	Developing endosperm 2/3	Male developing flowers	145.5	49.5405	-1.07739	6.54969	5.77e-11	yes
27810.m000646	Developing endosperm 5/6	Germinating seed	58.2701	35.9169	-0.483881	2.28095	0.0225514	yes
27810.m000646	Germinating seed	Leaf	35.9169	61.3435	0.53528	-2.54769	0.0108438	yes
27810.m000650	Developing endosperm 2/3	Developing endosperm 5/6	18.399	7.02835	-0.962343	2.17022	0.0299903	yes
27810.m000650	Developing endosperm 2/3	Leaf	18.399	4.56418	-1.39406	2.66589	0.00767839	yes
27810.m000650	Developing endosperm 2/3	Male developing flowers	18.399	6.2217	-1.08425	2.33793	0.0193908	yes
27810.m000664	Developing endosperm 2/3	Leaf	25.1238	44.2857	0.566847	-2.2695	0.0232378	yes
27810.m000664	Developing endosperm 5/6	Leaf	15.6595	44.2857	1.03958	-3.53592	0.00040635	yes
27810.m000664	Germinating seed	Leaf	25.8124	44.2857	0.539806	-2.17987	0.029267	yes
27810.m000665	Developing endosperm 2/3	Developing endosperm 5/6	110.352	24.1548	-1.51919	6.76288	1.35e-11	yes
27810.m000665	Developing endosperm 2/3	Germinating seed	110.352	16.1827	-1.91973	7.21192	5.52e-13	yes
27810.m000665	Developing endosperm 2/3	Leaf	110.352	45.6899	-0.881797	5.01243	5.37e-07	yes
27810.m000665	Developing endosperm 2/3	Male developing flowers	110.352	23.3372	-1.55362	6.81887	9.18e-12	yes
27810.m000666	Developing endosperm 2/3	Germinating seed	36.5786	10.2015	-1.27692	3.60646	0.000310406	yes
27810.m000666	Developing endosperm 2/3	Leaf	36.5786	14.6215	-0.916969	2.96366	0.00304002	yes
27810.m000666	Developing endosperm 2/3	Male developing flowers	36.5786	1.57537	-3.14497	3.86502	0.00011108	yes
27810.m000667	Developing endosperm 2/3	Developing endosperm 5/6	28.9992	14.7413	-0.676617	2.11525	0.0344087	yes
27810.m000667	Developing endosperm 5/6	Leaf	14.7413	39.3065	0.98074	-3.21118	0.00132191	yes
27810.m000667	Developing endosperm 5/6	Male developing flowers	14.7413	44.2143	1.0984	-3.65213	0.000260076	yes
27810.m000667	Germinating seed	Leaf	18.9435	39.3065	0.729928	-2.60972	0.00906151	yes
27810.m000667	Germinating seed	Male developing flowers	18.9435	44.2143	0.847585	-3.08661	0.00202453	yes
27811.m000083	Developing endosperm 5/6	Male developing flowers	8.43693	22.4511	0.97872	-2.42367	0.0153644	yes
27811.m000083	Germinating seed	Male developing flowers	7.14213	22.4511	1.14533	-2.66604	0.00767516	yes
27811.m000083	Leaf	Male developing flowers	5.25778	22.4511	1.45163	-2.99617	0.00273395	yes
27811.m000087	Developing endosperm 2/3	Developing endosperm 5/6	134.918	54.9167	-0.898848	5.61546	1.96e-08	yes
27811.m000087	Developing endosperm 2/3	Germinating seed	134.918	48.6098	-1.02084	6.10245	1.04e-09	yes
27811.m000087	Developing endosperm 2/3	Leaf	134.918	66.8378	-0.702398	4.69587	2.65e-06	yes
27811.m000087	Developing endosperm 2/3	Male developing flowers	134.918	82.2302	-0.495144	3.53919	0.000401357	yes
27811.m000087	Developing endosperm 5/6	Male developing flowers	54.9167	82.2302	0.403704	-2.31653	0.0205293	yes
27811.m000087	Germinating seed	Male developing flowers	48.6098	82.2302	0.525697	-2.90565	0.00366494	yes
27837.m000165	Developing endosperm 2/3	Male developing flowers	25.9332	127.91	1.59581	-7.41006	1.26e-13	yes
27837.m000165	Developing endosperm 5/6	Male developing flowers	34.0152	127.91	1.32452	-6.8658	6.61e-12	yes
27837.m000165	Germinating seed	Male developing flowers	40.1451	127.91	1.15883	-6.40564	1.5e-10	yes
27837.m000165	Leaf	Male developing flowers	24.3718	127.91	1.65791	-7.50121	6.33e-14	yes
27843.m000160	Developing endosperm 2/3	Developing endosperm 5/6	719.823	337.662	-0.756962	11.476	0	yes
27843.m000160	Developing endosperm 2/3	Germinating seed	719.823	54.2593	-2.58523	18.3635	0	yes
27843.m000160	Developing endosperm 2/3	Leaf	719.823	89.3743	-2.08617	18.6013	0	yes
27843.m000160	Developing endosperm 2/3	Male developing flowers	719.823	64.4714	-2.41278	18.5599	0	yes
27843.m000160	Developing endosperm 5/6	Germinating seed	337.662	54.2593	-1.82827	12.5003	0	yes
27843.m000160	Developing endosperm 5/6	Leaf	337.662	89.3743	-1.32921	11.174	0	yes
27843.m000160	Developing endosperm 5/6	Male developing flowers	337.662	64.4714	-1.65582	12.183	0	yes
27843.m000160	Germinating seed	Leaf	54.2593	89.3743	0.499059	-2.89979	0.00373409	yes
27843.m000161	Developing endosperm 2/3	Developing endosperm 5/6	43.8014	22.5969	-0.661852	2.55535	0.010608	yes
27843.m000161	Developing endosperm 2/3	Male developing flowers	43.8014	19.9383	-0.787024	2.91321	0.00357739	yes
27843.m000162	Developing endosperm 2/3	Developing endosperm 5/6	45.736	19.5649	-0.849152	3.14335	0.00167024	yes
27843.m000162	Developing endosperm 5/6	Leaf	19.5649	62.4235	1.16021	-4.47787	7.54e-06	yes
27843.m000162	Leaf	Male developing flowers	62.4235	31.5618	-0.681996	3.12253	0.00179305	yes
27847.m000126	Developing endosperm 2/3	Male developing flowers	0.981857	83.6876	4.4454	-4.37927	1.19e-05	yes
27847.m000126	Developing endosperm 5/6	Male developing flowers	0	83.6876	1.79769e+308	1.79769e+308	0	yes
27847.m000126	Germinating seed	Male developing flowers	2.31182	83.6876	3.58905	-5.3832	7.32e-08	yes
27847.m000126	Leaf	Male developing flowers	28.7948	83.6876	1.0669	-4.93818	7.89e-07	yes
27856.m000039	Developing endosperm 2/3	Germinating seed	14.7253	82.6704	1.72529	-6.09958	1.06e-09	yes
27856.m000039	Developing endosperm 2/3	Male developing flowers	14.7253	91.2607	1.82415	-6.49548	8.28e-11	yes
27856.m000039	Developing endosperm 5/6	Germinating seed	4.52756	82.6704	2.90468	-6.018	1.77e-09	yes
27856.m000039	Developing endosperm 5/6	Male developing flowers	4.52756	91.2607	3.00354	-6.23808	4.43e-10	yes
27856.m000039	Germinating seed	Leaf	82.6704	36.268	-0.823926	4.13679	3.52e-05	yes
27856.m000039	Leaf	Male developing flowers	36.268	91.2607	0.922785	-4.70111	2.59e-06	yes
27856.m000040	Developing endosperm 2/3	Germinating seed	35.9612	1068.78	3.39183	-20.0062	0	yes
27856.m000040	Developing endosperm 2/3	Leaf	35.9612	933.415	3.25641	-19.1623	0	yes
27856.m000040	Developing endosperm 2/3	Male developing flowers	35.9612	240.057	1.89843	-10.617	0	yes
27856.m000040	Developing endosperm 5/6	Germinating seed	15.6654	1068.78	4.22282	-16.5926	0	yes
27856.m000040	Developing endosperm 5/6	Leaf	15.6654	933.415	4.0874	-16.0437	0	yes
27856.m000040	Developing endosperm 5/6	Male developing flowers	15.6654	240.057	2.72942	-10.4668	0	yes
27856.m000040	Germinating seed	Leaf	1068.78	933.415	-0.135423	3.02289	0.00250376	yes
27856.m000040	Germinating seed	Male developing flowers	1068.78	240.057	-1.4934	20.909	0	yes
27856.m000040	Leaf	Male developing flowers	933.415	240.057	-1.35798	18.7651	0	yes
27866.m000223	Developing endosperm 2/3	Germinating seed	17.9729	105.294	1.76789	-6.92697	4.3e-12	yes
27866.m000223	Developing endosperm 5/6	Germinating seed	16.3793	105.294	1.86074	-7.00547	2.46e-12	yes
27866.m000223	Germinating seed	Leaf	105.294	4.32167	-3.19311	6.50588	7.72e-11	yes
27866.m000223	Germinating seed	Male developing flowers	105.294	3.88098	-3.30067	6.38576	1.71e-10	yes
27866.m000224	Developing endosperm 2/3	Germinating seed	16.353	175.101	2.37095	-9.16924	0	yes
27866.m000224	Developing endosperm 5/6	Germinating seed	3.68545	175.101	3.86097	-7.33531	2.21e-13	yes
27866.m000224	Germinating seed	Leaf	175.101	6.13666	-3.35108	8.15965	4.44e-16	yes
27866.m000224	Germinating seed	Male developing flowers	175.101	8.35087	-3.043	8.59114	0	yes
27866.m000228	Developing endosperm 2/3	Male developing flowers	0	90.8843	1.79769e+308	1.79769e+308	0	yes
27866.m000228	Developing endosperm 5/6	Male developing flowers	0	90.8843	1.79769e+308	1.79769e+308	0	yes
27866.m000228	Germinating seed	Male developing flowers	0	90.8843	1.79769e+308	1.79769e+308	0	yes
27866.m000228	Leaf	Male developing flowers	0	90.8843	1.79769e+308	1.79769e+308	0	yes
27866.m000235	Developing endosperm 2/3	Leaf	52.3758	22.6427	-0.838607	3.33429	0.000855164	yes
27866.m000235	Developing endosperm 2/3	Male developing flowers	52.3758	20.927	-0.917407	3.54748	0.00038893	yes
27866.m000235	Developing endosperm 5/6	Leaf	53.0279	22.6427	-0.850978	3.38978	0.000699489	yes
27866.m000235	Developing endosperm 5/6	Male developing flowers	53.0279	20.927	-0.929779	3.60165	0.000316203	yes
27866.m000235	Germinating seed	Leaf	57.6211	22.6427	-0.93405	3.76587	0.000165969	yes
27866.m000235	Germinating seed	Male developing flowers	57.6211	20.927	-1.01285	3.96846	7.23e-05	yes
27889.m000165	Developing endosperm 2/3	Germinating seed	22.8932	90.4275	1.37371	-5.87143	4.32e-09	yes
27889.m000165	Developing endosperm 5/6	Germinating seed	9.75797	90.4275	2.22646	-6.60759	3.91e-11	yes
27889.m000165	Germinating seed	Leaf	90.4275	55.6092	-0.4862	2.85304	0.00433038	yes
27889.m000165	Germinating seed	Male developing flowers	90.4275	23.3502	-1.35394	5.83266	5.45e-09	yes
27889.m000170	Developing endosperm 2/3	Developing endosperm 5/6	43.8371	24.2069	-0.593844	2.34513	0.0190202	yes
27889.m000170	Developing endosperm 2/3	Germinating seed	43.8371	17.6545	-0.909489	3.22655	0.00125293	yes
27889.m000170	Developing endosperm 2/3	Leaf	43.8371	18.8681	-0.843009	3.06172	0.00220071	yes
27889.m000170	Developing endosperm 2/3	Male developing flowers	43.8371	20.7431	-0.748267	2.80779	0.00498825	yes
27893.m000229	Developing endosperm 2/3	Developing endosperm 5/6	1808.15	550.624	-1.18901	24.4279	0	yes
27893.m000229	Developing endosperm 2/3	Germinating seed	1808.15	887.83	-0.711278	17.3565	0	yes
27893.m000229	Developing endosperm 2/3	Leaf	1808.15	807.626	-0.805959	19.043	0	yes
27893.m000229	Developing endosperm 2/3	Male developing flowers	1808.15	416.736	-1.46761	27.0087	0	yes
27893.m000229	Developing endosperm 5/6	Germinating seed	550.624	887.83	0.477728	-8.80695	0	yes
27893.m000229	Developing endosperm 5/6	Leaf	550.624	807.626	0.383048	-6.93099	4.18e-12	yes
27893.m000229	Developing endosperm 5/6	Male developing flowers	550.624	416.736	-0.2786	4.29087	1.78e-05	yes
27893.m000229	Germinating seed	Male developing flowers	887.83	416.736	-0.756328	12.7372	0	yes
27893.m000229	Leaf	Male developing flowers	807.626	416.736	-0.661648	10.97	0	yes
27893.m000230	Developing endosperm 2/3	Developing endosperm 5/6	61.8331	26.0274	-0.86529	3.70331	0.000212802	yes
27893.m000230	Developing endosperm 5/6	Male developing flowers	26.0274	81.4625	1.14099	-5.0675	4.03e-07	yes
27893.m000230	Leaf	Male developing flowers	52.4943	81.4625	0.439438	-2.48285	0.0130337	yes
27894.m000783	Developing endosperm 5/6	Germinating seed	32.7235	60.0665	0.607358	-2.79538	0.00518391	yes
27894.m000783	Germinating seed	Leaf	60.0665	32.895	-0.602132	2.77601	0.00550303	yes
27894.m000787	Developing endosperm 2/3	Male developing flowers	55.9534	86.6815	0.437722	-2.55248	0.010696	yes
27894.m000787	Developing endosperm 5/6	Male developing flowers	42.9962	86.6815	0.701128	-3.75875	0.000170766	yes
27894.m000787	Germinating seed	Male developing flowers	56.6749	86.6815	0.42491	-2.48741	0.0128679	yes
27894.m000787	Leaf	Male developing flowers	56.9276	86.6815	0.42046	-2.46467	0.013714	yes
27894.m000788	Developing endosperm 2/3	Developing endosperm 5/6	42.4343	23.4306	-0.593914	2.30753	0.0210254	yes
27894.m000788	Developing endosperm 2/3	Germinating seed	42.4343	18.8952	-0.809049	2.92533	0.00344094	yes
27894.m000788	Developing endosperm 2/3	Leaf	42.4343	13.5399	-1.14232	3.65982	0.000252395	yes
27894.m000788	Leaf	Male developing flowers	13.5399	30.6153	0.815863	-2.49979	0.0124268	yes
27894.m000790	Developing endosperm 2/3	Germinating seed	52.6992	21.2289	-0.909235	3.53702	0.000404668	yes
27894.m000790	Developing endosperm 2/3	Leaf	52.6992	32.3894	-0.486768	2.18017	0.0292449	yes
27894.m000790	Developing endosperm 2/3	Male developing flowers	52.6992	12.1374	-1.46831	4.61182	3.99e-06	yes
27894.m000798	Developing endosperm 2/3	Developing endosperm 5/6	26.2904	11.9182	-0.791135	2.26555	0.0234787	yes
27894.m000798	Developing endosperm 2/3	Leaf	26.2904	9.40773	-1.02767	2.70504	0.00682967	yes
27894.m000798	Developing endosperm 2/3	Male developing flowers	26.2904	10.6467	-0.903957	2.48841	0.0128315	yes
27894.m000811	Developing endosperm 2/3	Developing endosperm 5/6	37.1112	14.9351	-0.910206	2.97031	0.00297504	yes
27894.m000811	Developing endosperm 2/3	Germinating seed	37.1112	12.3615	-1.09933	3.3476	0.000815139	yes
27894.m000811	Developing endosperm 2/3	Leaf	37.1112	15.3077	-0.885565	2.9153	0.00355346	yes
27894.m000811	Developing endosperm 2/3	Male developing flowers	37.1112	11.0475	-1.21172	3.53548	0.000407042	yes
27895.m000041	Developing endosperm 2/3	Germinating seed	35.7011	98.7812	1.01773	-5.21166	1.87e-07	yes
27895.m000041	Developing endosperm 2/3	Leaf	35.7011	112.357	1.1465	-5.96761	2.41e-09	yes
27895.m000041	Developing endosperm 2/3	Male developing flowers	35.7011	134.659	1.32756	-7.05228	1.76e-12	yes
27895.m000041	Developing endosperm 5/6	Germinating seed	50.3492	98.7812	0.673924	-3.8919	9.95e-05	yes
27895.m000041	Developing endosperm 5/6	Leaf	50.3492	112.357	0.802702	-4.73314	2.21e-06	yes
27895.m000041	Developing endosperm 5/6	Male developing flowers	50.3492	134.659	0.983762	-5.95537	2.59e-09	yes
27895.m000041	Germinating seed	Male developing flowers	98.7812	134.659	0.309838	-2.33884	0.0193435	yes
27904.m000206	Developing endosperm 2/3	Germinating seed	90.3061	32.7674	-1.01377	4.97093	6.66e-07	yes
27904.m000206	Developing endosperm 2/3	Leaf	90.3061	28.09	-1.16779	5.40544	6.47e-08	yes
27904.m000206	Developing endosperm 2/3	Male developing flowers	90.3061	26.7054	-1.21834	5.53111	3.18e-08	yes
27904.m000206	Developing endosperm 5/6	Germinating seed	77.7417	32.7674	-0.863958	4.14803	3.35e-05	yes
27904.m000206	Developing endosperm 5/6	Leaf	77.7417	28.09	-1.01798	4.62416	3.76e-06	yes
27904.m000206	Developing endosperm 5/6	Male developing flowers	77.7417	26.7054	-1.06853	4.76391	1.9e-06	yes
27904.m000207	Developing endosperm 2/3	Leaf	45.169	308.888	1.92257	-12.0689	0	yes
27904.m000207	Developing endosperm 5/6	Leaf	11.2048	308.888	3.31664	-10.9059	0	yes
27904.m000207	Germinating seed	Leaf	58.5618	308.888	1.6629	-11.6674	0	yes
27904.m000207	Leaf	Male developing flowers	308.888	12.8861	-3.17683	11.1733	0	yes
27913.m000019	Developing endosperm 2/3	Developing endosperm 5/6	68.1528	37.9339	-0.585907	2.89237	0.00382347	yes
27913.m000019	Developing endosperm 5/6	Male developing flowers	37.9339	91.1796	0.876986	-4.5391	5.65e-06	yes
27913.m000019	Leaf	Male developing flowers	57.2258	91.1796	0.465826	-2.76213	0.00574257	yes
27914.m000418	Developing endosperm 2/3	Developing endosperm 5/6	48.5148	24.7662	-0.672392	2.72266	0.00647589	yes
27914.m000418	Developing endosperm 5/6	Germinating seed	24.7662	52.7402	0.755901	-3.1031	0.00191502	yes
27914.m000418	Developing endosperm 5/6	Male developing flowers	24.7662	66.0443	0.980848	-4.16275	3.14e-05	yes
27914.m000418	Leaf	Male developing flowers	40.1928	66.0443	0.496636	-2.48252	0.0130458	yes
27914.m000421	Developing endosperm 2/3	Developing endosperm 5/6	49.932	24.1858	-0.724898	2.92607	0.00343271	yes
27914.m000421	Developing endosperm 2/3	Germinating seed	49.932	24.3276	-0.719048	2.90818	0.0036354	yes
27914.m000421	Developing endosperm 2/3	Leaf	49.932	19.1332	-0.959239	3.56763	0.00036022	yes
27914.m000421	Developing endosperm 2/3	Male developing flowers	49.932	23.0116	-0.774664	3.07456	0.00210815	yes
27914.m000425	Developing endosperm 2/3	Male developing flowers	0	164.418	1.79769e+308	1.79769e+308	0	yes
27914.m000425	Developing endosperm 5/6	Male developing flowers	0	164.418	1.79769e+308	1.79769e+308	0	yes
27914.m000425	Germinating seed	Male developing flowers	0	164.418	1.79769e+308	1.79769e+308	0	yes
27914.m000425	Leaf	Male developing flowers	0	164.418	1.79769e+308	1.79769e+308	0	yes
27914.m000427	Developing endosperm 2/3	Developing endosperm 5/6	91.1752	4.66391	-2.97293	6.26219	3.8e-10	yes
27914.m000427	Developing endosperm 2/3	Germinating seed	91.1752	59.8178	-0.421479	2.53309	0.0113061	yes
27914.m000427	Developing endosperm 2/3	Leaf	91.1752	250.996	1.01265	-8.28154	2.22e-16	yes
27914.m000427	Developing endosperm 2/3	Male developing flowers	91.1752	212.997	0.848497	-6.77978	1.2e-11	yes
27914.m000427	Developing endosperm 5/6	Germinating seed	4.66391	59.8178	2.55145	-5.30712	1.11e-07	yes
27914.m000427	Developing endosperm 5/6	Leaf	4.66391	250.996	3.98558	-8.52843	0	yes
27914.m000427	Developing endosperm 5/6	Male developing flowers	4.66391	212.997	3.82142	-8.16389	2.22e-16	yes
27914.m000427	Germinating seed	Leaf	59.8178	250.996	1.43413	-9.96754	0	yes
27914.m000427	Germinating seed	Male developing flowers	59.8178	212.997	1.26998	-8.67888	0	yes
27914.m000430	Developing endosperm 2/3	Developing endosperm 5/6	474.019	189.762	-0.91548	10.6571	0	yes
27914.m000430	Developing endosperm 2/3	Germinating seed	474.019	137.843	-1.23513	12.7637	0	yes
27914.m000430	Developing endosperm 2/3	Leaf	474.019	194.349	-0.891595	10.4676	0	yes
27914.m000430	Developing endosperm 2/3	Male developing flowers	474.019	335.622	-0.345263	4.83979	1.3e-06	yes
27914.m000430	Developing endosperm 5/6	Germinating seed	189.762	137.843	-0.319652	2.85627	0.00428652	yes
27914.m000430	Developing endosperm 5/6	Male developing flowers	189.762	335.622	0.570217	-6.27814	3.43e-10	yes
27914.m000430	Germinating seed	Leaf	137.843	194.349	0.343537	-3.08505	0.00203519	yes
27914.m000430	Germinating seed	Male developing flowers	137.843	335.622	0.889869	-8.7963	0	yes
27914.m000430	Leaf	Male developing flowers	194.349	335.622	0.546332	-6.06104	1.35e-09	yes
27916.m000153	Developing endosperm 2/3	Leaf	18.6829	4.8868	-1.34107	2.63942	0.00830484	yes
27916.m000159	Developing endosperm 2/3	Leaf	31.646	2.6483	-2.48069	3.87797	0.00010533	yes
27916.m000159	Developing endosperm 2/3	Male developing flowers	31.646	13.833	-0.827553	2.56748	0.0102439	yes
27917.m000090	Developing endosperm 2/3	Germinating seed	15.9348	48.2328	1.10754	-3.83305	0.000126566	yes
27917.m000090	Developing endosperm 5/6	Germinating seed	6.69574	48.2328	1.97457	-4.78788	1.69e-06	yes
27917.m000090	Germinating seed	Leaf	48.2328	5.92291	-2.09721	4.8168	1.46e-06	yes
27917.m000090	Germinating seed	Male developing flowers	48.2328	9.88802	-1.58472	4.53953	5.64e-06	yes
27917.m000092	Developing endosperm 2/3	Developing endosperm 5/6	31.5143	16.5964	-0.641253	2.11432	0.0344883	yes
27917.m000092	Developing endosperm 5/6	Male developing flowers	16.5964	32.9813	0.686752	-2.2819	0.022495	yes
27918.m000042	Developing endosperm 2/3	Developing endosperm 5/6	142.186	49.0853	-1.06358	6.42464	1.32e-10	yes
27918.m000042	Developing endosperm 2/3	Germinating seed	142.186	11.4151	-2.5222	8.19881	2.22e-16	yes
27918.m000042	Developing endosperm 2/3	Leaf	142.186	3.66072	-3.65948	6.91326	4.74e-12	yes
27918.m000042	Developing endosperm 2/3	Male developing flowers	142.186	5.83521	-3.19323	7.56005	4.02e-14	yes
27936.m000051	Developing endosperm 2/3	Germinating seed	51.4199	296.826	1.75312	-11.6061	0	yes
27936.m000051	Developing endosperm 5/6	Germinating seed	11.4656	296.826	3.2538	-10.8108	0	yes
27936.m000051	Germinating seed	Leaf	296.826	15.259	-2.96798	11.3068	0	yes
27936.m000051	Germinating seed	Male developing flowers	296.826	23.3645	-2.54193	11.8301	0	yes
27940.m000330	Developing endosperm 2/3	Developing endosperm 5/6	79.757	43.2836	-0.611212	3.23753	0.0012057	yes
27940.m000330	Developing endosperm 2/3	Germinating seed	79.757	141.093	0.570437	-4.07189	4.66e-05	yes
27940.m000330	Developing endosperm 2/3	Male developing flowers	79.757	31.0011	-0.944963	4.46478	8.02e-06	yes
27940.m000330	Developing endosperm 5/6	Germinating seed	43.2836	141.093	1.18165	-6.80064	1.04e-11	yes
27940.m000330	Developing endosperm 5/6	Leaf	43.2836	107.373	0.908534	-5.0461	4.51e-07	yes
27940.m000330	Germinating seed	Leaf	141.093	107.373	-0.273114	2.13261	0.0329568	yes
27940.m000330	Germinating seed	Male developing flowers	141.093	31.0011	-1.5154	7.63986	2.18e-14	yes
27940.m000330	Leaf	Male developing flowers	107.373	31.0011	-1.24228	6.09298	1.11e-09	yes
27940.m000333	Developing endosperm 2/3	Developing endosperm 5/6	37.9702	13.9534	-1.00108	3.19776	0.00138499	yes
27940.m000333	Developing endosperm 2/3	Leaf	37.9702	71.1146	0.627492	-3.12196	0.00179653	yes
27940.m000333	Developing endosperm 2/3	Male developing flowers	37.9702	15.9262	-0.868838	2.91029	0.00361097	yes
27940.m000333	Developing endosperm 5/6	Leaf	13.9534	71.1146	1.62857	-5.56215	2.66e-08	yes
27940.m000333	Germinating seed	Leaf	23.0691	71.1146	1.1258	-4.69859	2.62e-06	yes
27940.m000333	Leaf	Male developing flowers	71.1146	15.9262	-1.49633	5.3976	6.75e-08	yes
27942.m000154	Developing endosperm 2/3	Developing endosperm 5/6	59.4628	101.115	0.530906	-3.24867	0.00115947	yes
27942.m000154	Developing endosperm 2/3	Germinating seed	59.4628	295.268	1.60253	-11.2743	0	yes
27942.m000154	Developing endosperm 2/3	Leaf	59.4628	35.833	-0.506482	2.39492	0.0166239	yes
27942.m000154	Developing endosperm 2/3	Male developing flowers	59.4628	85.7141	0.365667	-2.16663	0.0302628	yes
27942.m000154	Developing endosperm 5/6	Germinating seed	101.115	295.268	1.07163	-9.30042	0	yes
27942.m000154	Developing endosperm 5/6	Leaf	101.115	35.833	-1.03739	5.33596	9.5e-08	yes
27942.m000154	Germinating seed	Leaf	295.268	35.833	-2.10902	11.922	0	yes
27942.m000154	Germinating seed	Male developing flowers	295.268	85.7141	-1.23687	10.081	0	yes
27942.m000154	Leaf	Male developing flowers	35.833	85.7141	0.872149	-4.38416	1.16e-05	yes
27942.m000163	Developing endosperm 2/3	Male developing flowers	23.3791	1358.31	4.06215	-19.4744	0	yes
27942.m000163	Developing endosperm 5/6	Male developing flowers	4.35472	1358.31	5.74273	-11.9647	0	yes
27942.m000163	Germinating seed	Male developing flowers	0	1358.31	1.79769e+308	1.79769e+308	0	yes
27942.m000163	Leaf	Male developing flowers	3.48694	1358.31	5.96497	-11.1243	0	yes
27945.m000033	Developing endosperm 2/3	Germinating seed	33.3542	17.2315	-0.660447	2.22618	0.026002	yes
27945.m000033	Developing endosperm 2/3	Leaf	33.3542	14.1728	-0.855862	2.69921	0.00695047	yes
27945.m000033	Developing endosperm 5/6	Male developing flowers	21.3815	41.5618	0.664657	-2.4974	0.0125106	yes
27945.m000033	Germinating seed	Male developing flowers	17.2315	41.5618	0.880445	-3.07289	0.00211999	yes
27945.m000033	Leaf	Male developing flowers	14.1728	41.5618	1.07586	-3.49758	0.000469498	yes
27953.m000063	Developing endosperm 2/3	Developing endosperm 5/6	83.6938	43.8793	-0.645721	3.46451	0.000531195	yes
27953.m000063	Developing endosperm 2/3	Leaf	83.6938	36.7632	-0.822667	4.15778	3.21e-05	yes
27953.m000063	Developing endosperm 2/3	Male developing flowers	83.6938	23.794	-1.25773	5.41363	6.18e-08	yes
27953.m000064	Developing endosperm 2/3	Developing endosperm 5/6	70.321	27.4095	-0.942179	4.18419	2.86e-05	yes
27953.m000064	Developing endosperm 2/3	Male developing flowers	70.321	32.336	-0.77689	3.65638	0.000255805	yes
27953.m000064	Developing endosperm 5/6	Leaf	27.4095	80.714	1.08002	-4.88537	1.03e-06	yes
27953.m000064	Germinating seed	Leaf	50.0854	80.714	0.477182	-2.65284	0.00798172	yes
27953.m000064	Leaf	Male developing flowers	80.714	32.336	-0.914732	4.39517	1.11e-05	yes
27955.m000373	Developing endosperm 2/3	Germinating seed	2.5536	62.8273	3.20289	-5.01726	5.24e-07	yes
27955.m000373	Developing endosperm 5/6	Germinating seed	2.43672	62.8273	3.24974	-4.97724	6.45e-07	yes
27955.m000373	Germinating seed	Leaf	62.8273	2.52729	-3.21324	5.00849	5.49e-07	yes
27955.m000373	Germinating seed	Male developing flowers	62.8273	0.458905	-4.9193	3.32035	0.000899031	yes
27955.m000375	Developing endosperm 2/3	Leaf	4.15364	41.751	2.30774	-4.48545	7.28e-06	yes
27955.m000375	Developing endosperm 5/6	Leaf	1.80951	41.751	3.13866	-4.13345	3.57e-05	yes
27955.m000375	Germinating seed	Leaf	7.43233	41.751	1.72588	-4.33509	1.46e-05	yes
27955.m000375	Leaf	Male developing flowers	41.751	18.4587	-0.816189	2.92006	0.00349969	yes
27955.m000377	Developing endosperm 2/3	Developing endosperm 5/6	225.941	96.5265	-0.850454	6.99405	2.67e-12	yes
27955.m000377	Developing endosperm 2/3	Germinating seed	225.941	57.5244	-1.36806	9.26359	0	yes
27955.m000377	Developing endosperm 2/3	Leaf	225.941	63.1458	-1.27482	8.95584	0	yes
27955.m000377	Developing endosperm 2/3	Male developing flowers	225.941	30.1191	-2.01511	10.3884	0	yes
27955.m000377	Developing endosperm 5/6	Germinating seed	96.5265	57.5244	-0.517609	3.10756	0.00188642	yes
27955.m000377	Developing endosperm 5/6	Leaf	96.5265	63.1458	-0.424371	2.62196	0.00874254	yes
27955.m000377	Developing endosperm 5/6	Male developing flowers	96.5265	30.1191	-1.16466	5.58018	2.4e-08	yes
27955.m000377	Germinating seed	Male developing flowers	57.5244	30.1191	-0.647051	2.8769	0.00401598	yes
27955.m000377	Leaf	Male developing flowers	63.1458	30.1191	-0.740289	3.34299	0.000828805	yes
27955.m000380	Developing endosperm 5/6	Germinating seed	32.5272	54.5644	0.517304	-2.33526	0.0195298	yes
27955.m000380	Developing endosperm 5/6	Male developing flowers	32.5272	68.5116	0.744926	-3.49844	0.000467991	yes
27955.m000384	Developing endosperm 2/3	Leaf	31.1883	91.7223	1.07872	-5.20413	1.95e-07	yes
27955.m000384	Developing endosperm 5/6	Leaf	17.0115	91.7223	1.68487	-6.38255	1.74e-10	yes
27955.m000384	Germinating seed	Leaf	36.3497	91.7223	0.925579	-4.72253	2.33e-06	yes
27955.m000384	Leaf	Male developing flowers	91.7223	46.0552	-0.688925	3.81469	0.000136352	yes
27956.m000353	Developing endosperm 2/3	Male developing flowers	0.701082	55.0436	4.36326	-3.63034	0.000283052	yes
27956.m000353	Developing endosperm 5/6	Male developing flowers	0.424848	55.0436	4.86415	-3.15831	0.00158689	yes
27956.m000353	Germinating seed	Male developing flowers	0.792079	55.0436	4.24122	-3.74777	0.000178416	yes
27956.m000353	Leaf	Male developing flowers	0.586587	55.0436	4.54156	-3.45995	0.000540281	yes
27956.m000354	Developing endosperm 2/3	Germinating seed	70.8038	150.867	0.756483	-5.25134	1.51e-07	yes
27956.m000354	Developing endosperm 5/6	Germinating seed	27.7003	150.867	1.69495	-8.19966	2.22e-16	yes
27956.m000354	Germinating seed	Leaf	150.867	79.9454	-0.635052	4.59064	4.42e-06	yes
27956.m000354	Germinating seed	Male developing flowers	150.867	50.3156	-1.09808	6.74508	1.53e-11	yes
27956.m000355	Developing endosperm 2/3	Male developing flowers	0.676607	59.7093	4.48015	-3.6645	0.000247825	yes
27956.m000355	Developing endosperm 5/6	Male developing flowers	1.82525	59.7093	3.48777	-4.64163	3.46e-06	yes
27956.m000355	Germinating seed	Male developing flowers	4.12623	59.7093	2.67212	-5.24956	1.52e-07	yes
27956.m000355	Leaf	Male developing flowers	0	59.7093	1.79769e+308	1.79769e+308	0	yes
27961.m000091	Developing endosperm 2/3	Male developing flowers	22.3494	403.959	2.89451	-13.3203	0	yes
27961.m000091	Developing endosperm 5/6	Male developing flowers	4.33563	403.959	4.53445	-9.39144	0	yes
27961.m000091	Germinating seed	Male developing flowers	13.9588	403.959	3.3652	-12.3611	0	yes
27961.m000091	Leaf	Male developing flowers	2.66149	403.959	5.02243	-8.16677	2.22e-16	yes
27964.m000351	Developing endosperm 2/3	Leaf	12.8927	47.2469	1.29872	-4.13328	3.58e-05	yes
27964.m000351	Developing endosperm 5/6	Leaf	12.4036	47.2469	1.3374	-4.19194	2.77e-05	yes
27964.m000351	Germinating seed	Leaf	11.4367	47.2469	1.41856	-4.30454	1.67e-05	yes
27964.m000351	Leaf	Male developing flowers	47.2469	27.9571	-0.524715	2.19905	0.0278741	yes
27964.m000362	Developing endosperm 2/3	Developing endosperm 5/6	109.858	66.105	-0.507944	3.26316	0.00110178	yes
27964.m000362	Developing endosperm 2/3	Germinating seed	109.858	40.8742	-0.988689	5.39631	6.8e-08	yes
27964.m000362	Developing endosperm 2/3	Leaf	109.858	59.2887	-0.616769	3.8273	0.000129555	yes
27964.m000362	Developing endosperm 2/3	Male developing flowers	109.858	46.0416	-0.869643	4.95347	7.29e-07	yes
27964.m000365	Developing endosperm 2/3	Developing endosperm 5/6	51.5662	30.635	-0.520723	2.28276	0.0224447	yes
27964.m000368	Developing endosperm 2/3	Leaf	2.73473	58.832	3.06865	-4.96065	7.03e-07	yes
27964.m000368	Developing endosperm 5/6	Leaf	7.44677	58.832	2.06691	-5.31403	1.07e-07	yes
27964.m000368	Germinating seed	Leaf	10.2507	58.832	1.74734	-5.16269	2.43e-07	yes
27964.m000368	Leaf	Male developing flowers	58.832	21.8545	-0.990278	3.95307	7.72e-05	yes
27965.m000109	Developing endosperm 2/3	Developing endosperm 5/6	160.803	59.0184	-1.00233	6.58593	4.52e-11	yes
27965.m000109	Developing endosperm 2/3	Germinating seed	160.803	98.4392	-0.490741	3.83469	0.000125722	yes
27965.m000109	Developing endosperm 2/3	Leaf	160.803	83.0731	-0.66046	4.88809	1.02e-06	yes
27965.m000109	Developing endosperm 2/3	Male developing flowers	160.803	111.077	-0.369961	2.99865	0.00271181	yes
27965.m000109	Developing endosperm 5/6	Germinating seed	59.0184	98.4392	0.511591	-3.10755	0.00188642	yes
27965.m000109	Developing endosperm 5/6	Male developing flowers	59.0184	111.077	0.632371	-3.92583	8.64e-05	yes
27967.m000047	Developing endosperm 2/3	Germinating seed	117.888	0	-1.79769e+308	-1.79769e+308	0	yes
27967.m000047	Developing endosperm 2/3	Leaf	117.888	0	-1.79769e+308	-1.79769e+308	0	yes
27967.m000047	Developing endosperm 2/3	Male developing flowers	117.888	2.47184	-3.86478	6.01351	1.82e-09	yes
27967.m000047	Developing endosperm 5/6	Germinating seed	126.693	0	-1.79769e+308	-1.79769e+308	0	yes
27967.m000047	Developing endosperm 5/6	Leaf	126.693	0	-1.79769e+308	-1.79769e+308	0	yes
27967.m000047	Developing endosperm 5/6	Male developing flowers	126.693	2.47184	-3.93681	6.12997	8.79e-10	yes
27970.m000076	Developing endosperm 2/3	Germinating seed	17.5039	277.118	2.76202	-11.2071	0	yes
27970.m000076	Developing endosperm 5/6	Germinating seed	13.9937	277.118	2.98584	-10.8977	0	yes
27970.m000076	Germinating seed	Leaf	277.118	12.376	-3.10868	10.6999	0	yes
27970.m000076	Germinating seed	Male developing flowers	277.118	27.6028	-2.30653	11.5562	0	yes
27970.m000078	Developing endosperm 2/3	Germinating seed	237.149	14.893	-2.7678	10.361	0	yes
27970.m000078	Developing endosperm 2/3	Leaf	237.149	13.4907	-2.86669	10.242	0	yes
27970.m000078	Developing endosperm 2/3	Male developing flowers	237.149	14.831	-2.77197	10.3562	0	yes
27970.m000078	Developing endosperm 5/6	Germinating seed	252.524	14.893	-2.83062	10.6152	0	yes
27970.m000078	Developing endosperm 5/6	Leaf	252.524	13.4907	-2.92951	10.4836	0	yes
27970.m000078	Developing endosperm 5/6	Male developing flowers	252.524	14.831	-2.83478	10.6099	0	yes
27973.m000088	Developing endosperm 2/3	Leaf	37.3356	17.34	-0.766933	2.63904	0.00831402	yes
27985.m000839	Developing endosperm 2/3	Male developing flowers	5.41525	49.5809	2.21439	-4.89276	9.94e-07	yes
27985.m000839	Developing endosperm 5/6	Male developing flowers	5.32823	49.5809	2.23059	-4.89267	9.95e-07	yes
27985.m000839	Germinating seed	Male developing flowers	27.6295	49.5809	0.584721	-2.46295	0.0137801	yes
27985.m000839	Leaf	Male developing flowers	4.67943	49.5809	2.36043	-4.88094	1.06e-06	yes
27985.m000850	Developing endosperm 2/3	Male developing flowers	0	71.9056	1.79769e+308	1.79769e+308	0	yes
27985.m000850	Developing endosperm 5/6	Male developing flowers	0	71.9056	1.79769e+308	1.79769e+308	0	yes
27985.m000850	Germinating seed	Male developing flowers	0	71.9056	1.79769e+308	1.79769e+308	0	yes
27985.m000850	Leaf	Male developing flowers	1.0076	71.9056	4.26778	-4.25427	2.1e-05	yes
27985.m000854	Developing endosperm 2/3	Leaf	0	15.4894	1.79769e+308	1.79769e+308	0	yes
27985.m000854	Developing endosperm 5/6	Leaf	0	15.4894	1.79769e+308	1.79769e+308	0	yes
27985.m000854	Germinating seed	Leaf	0.647049	15.4894	3.17549	-2.50261	0.0123283	yes
27985.m000854	Leaf	Male developing flowers	15.4894	0.981923	-2.7584	2.65063	0.00803427	yes
27985.m000859	Developing endosperm 2/3	Male developing flowers	3.38523	155.439	3.82683	-6.96554	3.27e-12	yes
27985.m000859	Developing endosperm 5/6	Male developing flowers	1.09741	155.439	4.9533	-5.17073	2.33e-07	yes
27985.m000859	Germinating seed	Male developing flowers	0	155.439	1.79769e+308	1.79769e+308	0	yes
27985.m000859	Leaf	Male developing flowers	2.08844	155.439	4.30984	-6.18691	6.14e-10	yes
27985.m000860	Developing endosperm 2/3	Leaf	0.437053	41.1655	4.5453	-2.98907	0.00279826	yes
27985.m000860	Developing endosperm 2/3	Male developing flowers	0.437053	32.3172	4.3033	-2.82587	0.00471527	yes
27985.m000860	Developing endosperm 5/6	Leaf	0.378921	41.1655	4.68803	-2.8726	0.00407113	yes
27985.m000860	Developing endosperm 5/6	Male developing flowers	0.378921	32.3172	4.44603	-2.72092	0.00651013	yes
27985.m000860	Germinating seed	Leaf	6.24649	41.1655	1.88558	-4.39122	1.13e-05	yes
27985.m000860	Germinating seed	Male developing flowers	6.24649	32.3172	1.64358	-3.76042	0.000169628	yes
27985.m000872	Developing endosperm 2/3	Developing endosperm 5/6	81.836	19.0708	-1.45656	5.72829	1.01e-08	yes
27985.m000872	Developing endosperm 2/3	Germinating seed	81.836	43.0307	-0.642804	3.41363	0.000641027	yes
27985.m000872	Developing endosperm 2/3	Leaf	81.836	40.5759	-0.701543	3.65383	0.000258353	yes
27985.m000872	Developing endosperm 2/3	Male developing flowers	81.836	55.0294	-0.396851	2.27641	0.0228216	yes
27985.m000872	Developing endosperm 5/6	Male developing flowers	19.0708	55.0294	1.05971	-3.98803	6.66e-05	yes
27985.m000877	Developing endosperm 2/3	Developing endosperm 5/6	204.768	417.529	0.712477	-8.35115	0	yes
27985.m000877	Developing endosperm 2/3	Germinating seed	204.768	34.9304	-1.76852	9.66073	0	yes
27985.m000877	Developing endosperm 2/3	Leaf	204.768	2.52834	-4.39431	6.94455	3.8e-12	yes
27985.m000877	Developing endosperm 2/3	Male developing flowers	204.768	0.843681	-5.49186	5.03403	4.8e-07	yes
27985.m000877	Developing endosperm 5/6	Germinating seed	417.529	34.9304	-2.481	14.0858	0	yes
27985.m000877	Developing endosperm 5/6	Leaf	417.529	2.52834	-5.10679	8.09571	6.66e-16	yes
27985.m000877	Developing endosperm 5/6	Male developing flowers	417.529	0.843681	-6.20434	5.69306	1.25e-08	yes
27985.m000881	Developing endosperm 2/3	Developing endosperm 5/6	931.997	205.505	-1.51186	19.618	0	yes
27985.m000881	Developing endosperm 2/3	Germinating seed	931.997	499.703	-0.623317	11.2421	0	yes
27985.m000881	Developing endosperm 2/3	Leaf	931.997	21.4506	-3.77158	17.2704	0	yes
27985.m000881	Developing endosperm 2/3	Male developing flowers	931.997	260.814	-1.27352	18.18	0	yes
27985.m000881	Developing endosperm 5/6	Germinating seed	205.505	499.703	0.888545	-10.7223	0	yes
27985.m000881	Developing endosperm 5/6	Leaf	205.505	21.4506	-2.25972	9.95897	0	yes
27985.m000881	Developing endosperm 5/6	Male developing flowers	205.505	260.814	0.238337	-2.55521	0.0106124	yes
27985.m000881	Germinating seed	Leaf	499.703	21.4506	-3.14826	14.2779	0	yes
27985.m000881	Germinating seed	Male developing flowers	499.703	260.814	-0.650207	8.51174	0	yes
27985.m000881	Leaf	Male developing flowers	21.4506	260.814	2.49805	-11.1214	0	yes
27985.m000887	Developing endosperm 2/3	Leaf	42.3087	19.9369	-0.752422	2.76982	0.0056088	yes
27985.m000887	Leaf	Male developing flowers	19.9369	51.6497	0.951913	-3.6103	0.000305839	yes
27985.m000888	Developing endosperm 2/3	Developing endosperm 5/6	112.599	34.4261	-1.18502	6.08474	1.17e-09	yes
27985.m000888	Developing endosperm 2/3	Germinating seed	112.599	0	-1.79769e+308	-1.79769e+308	0	yes
27985.m000888	Developing endosperm 2/3	Leaf	112.599	0	-1.79769e+308	-1.79769e+308	0	yes
27985.m000888	Developing endosperm 2/3	Male developing flowers	112.599	1.22081	-4.52432	4.97206	6.62e-07	yes
27985.m000890	Developing endosperm 2/3	Leaf	1.51247	114.998	4.33117	-5.2919	1.21e-07	yes
27985.m000890	Developing endosperm 5/6	Leaf	1.30383	114.998	4.47961	-5.08631	3.65e-07	yes
27985.m000890	Germinating seed	Leaf	1.11797	114.998	4.6334	-4.87544	1.09e-06	yes
27985.m000890	Leaf	Male developing flowers	114.998	0	-1.79769e+308	-1.79769e+308	0	yes
27985.m000892	Developing endosperm 2/3	Germinating seed	40.038	129.445	1.17343	-6.48891	8.65e-11	yes
27985.m000892	Germinating seed	Leaf	129.445	42.8457	-1.10565	6.27311	3.54e-10	yes
27985.m000892	Germinating seed	Male developing flowers	129.445	10.166	-2.5442	7.81107	5.77e-15	yes
27996.m000148	Developing endosperm 2/3	Germinating seed	8.42624	430.945	3.93463	-11.3114	0	yes
27996.m000148	Developing endosperm 5/6	Germinating seed	6.41824	430.945	4.20684	-10.5792	0	yes
27996.m000148	Germinating seed	Leaf	430.945	0	-1.79769e+308	-1.79769e+308	0	yes
27996.m000148	Germinating seed	Male developing flowers	430.945	1.98306	-5.38134	7.56069	4.02e-14	yes
27996.m000149	Developing endosperm 2/3	Germinating seed	16.8588	792.2	3.84994	-15.6421	0	yes
27996.m000149	Developing endosperm 5/6	Germinating seed	14.7505	792.2	3.98354	-15.1588	0	yes
27996.m000149	Germinating seed	Leaf	792.2	0	-1.79769e+308	-1.79769e+308	0	yes
27996.m000149	Germinating seed	Male developing flowers	792.2	0	-1.79769e+308	-1.79769e+308	0	yes
28005.m000023	Developing endosperm 2/3	Germinating seed	18.0227	51.8601	1.05692	-3.86529	0.000110956	yes
28005.m000023	Developing endosperm 2/3	Male developing flowers	18.0227	50.1931	1.02425	-3.72987	0.00019158	yes
28005.m000023	Developing endosperm 5/6	Germinating seed	7.63902	51.8601	1.91528	-4.94211	7.73e-07	yes
28005.m000023	Developing endosperm 5/6	Male developing flowers	7.63902	50.1931	1.88261	-4.84748	1.25e-06	yes
28005.m000023	Germinating seed	Leaf	51.8601	17.8711	-1.06536	3.88398	0.000102761	yes
28005.m000023	Leaf	Male developing flowers	17.8711	50.1931	1.03269	-3.74895	0.000177579	yes
28007.m000175	Developing endosperm 2/3	Leaf	0.947747	494.516	6.25725	-6.08575	1.16e-09	yes
28007.m000175	Developing endosperm 5/6	Leaf	0	494.516	1.79769e+308	1.79769e+308	0	yes
28007.m000175	Germinating seed	Leaf	1.66692	494.516	5.6926	-7.33732	2.18e-13	yes
28007.m000175	Leaf	Male developing flowers	494.516	0	-1.79769e+308	-1.79769e+308	0	yes
28007.m000181	Developing endosperm 2/3	Developing endosperm 5/6	228.324	83.0196	-1.01169	7.89395	2.89e-15	yes
28007.m000181	Developing endosperm 2/3	Leaf	228.324	68.0451	-1.2106	8.76511	0	yes
28007.m000181	Developing endosperm 2/3	Male developing flowers	228.324	64.8175	-1.25919	8.94696	0	yes
28007.m000181	Developing endosperm 5/6	Germinating seed	83.0196	185.513	0.804048	-6.0892	1.13e-09	yes
28007.m000181	Germinating seed	Leaf	185.513	68.0451	-1.00295	7.07664	1.48e-12	yes
28007.m000181	Germinating seed	Male developing flowers	185.513	64.8175	-1.05155	7.28795	3.15e-13	yes
28007.m000182	Developing endosperm 2/3	Leaf	15.5063	3.94711	-1.36827	2.42698	0.0152251	yes
28011.m000078	Developing endosperm 2/3	Developing endosperm 5/6	49.1524	21.4734	-0.828112	3.20132	0.00136798	yes
28011.m000078	Developing endosperm 2/3	Male developing flowers	49.1524	18.7824	-0.962003	3.54632	0.000390647	yes
28014.m000113	Developing endosperm 2/3	Leaf	1.7357	153.662	4.48334	-5.87354	4.27e-09	yes
28014.m000113	Developing endosperm 5/6	Leaf	1.28801	153.662	4.78166	-5.40412	6.51e-08	yes
28014.m000113	Germinating seed	Leaf	12.3567	153.662	2.52056	-8.52417	0	yes
28014.m000113	Leaf	Male developing flowers	153.662	2.02279	-4.33027	6.11859	9.44e-10	yes
28014.m000117	Developing endosperm 2/3	Germinating seed	20.5344	203.243	2.2923	-9.89947	0	yes
28014.m000117	Developing endosperm 5/6	Germinating seed	4.65517	203.243	3.77642	-8.05621	8.88e-16	yes
28014.m000117	Germinating seed	Leaf	203.243	124.085	-0.49343	4.33114	1.48e-05	yes
28014.m000117	Germinating seed	Male developing flowers	203.243	15.4282	-2.5782	9.76308	0	yes
28016.m000094	Developing endosperm 2/3	Leaf	94.233	223.703	0.864549	-7.03975	1.93e-12	yes
28016.m000094	Developing endosperm 5/6	Leaf	38.7084	223.703	1.75426	-10.0772	0	yes
28016.m000094	Germinating seed	Leaf	128.757	223.703	0.552392	-4.9936	5.93e-07	yes
28016.m000094	Leaf	Male developing flowers	223.703	131.838	-0.528749	4.81571	1.47e-06	yes
28035.m000356	Developing endosperm 2/3	Leaf	0	64.9883	1.79769e+308	1.79769e+308	0	yes
28035.m000356	Developing endosperm 5/6	Leaf	0	64.9883	1.79769e+308	1.79769e+308	0	yes
28035.m000356	Germinating seed	Leaf	0	64.9883	1.79769e+308	1.79769e+308	0	yes
28035.m000356	Leaf	Male developing flowers	64.9883	3.36902	-2.95958	5.29673	1.18e-07	yes
28035.m000357	Developing endosperm 2/3	Developing endosperm 5/6	56.8585	32.7215	-0.552533	2.51807	0.0118001	yes
28035.m000357	Developing endosperm 2/3	Leaf	56.8585	29.8687	-0.643755	2.84872	0.00438961	yes
28035.m000357	Developing endosperm 5/6	Male developing flowers	32.7215	68.678	0.741396	-3.49026	0.00048255	yes
28035.m000357	Germinating seed	Male developing flowers	45.8464	68.678	0.404133	-2.11903	0.034088	yes
28035.m000357	Leaf	Male developing flowers	29.8687	68.678	0.832618	-3.79876	0.000145422	yes
28035.m000358	Developing endosperm 2/3	Germinating seed	42.8725	23.3233	-0.608777	2.36607	0.0179781	yes
28035.m000358	Developing endosperm 2/3	Leaf	42.8725	13.8991	-1.12641	3.64932	0.00026293	yes
28035.m000358	Developing endosperm 5/6	Leaf	33.6235	13.8991	-0.883404	2.77028	0.00560078	yes
28035.m000358	Leaf	Male developing flowers	13.8991	32.4481	0.847819	-2.64472	0.00817597	yes
28035.m000359	Developing endosperm 2/3	Developing endosperm 5/6	126.166	73.1652	-0.544882	3.70799	0.00020891	yes
28035.m000359	Developing endosperm 2/3	Germinating seed	126.166	58.5201	-0.768232	4.85735	1.19e-06	yes
28035.m000359	Developing endosperm 2/3	Leaf	126.166	22.6321	-1.71823	7.52691	5.2e-14	yes
28035.m000359	Developing endosperm 2/3	Male developing flowers	126.166	13.9673	-2.20088	7.80466	6e-15	yes
28035.m000359	Developing endosperm 5/6	Leaf	73.1652	22.6321	-1.17335	4.87827	1.07e-06	yes
28035.m000359	Developing endosperm 5/6	Male developing flowers	73.1652	13.9673	-1.656	5.67125	1.42e-08	yes
28035.m000359	Germinating seed	Leaf	58.5201	22.6321	-0.949999	3.83785	0.000124115	yes
28035.m000359	Germinating seed	Male developing flowers	58.5201	13.9673	-1.43265	4.81081	1.5e-06	yes
28035.m000362	Developing endosperm 2/3	Developing endosperm 5/6	1614.92	2999.62	0.619202	-20.0621	0	yes
28035.m000362	Developing endosperm 2/3	Germinating seed	1614.92	0.766568	-7.65287	6.69879	2.1e-11	yes
28035.m000362	Developing endosperm 2/3	Leaf	1614.92	3.19038	-6.2269	11.1113	0	yes
28035.m000362	Developing endosperm 2/3	Male developing flowers	1614.92	0	-1.79769e+308	-1.79769e+308	0	yes
28035.m000362	Developing endosperm 5/6	Germinating seed	2999.62	0.766568	-8.27207	7.24159	4.43e-13	yes
28035.m000362	Developing endosperm 5/6	Leaf	2999.62	3.19038	-6.8461	12.2218	0	yes
28035.m000362	Developing endosperm 5/6	Male developing flowers	2999.62	0	-1.79769e+308	-1.79769e+308	0	yes
28035.m000369	Developing endosperm 2/3	Male developing flowers	4.80034	76.4584	2.76806	-5.88287	4.03e-09	yes
28035.m000369	Developing endosperm 5/6	Male developing flowers	0	76.4584	1.79769e+308	1.79769e+308	0	yes
28035.m000369	Germinating seed	Male developing flowers	2.71777	76.4584	3.33693	-5.40592	6.45e-08	yes
28035.m000369	Leaf	Male developing flowers	17.0912	76.4584	1.49818	-5.59942	2.15e-08	yes
28037.m000046	Developing endosperm 2/3	Germinating seed	86.3154	379.437	1.48068	-12.4165	0	yes
28037.m000046	Developing endosperm 2/3	Leaf	86.3154	293.011	1.2222	-9.97983	0	yes
28037.m000046	Developing endosperm 5/6	Germinating seed	55.879	379.437	1.9155	-13.3682	0	yes
28037.m000046	Developing endosperm 5/6	Leaf	55.879	293.011	1.65702	-11.3514	0	yes
28037.m000046	Germinating seed	Leaf	379.437	293.011	-0.258478	3.32358	0.000888684	yes
28037.m000046	Germinating seed	Male developing flowers	379.437	85.796	-1.48672	12.4365	0	yes
28037.m000046	Leaf	Male developing flowers	293.011	85.796	-1.22824	10.0057	0	yes
28049.m000294	Developing endosperm 2/3	Germinating seed	19.8421	141.602	1.96522	-8.19838	2.22e-16	yes
28049.m000294	Developing endosperm 2/3	Leaf	19.8421	197.655	2.29872	-9.76128	0	yes
28049.m000294	Developing endosperm 5/6	Germinating seed	10.2123	141.602	2.62943	-8.11525	4.44e-16	yes
28049.m000294	Developing endosperm 5/6	Leaf	10.2123	197.655	2.96293	-9.23303	0	yes
28049.m000294	Germinating seed	Leaf	141.602	197.655	0.333501	-3.02916	0.00245235	yes
28049.m000294	Germinating seed	Male developing flowers	141.602	7.57111	-2.92868	7.8513	4.22e-15	yes
28049.m000294	Leaf	Male developing flowers	197.655	7.57111	-3.26218	8.80898	0	yes
28049.m000304	Developing endosperm 2/3	Developing endosperm 5/6	52.1235	16.5047	-1.14997	4.07152	4.67e-05	yes
28049.m000304	Developing endosperm 2/3	Germinating seed	52.1235	14.8726	-1.2541	4.26596	1.99e-05	yes
28049.m000304	Developing endosperm 2/3	Leaf	52.1235	28.5582	-0.601671	2.58437	0.00975583	yes
28049.m000304	Developing endosperm 2/3	Male developing flowers	52.1235	16.9875	-1.12114	4.01298	6e-05	yes
28049.m000308	Developing endosperm 2/3	Leaf	11.7733	43.9071	1.31624	-4.01052	6.06e-05	yes
28049.m000308	Developing endosperm 5/6	Leaf	13.527	43.9071	1.17739	-3.78619	0.000152972	yes
28049.m000308	Germinating seed	Leaf	17.9281	43.9071	0.895707	-3.19582	0.00139433	yes
28049.m000308	Leaf	Male developing flowers	43.9071	10.0659	-1.47292	4.21487	2.5e-05	yes
28049.m000309	Developing endosperm 2/3	Developing endosperm 5/6	170.062	74.7284	-0.822304	5.92491	3.12e-09	yes
28049.m000309	Developing endosperm 2/3	Germinating seed	170.062	330.145	0.663366	-7.02805	2.09e-12	yes
28049.m000309	Developing endosperm 2/3	Leaf	170.062	102.529	-0.506017	4.04703	5.19e-05	yes
28049.m000309	Developing endosperm 2/3	Male developing flowers	170.062	74.7152	-0.822481	5.92582	3.11e-09	yes
28049.m000309	Developing endosperm 5/6	Germinating seed	74.7284	330.145	1.48567	-11.5973	0	yes
28049.m000309	Germinating seed	Leaf	330.145	102.529	-1.16938	10.3431	0	yes
28049.m000309	Germinating seed	Male developing flowers	330.145	74.7152	-1.48585	11.5979	0	yes
28053.m000048	Developing endosperm 2/3	Leaf	29.3488	86.8126	1.0845	-5.07908	3.79e-07	yes
28053.m000048	Developing endosperm 5/6	Leaf	19.8024	86.8126	1.47795	-5.93473	2.94e-09	yes
28053.m000048	Germinating seed	Leaf	27.8682	86.8126	1.13626	-5.21891	1.8e-07	yes
28053.m000048	Leaf	Male developing flowers	86.8126	21.7266	-1.38522	5.77446	7.72e-09	yes
28060.m000068	Developing endosperm 2/3	Leaf	56.3686	21.4034	-0.968363	3.81405	0.000136707	yes
28060.m000068	Developing endosperm 2/3	Male developing flowers	56.3686	8.54078	-1.88706	5.13925	2.76e-07	yes
28060.m000072	Developing endosperm 2/3	Leaf	49.2327	24.6142	-0.693236	2.80824	0.00498129	yes
28066.m000021	Developing endosperm 2/3	Developing endosperm 5/6	98.6313	33.116	-1.09137	5.43411	5.51e-08	yes
28066.m000021	Developing endosperm 2/3	Germinating seed	98.6313	63.5667	-0.439298	2.73124	0.00630974	yes
28066.m000021	Developing endosperm 2/3	Leaf	98.6313	45.6649	-0.770059	4.30224	1.69e-05	yes
28066.m000021	Developing endosperm 2/3	Male developing flowers	98.6313	52.8769	-0.623423	3.65767	0.000254515	yes
28066.m000021	Developing endosperm 5/6	Germinating seed	33.116	63.5667	0.652073	-3.04268	0.00234485	yes
28066.m000021	Developing endosperm 5/6	Male developing flowers	33.116	52.8769	0.467948	-2.11163	0.0347179	yes
28067.m000106	Developing endosperm 2/3	Leaf	40.1745	123.775	1.12523	-6.19695	5.76e-10	yes
28067.m000106	Developing endosperm 2/3	Male developing flowers	40.1745	76.5748	0.645035	-3.31112	0.000929238	yes
28067.m000106	Developing endosperm 5/6	Leaf	5.33644	123.775	3.1439	-7.11098	1.15e-12	yes
28067.m000106	Developing endosperm 5/6	Male developing flowers	5.33644	76.5748	2.66371	-5.94955	2.69e-09	yes
28067.m000106	Germinating seed	Leaf	12.7663	123.775	2.27165	-7.72786	1.09e-14	yes
28067.m000106	Germinating seed	Male developing flowers	12.7663	76.5748	1.79146	-5.92593	3.11e-09	yes
28067.m000106	Leaf	Male developing flowers	123.775	76.5748	-0.480195	3.3028	0.000957234	yes
28076.m000410	Developing endosperm 2/3	Developing endosperm 5/6	350.599	118.666	-1.08333	10.2005	0	yes
28076.m000410	Developing endosperm 2/3	Germinating seed	350.599	265.529	-0.277919	3.4162	0.000635005	yes
28076.m000410	Developing endosperm 2/3	Leaf	350.599	170.906	-0.718528	7.70192	1.33e-14	yes
28076.m000410	Developing endosperm 2/3	Male developing flowers	350.599	51.7347	-1.91351	12.848	0	yes
28076.m000410	Developing endosperm 5/6	Germinating seed	118.666	265.529	0.805416	-7.29395	3.01e-13	yes
28076.m000410	Developing endosperm 5/6	Leaf	118.666	170.906	0.364807	-3.05299	0.0022657	yes
28076.m000410	Germinating seed	Leaf	265.529	170.906	-0.440609	4.49292	7.03e-06	yes
28076.m000410	Germinating seed	Male developing flowers	265.529	51.7347	-1.6356	10.7625	0	yes
28076.m000410	Leaf	Male developing flowers	170.906	51.7347	-1.19499	7.53061	5.04e-14	yes
28076.m000411	Developing endosperm 2/3	Developing endosperm 5/6	87.7896	3.72183	-3.16073	5.97241	2.34e-09	yes
28076.m000411	Developing endosperm 2/3	Germinating seed	87.7896	142.175	0.482114	-3.55183	0.000382564	yes
28076.m000411	Developing endosperm 2/3	Leaf	87.7896	426.497	1.58066	-13.487	0	yes
28076.m000411	Developing endosperm 2/3	Male developing flowers	87.7896	293.528	1.20703	-9.92248	0	yes
28076.m000411	Developing endosperm 5/6	Germinating seed	3.72183	142.175	3.64284	-6.93757	3.99e-12	yes
28076.m000411	Developing endosperm 5/6	Leaf	3.72183	426.497	4.74139	-9.10746	0	yes
28076.m000411	Developing endosperm 5/6	Male developing flowers	3.72183	293.528	4.36776	-8.37338	0	yes
28076.m000411	Germinating seed	Leaf	142.175	426.497	1.09855	-11.3438	0	yes
28076.m000411	Germinating seed	Male developing flowers	142.175	293.528	0.724915	-7.0946	1.3e-12	yes
28076.m000411	Leaf	Male developing flowers	426.497	293.528	-0.373633	4.92668	8.36e-07	yes
28076.m000415	Developing endosperm 2/3	Developing endosperm 5/6	260.538	124.325	-0.739849	6.78742	1.14e-11	yes
28076.m000415	Developing endosperm 2/3	Germinating seed	260.538	114.435	-0.822737	7.33629	2.2e-13	yes
28076.m000415	Developing endosperm 2/3	Leaf	260.538	83.5284	-1.13756	9.04703	0	yes
28076.m000415	Developing endosperm 2/3	Male developing flowers	260.538	166.882	-0.445458	4.49283	7.03e-06	yes
28076.m000415	Developing endosperm 5/6	Leaf	124.325	83.5284	-0.397712	2.81116	0.00493625	yes
28076.m000415	Developing endosperm 5/6	Male developing flowers	124.325	166.882	0.29439	-2.48489	0.0129592	yes
28076.m000415	Germinating seed	Leaf	114.435	83.5284	-0.314824	2.18762	0.0286974	yes
28076.m000415	Germinating seed	Male developing flowers	114.435	166.882	0.377279	-3.10849	0.00188048	yes
28076.m000415	Leaf	Male developing flowers	83.5284	166.882	0.692102	-5.16376	2.42e-07	yes
28076.m000417	Developing endosperm 2/3	Developing endosperm 5/6	113.528	39.2438	-1.06226	5.73648	9.67e-09	yes
28076.m000417	Developing endosperm 2/3	Germinating seed	113.528	152.643	0.296048	-2.38876	0.0169055	yes
28076.m000417	Developing endosperm 2/3	Leaf	113.528	175.753	0.437029	-3.62955	0.000283914	yes
28076.m000417	Developing endosperm 2/3	Male developing flowers	113.528	45.1383	-0.922319	5.24159	1.59e-07	yes
28076.m000417	Developing endosperm 5/6	Germinating seed	39.2438	152.643	1.35831	-7.58925	3.22e-14	yes
28076.m000417	Developing endosperm 5/6	Leaf	39.2438	175.753	1.49929	-8.49191	0	yes
28076.m000417	Germinating seed	Male developing flowers	152.643	45.1383	-1.21837	7.19112	6.43e-13	yes
28076.m000417	Leaf	Male developing flowers	175.753	45.1383	-1.35935	8.14639	4.44e-16	yes
28076.m000420	Developing endosperm 2/3	Developing endosperm 5/6	40.0569	21.3241	-0.630463	2.35189	0.0186785	yes
28076.m000420	Developing endosperm 2/3	Germinating seed	40.0569	10.9834	-1.29392	3.79889	0.000145345	yes
28076.m000420	Developing endosperm 2/3	Leaf	40.0569	11.2185	-1.27273	3.76781	0.000164683	yes
28076.m000420	Developing endosperm 2/3	Male developing flowers	40.0569	10.9995	-1.29245	3.79677	0.000146594	yes
28076.m000422	Developing endosperm 2/3	Developing endosperm 5/6	98.8668	52.4142	-0.634597	3.71412	0.000203914	yes
28076.m000422	Developing endosperm 2/3	Leaf	98.8668	26.1531	-1.32981	6.04764	1.47e-09	yes
28076.m000422	Developing endosperm 5/6	Germinating seed	52.4142	96.9019	0.614523	-3.58406	0.000338296	yes
28076.m000422	Developing endosperm 5/6	Leaf	52.4142	26.1531	-0.69521	2.90389	0.00368552	yes
28076.m000422	Developing endosperm 5/6	Male developing flowers	52.4142	119.651	0.825401	-4.98311	6.26e-07	yes
28076.m000422	Germinating seed	Leaf	96.9019	26.1531	-1.30973	5.94375	2.79e-09	yes
28076.m000422	Leaf	Male developing flowers	26.1531	119.651	1.52061	-7.04454	1.86e-12	yes
28076.m000423	Developing endosperm 2/3	Developing endosperm 5/6	34.5298	12.4667	-1.01876	3.08328	0.00204732	yes
28076.m000427	Developing endosperm 2/3	Developing endosperm 5/6	156.293	1.63678	-4.559	5.80233	6.54e-09	yes
28076.m000427	Developing endosperm 2/3	Germinating seed	156.293	0	-1.79769e+308	-1.79769e+308	0	yes
28076.m000427	Developing endosperm 2/3	Leaf	156.293	0	-1.79769e+308	-1.79769e+308	0	yes
28076.m000427	Developing endosperm 2/3	Male developing flowers	156.293	0	-1.79769e+308	-1.79769e+308	0	yes
28076.m000428	Developing endosperm 2/3	Developing endosperm 5/6	211.461	149.249	-0.348423	3.2591	0.00111765	yes
28076.m000428	Developing endosperm 2/3	Germinating seed	211.461	151.623	-0.33264	3.12586	0.00177288	yes
28076.m000428	Developing endosperm 2/3	Leaf	211.461	105.279	-0.697425	5.84699	5.01e-09	yes
28076.m000428	Developing endosperm 2/3	Male developing flowers	211.461	69.0608	-1.11905	8.07416	6.66e-16	yes
28076.m000428	Developing endosperm 5/6	Leaf	149.249	105.279	-0.349003	2.74213	0.00610429	yes
28076.m000428	Developing endosperm 5/6	Male developing flowers	149.249	69.0608	-0.770628	5.29517	1.19e-07	yes
28076.m000428	Germinating seed	Leaf	151.623	105.279	-0.364785	2.87546	0.00403443	yes
28076.m000428	Germinating seed	Male developing flowers	151.623	69.0608	-0.786411	5.41705	6.06e-08	yes
28076.m000428	Leaf	Male developing flowers	105.279	69.0608	-0.421626	2.7228	0.00647314	yes
28077.m000078	Developing endosperm 2/3	Male developing flowers	1.14782	84.3193	4.29675	-4.57236	4.82e-06	yes
28077.m000078	Developing endosperm 5/6	Male developing flowers	0	84.3193	1.79769e+308	1.79769e+308	0	yes
28077.m000078	Germinating seed	Male developing flowers	0	84.3193	1.79769e+308	1.79769e+308	0	yes
28077.m000078	Leaf	Male developing flowers	0	84.3193	1.79769e+308	1.79769e+308	0	yes
28092.m000077	Developing endosperm 2/3	Male developing flowers	0	234.732	1.79769e+308	1.79769e+308	0	yes
28092.m000077	Developing endosperm 5/6	Male developing flowers	0	234.732	1.79769e+308	1.79769e+308	0	yes
28092.m000077	Germinating seed	Male developing flowers	1.15683	234.732	5.31276	-5.70017	1.2e-08	yes
28092.m000077	Leaf	Male developing flowers	0	234.732	1.79769e+308	1.79769e+308	0	yes
28092.m000079	Developing endosperm 2/3	Male developing flowers	15.6742	65.0863	1.4237	-5.06006	4.19e-07	yes
28092.m000079	Developing endosperm 5/6	Male developing flowers	14.5871	65.0863	1.49558	-5.16275	2.43e-07	yes
28092.m000079	Germinating seed	Male developing flowers	7.31767	65.0863	2.18542	-5.60513	2.08e-08	yes
28092.m000079	Leaf	Male developing flowers	8.08023	65.0863	2.08629	-5.5934	2.23e-08	yes
28092.m000080	Developing endosperm 5/6	Male developing flowers	9.32727	29.6851	1.1577	-3.0842	0.002041	yes
28092.m000080	Germinating seed	Male developing flowers	1.87116	29.6851	2.76409	-3.66719	0.000245229	yes
28092.m000080	Leaf	Male developing flowers	3.31426	29.6851	2.19241	-3.78558	0.000153353	yes
28093.m000117	Developing endosperm 2/3	Germinating seed	69.697	103.11	0.391637	-2.52558	0.0115508	yes
28093.m000117	Developing endosperm 2/3	Leaf	69.697	166.187	0.868958	-6.08913	1.14e-09	yes
28093.m000117	Developing endosperm 5/6	Germinating seed	63.5571	103.11	0.483857	-3.03406	0.00241287	yes
28093.m000117	Developing endosperm 5/6	Leaf	63.5571	166.187	0.961177	-6.51721	7.16e-11	yes
28093.m000117	Germinating seed	Leaf	103.11	166.187	0.47732	-3.80753	0.000140362	yes
28093.m000117	Germinating seed	Male developing flowers	103.11	64.3153	-0.471997	2.97055	0.00297271	yes
28093.m000117	Leaf	Male developing flowers	166.187	64.3153	-0.949317	6.46442	1.02e-10	yes
28094.m000175	Developing endosperm 2/3	Developing endosperm 5/6	52.7479	29.073	-0.595714	2.57901	0.00990829	yes
28094.m000175	Developing endosperm 2/3	Germinating seed	52.7479	30.6795	-0.54193	2.3868	0.0169958	yes
28094.m000179	Developing endosperm 2/3	Developing endosperm 5/6	30.3795	14.5103	-0.73891	2.31551	0.0205851	yes
28094.m000179	Developing endosperm 2/3	Male developing flowers	30.3795	11.8706	-0.939704	2.74539	0.00604391	yes
28097.m000052	Developing endosperm 2/3	Developing endosperm 5/6	46.0744	15.9099	-1.06332	3.65667	0.000255514	yes
28097.m000052	Developing endosperm 2/3	Leaf	46.0744	21.2483	-0.773981	2.95149	0.00316243	yes
28097.m000052	Developing endosperm 2/3	Male developing flowers	46.0744	106.761	0.840337	-4.76736	1.87e-06	yes
28097.m000052	Developing endosperm 5/6	Male developing flowers	15.9099	106.761	1.90365	-7.08365	1.4e-12	yes
28097.m000052	Germinating seed	Male developing flowers	28.0699	106.761	1.3359	-6.29804	3.01e-10	yes
28097.m000052	Leaf	Male developing flowers	21.2483	106.761	1.61432	-6.79574	1.08e-11	yes
28098.m000125	Developing endosperm 2/3	Germinating seed	34.2678	18.6431	-0.608732	2.11522	0.0344112	yes
28102.m000110	Developing endosperm 2/3	Developing endosperm 5/6	228.952	66.1579	-1.24147	8.8942	0	yes
28102.m000110	Developing endosperm 2/3	Germinating seed	228.952	299.668	0.269161	-3.06643	0.00216632	yes
28102.m000110	Developing endosperm 2/3	Male developing flowers	228.952	162.137	-0.345071	3.36189	0.000774097	yes
28102.m000110	Developing endosperm 5/6	Germinating seed	66.1579	299.668	1.51063	-11.1207	0	yes
28102.m000110	Developing endosperm 5/6	Leaf	66.1579	196.355	1.08788	-7.65274	1.98e-14	yes
28102.m000110	Developing endosperm 5/6	Male developing flowers	66.1579	162.137	0.896398	-6.14447	8.02e-10	yes
28102.m000110	Germinating seed	Leaf	299.668	196.355	-0.422751	4.60442	4.14e-06	yes
28102.m000110	Germinating seed	Male developing flowers	299.668	162.137	-0.614232	6.30035	2.97e-10	yes
28108.m000144	Developing endosperm 2/3	Developing endosperm 5/6	58.2793	100.29	0.542819	-3.29558	0.000982192	yes
28108.m000144	Developing endosperm 2/3	Germinating seed	58.2793	3.316	-2.86649	5.07739	3.83e-07	yes
28108.m000144	Developing endosperm 2/3	Leaf	58.2793	27.8229	-0.739387	3.20865	0.00133358	yes
28108.m000144	Developing endosperm 2/3	Male developing flowers	58.2793	11.2868	-1.64161	5.04794	4.47e-07	yes
28108.m000144	Developing endosperm 5/6	Germinating seed	100.29	3.316	-3.40931	6.10815	1.01e-09	yes
28108.m000144	Developing endosperm 5/6	Leaf	100.29	27.8229	-1.28221	5.984	2.18e-09	yes
28108.m000144	Developing endosperm 5/6	Male developing flowers	100.29	11.2868	-2.18443	6.9577	3.46e-12	yes
28108.m000144	Germinating seed	Leaf	3.316	27.8229	2.1271	-3.66138	0.00025086	yes
28108.m000144	Leaf	Male developing flowers	27.8229	11.2868	-0.902223	2.55658	0.0105708	yes
28108.m000145	Developing endosperm 2/3	Leaf	5.31014	86.0137	2.78489	-6.22806	4.72e-10	yes
28108.m000145	Developing endosperm 2/3	Male developing flowers	5.31014	60.2878	2.42951	-5.36712	8e-08	yes
28108.m000145	Developing endosperm 5/6	Leaf	2.5912	86.0137	3.50238	-5.55481	2.78e-08	yes
28108.m000145	Developing endosperm 5/6	Male developing flowers	2.5912	60.2878	3.14701	-4.96033	7.04e-07	yes
28108.m000145	Germinating seed	Leaf	7.93473	86.0137	2.38326	-6.42357	1.33e-10	yes
28108.m000145	Germinating seed	Male developing flowers	7.93473	60.2878	2.02788	-5.36982	7.88e-08	yes
28108.m000145	Leaf	Male developing flowers	86.0137	60.2878	-0.355377	2.11574	0.0343665	yes
28109.m000042	Developing endosperm 2/3	Germinating seed	3.93453	257.668	4.18188	-8.23241	2.22e-16	yes
28109.m000042	Developing endosperm 5/6	Germinating seed	1.66845	257.668	5.03977	-6.48883	8.65e-11	yes
28109.m000042	Germinating seed	Leaf	257.668	0	-1.79769e+308	-1.79769e+308	0	yes
28109.m000042	Germinating seed	Male developing flowers	257.668	0	-1.79769e+308	-1.79769e+308	0	yes
28124.m000232	Developing endosperm 2/3	Germinating seed	40.7485	109.991	0.992982	-5.41455	6.14e-08	yes
28124.m000232	Developing endosperm 5/6	Germinating seed	54.176	109.991	0.708163	-4.26651	1.99e-05	yes
28124.m000232	Germinating seed	Leaf	109.991	60.7225	-0.594086	3.71594	0.000202449	yes
28124.m000232	Germinating seed	Male developing flowers	109.991	55.2963	-0.687695	4.1716	3.02e-05	yes
28124.m000236	Developing endosperm 2/3	Developing endosperm 5/6	71.4293	40.6039	-0.564845	2.87394	0.00405384	yes
28124.m000236	Developing endosperm 2/3	Leaf	71.4293	30.1386	-0.8629	3.97267	7.11e-05	yes
28124.m000236	Developing endosperm 5/6	Male developing flowers	40.6039	73.5106	0.593567	-3.0357	0.00239982	yes
28124.m000236	Germinating seed	Male developing flowers	48.5947	73.5106	0.413916	-2.2388	0.0251692	yes
28124.m000236	Leaf	Male developing flowers	30.1386	73.5106	0.891622	-4.12225	3.75e-05	yes
28124.m000239	Developing endosperm 2/3	Developing endosperm 5/6	93.283	58.9976	-0.45814	2.7542	0.00588366	yes
28124.m000239	Developing endosperm 2/3	Germinating seed	93.283	327.854	1.25693	-10.7113	0	yes
28124.m000239	Developing endosperm 2/3	Leaf	93.283	37.8871	-0.901028	4.677	2.91e-06	yes
28124.m000239	Developing endosperm 2/3	Male developing flowers	93.283	29.9308	-1.13675	5.41123	6.26e-08	yes
28124.m000239	Developing endosperm 5/6	Germinating seed	58.9976	327.854	1.71507	-12.1274	0	yes
28124.m000239	Germinating seed	Leaf	327.854	37.8871	-2.15796	12.576	0	yes
28124.m000239	Germinating seed	Male developing flowers	327.854	29.9308	-2.39368	12.5359	0	yes
28124.m000245	Developing endosperm 2/3	Developing endosperm 5/6	52.5838	12.4375	-1.44169	4.57232	4.82e-06	yes
28124.m000245	Developing endosperm 2/3	Germinating seed	52.5838	15.6552	-1.21161	4.20824	2.57e-05	yes
28124.m000245	Developing endosperm 2/3	Leaf	52.5838	26.7387	-0.676297	2.84731	0.00440901	yes
28124.m000245	Developing endosperm 2/3	Male developing flowers	52.5838	7.98694	-1.8846	4.96254	6.96e-07	yes
28128.m000154	Developing endosperm 2/3	Germinating seed	249.47	183.143	-0.309071	3.17624	0.00149198	yes
28128.m000154	Developing endosperm 2/3	Leaf	249.47	138.443	-0.588881	5.55655	2.75e-08	yes
28128.m000154	Developing endosperm 2/3	Male developing flowers	249.47	202.717	-0.207531	2.19471	0.0281841	yes
28128.m000155	Developing endosperm 2/3	Male developing flowers	6.86443	107.637	2.75242	-6.99184	2.71e-12	yes
28128.m000155	Developing endosperm 5/6	Male developing flowers	4.31952	107.637	3.21562	-6.55298	5.64e-11	yes
28128.m000155	Germinating seed	Male developing flowers	18.7731	107.637	1.74634	-6.98213	2.91e-12	yes
28128.m000155	Leaf	Male developing flowers	63.7983	107.637	0.523042	-3.31033	0.000931845	yes
28128.m000161	Developing endosperm 2/3	Leaf	43.5191	20.2947	-0.762842	2.83797	0.00454009	yes
28129.m000049	Developing endosperm 2/3	Developing endosperm 5/6	355.798	118.705	-1.09772	10.3564	0	yes
28129.m000049	Developing endosperm 2/3	Germinating seed	355.798	300.579	-0.168652	2.15277	0.031337	yes
28129.m000049	Developing endosperm 2/3	Leaf	355.798	153.718	-0.839246	8.69509	0	yes
28129.m000049	Developing endosperm 2/3	Male developing flowers	355.798	68.4425	-1.64837	12.4886	0	yes
28129.m000049	Developing endosperm 5/6	Germinating seed	118.705	300.579	0.929066	-8.57052	0	yes
28129.m000049	Germinating seed	Leaf	300.579	153.718	-0.670594	6.76287	1.35e-11	yes
28129.m000049	Germinating seed	Male developing flowers	300.579	68.4425	-1.47972	11.0483	0	yes
28134.m000175	Developing endosperm 2/3	Leaf	4.81471	69.2317	2.66578	-5.65601	1.55e-08	yes
28134.m000175	Developing endosperm 5/6	Leaf	1.72444	69.2317	3.69256	-4.78971	1.67e-06	yes
28134.m000175	Germinating seed	Leaf	19.282	69.2317	1.27829	-4.96423	6.9e-07	yes
28134.m000175	Leaf	Male developing flowers	69.2317	12.1575	-1.73951	5.59395	2.22e-08	yes
28134.m000176	Developing endosperm 2/3	Leaf	1.2956	92.2001	4.26499	-4.82085	1.43e-06	yes
28134.m000176	Developing endosperm 5/6	Leaf	0	92.2001	1.79769e+308	1.79769e+308	0	yes
28134.m000176	Germinating seed	Leaf	2.41697	92.2001	3.64145	-5.58844	2.29e-08	yes
28134.m000176	Leaf	Male developing flowers	92.2001	4.18201	-3.09317	6.18677	6.14e-10	yes
28140.m000103	Developing endosperm 2/3	Developing endosperm 5/6	58.0898	22.7419	-0.937782	3.79118	0.000149934	yes
28140.m000103	Developing endosperm 2/3	Germinating seed	58.0898	29.5538	-0.67578	2.9909	0.00278159	yes
28140.m000103	Developing endosperm 2/3	Leaf	58.0898	25.9501	-0.805817	3.41282	0.00064295	yes
28140.m000103	Developing endosperm 2/3	Male developing flowers	58.0898	24.7217	-0.854309	3.55762	0.000374237	yes
28140.m000105	Germinating seed	Male developing flowers	18.4541	34.3093	0.620132	-2.14818	0.0316998	yes
28140.m000105	Leaf	Male developing flowers	14.2497	34.3093	0.878683	-2.78808	0.00530208	yes
28152.m000872	Developing endosperm 2/3	Developing endosperm 5/6	75.1979	13.2934	-1.73286	5.82416	5.74e-09	yes
28152.m000872	Developing endosperm 2/3	Germinating seed	75.1979	44.2718	-0.529775	2.79659	0.00516447	yes
28152.m000872	Developing endosperm 2/3	Leaf	75.1979	2.57772	-3.37322	5.32529	1.01e-07	yes
28152.m000872	Developing endosperm 2/3	Male developing flowers	75.1979	48.2647	-0.443424	2.40419	0.0162082	yes
28152.m000872	Developing endosperm 5/6	Germinating seed	13.2934	44.2718	1.20308	-3.84678	0.000119682	yes
28152.m000872	Developing endosperm 5/6	Male developing flowers	13.2934	48.2647	1.28943	-4.16283	3.14e-05	yes
28152.m000872	Germinating seed	Leaf	44.2718	2.57772	-2.84344	4.43786	9.09e-06	yes
28152.m000872	Leaf	Male developing flowers	2.57772	48.2647	2.92979	-4.58307	4.58e-06	yes
28152.m000873	Developing endosperm 2/3	Leaf	29.0275	9.84866	-1.08091	2.93117	0.0033769	yes
28152.m000882	Developing endosperm 2/3	Developing endosperm 5/6	42.1945	22.8189	-0.6147	2.36558	0.0180019	yes
28152.m000882	Developing endosperm 2/3	Germinating seed	42.1945	21.1352	-0.691351	2.59434	0.0094774	yes
28152.m000882	Developing endosperm 2/3	Leaf	42.1945	10.709	-1.3712	4.0074	6.14e-05	yes
28152.m000882	Developing endosperm 2/3	Male developing flowers	42.1945	10.1263	-1.42716	4.07838	4.54e-05	yes
28152.m000895	Developing endosperm 2/3	Developing endosperm 5/6	191.759	51.4901	-1.31485	8.37705	0	yes
28152.m000895	Developing endosperm 2/3	Germinating seed	191.759	46.4976	-1.41684	8.66746	0	yes
28152.m000895	Developing endosperm 2/3	Leaf	191.759	133.062	-0.365428	3.2388	0.00120034	yes
28152.m000895	Developing endosperm 2/3	Male developing flowers	191.759	244.358	0.242391	-2.5125	0.0119877	yes
28152.m000895	Developing endosperm 5/6	Leaf	51.4901	133.062	0.949425	-5.78482	7.26e-09	yes
28152.m000895	Developing endosperm 5/6	Male developing flowers	51.4901	244.358	1.55724	-10.1554	0	yes
28152.m000895	Germinating seed	Leaf	46.4976	133.062	1.05141	-6.17179	6.75e-10	yes
28152.m000895	Germinating seed	Male developing flowers	46.4976	244.358	1.65923	-10.3704	0	yes
28152.m000895	Leaf	Male developing flowers	133.062	244.358	0.607819	-5.64159	1.68e-08	yes
28152.m000909	Developing endosperm 2/3	Developing endosperm 5/6	133.284	42.9997	-1.13129	6.45044	1.12e-10	yes
28152.m000909	Developing endosperm 2/3	Germinating seed	133.284	67.4381	-0.681272	4.55895	5.14e-06	yes
28152.m000909	Developing endosperm 2/3	Leaf	133.284	205.115	0.431089	-3.87472	0.000106746	yes
28152.m000909	Developing endosperm 2/3	Male developing flowers	133.284	73.2981	-0.597947	4.11199	3.92e-05	yes
28152.m000909	Developing endosperm 5/6	Leaf	42.9997	205.115	1.56238	-9.31518	0	yes
28152.m000909	Developing endosperm 5/6	Male developing flowers	42.9997	73.2981	0.533342	-2.77651	0.00549458	yes
28152.m000909	Germinating seed	Leaf	67.4381	205.115	1.11236	-7.9245	2.22e-15	yes
28152.m000909	Leaf	Male developing flowers	205.115	73.2981	-1.02904	7.5619	3.97e-14	yes
28152.m000915	Developing endosperm 2/3	Developing endosperm 5/6	88.5743	44.4958	-0.688448	3.74666	0.000179204	yes
28152.m000915	Developing endosperm 5/6	Germinating seed	44.4958	75.9264	0.534371	-2.83038	0.0046492	yes
28152.m000915	Developing endosperm 5/6	Leaf	44.4958	72.1757	0.483709	-2.5378	0.0111553	yes
28152.m000915	Developing endosperm 5/6	Male developing flowers	44.4958	75.3547	0.526813	-2.78645	0.00532892	yes
28153.m000277	Developing endosperm 2/3	Male developing flowers	0	8163.7	1.79769e+308	1.79769e+308	0	yes
28153.m000277	Developing endosperm 5/6	Male developing flowers	0	8163.7	1.79769e+308	1.79769e+308	0	yes
28153.m000277	Germinating seed	Male developing flowers	0	8163.7	1.79769e+308	1.79769e+308	0	yes
28153.m000277	Leaf	Male developing flowers	3.03016	8163.7	7.89884	-13.7472	0	yes
28153.m000280	Developing endosperm 2/3	Developing endosperm 5/6	40.052	21.1547	-0.638317	2.37494	0.0175518	yes
28153.m000280	Developing endosperm 2/3	Leaf	40.052	21.6972	-0.612995	2.29962	0.0214699	yes
28153.m000280	Developing endosperm 2/3	Male developing flowers	40.052	88.729	0.795407	-4.17839	2.94e-05	yes
28153.m000280	Developing endosperm 5/6	Male developing flowers	21.1547	88.729	1.43372	-5.92564	3.11e-09	yes
28153.m000280	Germinating seed	Male developing flowers	34.871	88.729	0.933931	-4.67273	2.97e-06	yes
28153.m000280	Leaf	Male developing flowers	21.6972	88.729	1.4084	-5.88065	4.09e-09	yes
28153.m000281	Developing endosperm 2/3	Male developing flowers	0	1451.38	1.79769e+308	1.79769e+308	0	yes
28153.m000281	Developing endosperm 5/6	Male developing flowers	0	1451.38	1.79769e+308	1.79769e+308	0	yes
28153.m000281	Germinating seed	Male developing flowers	0	1451.38	1.79769e+308	1.79769e+308	0	yes
28153.m000281	Leaf	Male developing flowers	2.72901	1451.38	6.27633	-10.3586	0	yes
28162.m000124	Developing endosperm 2/3	Leaf	7.85604	26.9478	1.23262	-3.04004	0.0023655	yes
28162.m000124	Developing endosperm 5/6	Leaf	4.05028	26.9478	1.89511	-3.55609	0.00037642	yes
28162.m000124	Germinating seed	Leaf	2.86727	26.9478	2.24054	-3.60687	0.000309909	yes
28162.m000124	Leaf	Male developing flowers	26.9478	4.0369	-1.89842	3.55717	0.000374865	yes
28166.m001040	Developing endosperm 2/3	Germinating seed	12.9291	101.313	2.05873	-6.97113	3.14e-12	yes
28166.m001040	Developing endosperm 2/3	Male developing flowers	12.9291	51.2453	1.37715	-4.42497	9.65e-06	yes
28166.m001040	Developing endosperm 5/6	Germinating seed	9.69001	101.313	2.34712	-6.9801	2.95e-12	yes
28166.m001040	Developing endosperm 5/6	Male developing flowers	9.69001	51.2453	1.66553	-4.75452	1.99e-06	yes
28166.m001040	Germinating seed	Leaf	101.313	3.50014	-3.36541	6.19021	6.01e-10	yes
28166.m001040	Germinating seed	Male developing flowers	101.313	51.2453	-0.681587	3.97615	7e-05	yes
28166.m001040	Leaf	Male developing flowers	3.50014	51.2453	2.68382	-4.85791	1.19e-06	yes
28166.m001042	Developing endosperm 2/3	Leaf	33.5375	217.038	1.86741	-10.0648	0	yes
28166.m001042	Developing endosperm 5/6	Leaf	13.7988	217.038	2.75549	-9.92511	0	yes
28166.m001042	Germinating seed	Leaf	43.8188	217.038	1.60001	-9.66095	0	yes
28166.m001042	Leaf	Male developing flowers	217.038	8.61079	-3.22706	9.28709	0	yes
28166.m001048	Developing endosperm 5/6	Male developing flowers	9.389	33.0357	1.25805	-3.40165	0.000669802	yes
28166.m001048	Leaf	Male developing flowers	10.3665	33.0357	1.15901	-3.25566	0.00113129	yes
28166.m001051	Developing endosperm 2/3	Male developing flowers	10.2969	56.9991	1.7112	-5.05349	4.34e-07	yes
28166.m001051	Developing endosperm 5/6	Male developing flowers	2.92299	56.9991	2.97043	-4.95306	7.31e-07	yes
28166.m001051	Germinating seed	Male developing flowers	5.36299	56.9991	2.36351	-5.23281	1.67e-07	yes
28166.m001051	Leaf	Male developing flowers	6.20854	56.9991	2.21711	-5.24604	1.55e-07	yes
28166.m001054	Developing endosperm 2/3	Leaf	84.8789	146.271	0.544237	-3.9886	6.65e-05	yes
28166.m001054	Developing endosperm 2/3	Male developing flowers	84.8789	127.403	0.406126	-2.89864	0.00374787	yes
28166.m001054	Developing endosperm 5/6	Leaf	80.0353	146.271	0.602994	-4.33695	1.44e-05	yes
28166.m001054	Developing endosperm 5/6	Male developing flowers	80.0353	127.403	0.464883	-3.25934	0.00111671	yes
28166.m001054	Germinating seed	Leaf	96.1547	146.271	0.419504	-3.19529	0.00139688	yes
28166.m001056	Developing endosperm 2/3	Male developing flowers	2.04969	50.5025	3.20433	-4.49721	6.89e-06	yes
28166.m001056	Developing endosperm 5/6	Male developing flowers	0	50.5025	1.79769e+308	1.79769e+308	0	yes
28166.m001056	Germinating seed	Male developing flowers	1.44156	50.5025	3.5563	-4.2102	2.55e-05	yes
28166.m001056	Leaf	Male developing flowers	7.12704	50.5025	1.95813	-4.89361	9.9e-07	yes
28166.m001060	Developing endosperm 2/3	Male developing flowers	22.2575	63.0926	1.04192	-4.22631	2.38e-05	yes
28166.m001060	Developing endosperm 5/6	Male developing flowers	24.1054	63.0926	0.962169	-4.01832	5.86e-05	yes
28166.m001060	Germinating seed	Male developing flowers	26.0619	63.0926	0.88413	-3.79697	0.000146478	yes
28166.m001060	Leaf	Male developing flowers	24.4998	63.0926	0.945938	-3.97374	7.08e-05	yes
28166.m001064	Developing endosperm 2/3	Developing endosperm 5/6	22.785	8.98162	-0.930922	2.36281	0.0181368	yes
28166.m001064	Developing endosperm 2/3	Leaf	22.785	7.22372	-1.14873	2.69029	0.00713889	yes
28166.m001073	Developing endosperm 2/3	Developing endosperm 5/6	160.588	2217.95	2.6255	-32.1284	0	yes
28166.m001073	Developing endosperm 2/3	Germinating seed	160.588	1.25986	-4.84784	5.42017	5.95e-08	yes
28166.m001073	Developing endosperm 2/3	Leaf	160.588	4.56804	-3.55976	7.5023	6.26e-14	yes
28166.m001073	Developing endosperm 2/3	Male developing flowers	160.588	0	-1.79769e+308	-1.79769e+308	0	yes
28166.m001073	Developing endosperm 5/6	Germinating seed	2217.95	1.25986	-7.47334	8.38596	0	yes
28166.m001073	Developing endosperm 5/6	Leaf	2217.95	4.56804	-6.18525	13.2061	0	yes
28166.m001073	Developing endosperm 5/6	Male developing flowers	2217.95	0	-1.79769e+308	-1.79769e+308	0	yes
28166.m001074	Developing endosperm 2/3	Developing endosperm 5/6	8.7746	135.921	2.74021	-7.86707	3.55e-15	yes
28166.m001074	Developing endosperm 5/6	Germinating seed	135.921	0	-1.79769e+308	-1.79769e+308	0	yes
28166.m001074	Developing endosperm 5/6	Leaf	135.921	0	-1.79769e+308	-1.79769e+308	0	yes
28166.m001074	Developing endosperm 5/6	Male developing flowers	135.921	0	-1.79769e+308	-1.79769e+308	0	yes
28166.m001078	Developing endosperm 2/3	Developing endosperm 5/6	106.712	1250.33	2.46103	-24.4028	0	yes
28166.m001078	Developing endosperm 2/3	Germinating seed	106.712	0	-1.79769e+308	-1.79769e+308	0	yes
28166.m001078	Developing endosperm 2/3	Leaf	106.712	0.872007	-4.8071	4.4707	7.8e-06	yes
28166.m001078	Developing endosperm 2/3	Male developing flowers	106.712	0	-1.79769e+308	-1.79769e+308	0	yes
28166.m001078	Developing endosperm 5/6	Germinating seed	1250.33	0	-1.79769e+308	-1.79769e+308	0	yes
28166.m001078	Developing endosperm 5/6	Leaf	1250.33	0.872007	-7.26812	6.7847	1.16e-11	yes
28166.m001078	Developing endosperm 5/6	Male developing flowers	1250.33	0	-1.79769e+308	-1.79769e+308	0	yes
28166.m001079	Developing endosperm 2/3	Developing endosperm 5/6	745.408	1726.3	0.839806	-19.1618	0	yes
28166.m001079	Developing endosperm 2/3	Germinating seed	745.408	0	-1.79769e+308	-1.79769e+308	0	yes
28166.m001079	Developing endosperm 2/3	Leaf	745.408	0.816981	-6.81607	6.15747	7.39e-10	yes
28166.m001079	Developing endosperm 2/3	Male developing flowers	745.408	0	-1.79769e+308	-1.79769e+308	0	yes
28166.m001079	Developing endosperm 5/6	Germinating seed	1726.3	0	-1.79769e+308	-1.79769e+308	0	yes
28166.m001079	Developing endosperm 5/6	Leaf	1726.3	0.816981	-7.65588	6.91828	4.57e-12	yes
28166.m001079	Developing endosperm 5/6	Male developing flowers	1726.3	0	-1.79769e+308	-1.79769e+308	0	yes
28166.m001081	Developing endosperm 2/3	Developing endosperm 5/6	7391.23	41733.1	1.731	-137.166	0	yes
28166.m001081	Developing endosperm 2/3	Germinating seed	7391.23	24.169	-5.72298	28.0894	0	yes
28166.m001081	Developing endosperm 2/3	Leaf	7391.23	25.6322	-5.6642	28.6273	0	yes
28166.m001081	Developing endosperm 2/3	Male developing flowers	7391.23	1.9862	-8.22183	11.5857	0	yes
28166.m001081	Developing endosperm 5/6	Germinating seed	41733.1	24.169	-7.45398	36.6346	0	yes
28166.m001081	Developing endosperm 5/6	Leaf	41733.1	25.6322	-7.3952	37.4291	0	yes
28166.m001081	Developing endosperm 5/6	Male developing flowers	41733.1	1.9862	-9.95283	14.0264	0	yes
28166.m001082	Developing endosperm 2/3	Developing endosperm 5/6	7390.98	41688.9	1.72997	-137.072	0	yes
28166.m001082	Developing endosperm 2/3	Germinating seed	7390.98	23.9624	-5.73153	28.0113	0	yes
28166.m001082	Developing endosperm 2/3	Leaf	7390.98	25.6322	-5.66417	28.6271	0	yes
28166.m001082	Developing endosperm 2/3	Male developing flowers	7390.98	1.9862	-8.22179	11.5856	0	yes
28166.m001082	Developing endosperm 5/6	Germinating seed	41688.9	23.9624	-7.46151	36.5146	0	yes
28166.m001082	Developing endosperm 5/6	Leaf	41688.9	25.6322	-7.39414	37.4237	0	yes
28166.m001082	Developing endosperm 5/6	Male developing flowers	41688.9	1.9862	-9.95177	14.0249	0	yes
28166.m001083	Developing endosperm 2/3	Developing endosperm 5/6	172.806	1136.86	1.88385	-23.0727	0	yes
28166.m001083	Developing endosperm 2/3	Germinating seed	172.806	1.93188	-4.49367	6.21123	5.26e-10	yes
28166.m001083	Developing endosperm 2/3	Leaf	172.806	1.46863	-4.76784	5.7536	8.74e-09	yes
28166.m001083	Developing endosperm 2/3	Male developing flowers	172.806	0	-1.79769e+308	-1.79769e+308	0	yes
28166.m001083	Developing endosperm 5/6	Germinating seed	1136.86	1.93188	-6.37753	8.85674	0	yes
28166.m001083	Developing endosperm 5/6	Leaf	1136.86	1.46863	-6.65169	8.05578	8.88e-16	yes
28166.m001083	Developing endosperm 5/6	Male developing flowers	1136.86	0	-1.79769e+308	-1.79769e+308	0	yes
28166.m001084	Developing endosperm 2/3	Developing endosperm 5/6	270.471	130.385	-0.729673	6.84397	7.7e-12	yes
28166.m001084	Developing endosperm 2/3	Germinating seed	270.471	463.09	0.537758	-7.02686	2.11e-12	yes
28166.m001084	Developing endosperm 2/3	Leaf	270.471	503.139	0.620702	-8.23239	2.22e-16	yes
28166.m001084	Developing endosperm 2/3	Male developing flowers	270.471	375.802	0.328898	-4.1247	3.71e-05	yes
28166.m001084	Developing endosperm 5/6	Germinating seed	130.385	463.09	1.26743	-12.7841	0	yes
28166.m001084	Developing endosperm 5/6	Leaf	130.385	503.139	1.35038	-13.7414	0	yes
28166.m001084	Developing endosperm 5/6	Male developing flowers	130.385	375.802	1.05857	-10.415	0	yes
28166.m001084	Germinating seed	Male developing flowers	463.09	375.802	-0.20886	3.00825	0.00262756	yes
28166.m001084	Leaf	Male developing flowers	503.139	375.802	-0.291804	4.27991	1.87e-05	yes
28166.m001085	Developing endosperm 2/3	Developing endosperm 5/6	3115.7	2524.18	-0.21054	7.86207	3.77e-15	yes
28166.m001085	Developing endosperm 2/3	Germinating seed	3115.7	1049.58	-1.08806	30.4872	0	yes
28166.m001085	Developing endosperm 2/3	Leaf	3115.7	2260.06	-0.321063	11.6201	0	yes
28166.m001085	Developing endosperm 2/3	Male developing flowers	3115.7	409.401	-2.02951	38.6064	0	yes
28166.m001085	Developing endosperm 5/6	Germinating seed	2524.18	1049.58	-0.877524	23.8927	0	yes
28166.m001085	Developing endosperm 5/6	Leaf	2524.18	2260.06	-0.110524	3.81653	0.000135343	yes
28166.m001085	Developing endosperm 5/6	Male developing flowers	2524.18	409.401	-1.81897	34.1399	0	yes
28166.m001085	Germinating seed	Leaf	1049.58	2260.06	0.767001	-20.534	0	yes
28166.m001085	Germinating seed	Male developing flowers	1049.58	409.401	-0.94145	16.1568	0	yes
28166.m001085	Leaf	Male developing flowers	2260.06	409.401	-1.70845	31.8072	0	yes
28166.m001086	Developing endosperm 2/3	Male developing flowers	9.77482	609.131	4.13222	-12.8168	0	yes
28166.m001086	Developing endosperm 5/6	Male developing flowers	0	609.131	1.79769e+308	1.79769e+308	0	yes
28166.m001086	Germinating seed	Male developing flowers	4.69546	609.131	4.86544	-10.5025	0	yes
28166.m001086	Leaf	Male developing flowers	19.4082	609.131	3.44634	-14.9465	0	yes
28166.m001088	Developing endosperm 2/3	Male developing flowers	0	77.5618	1.79769e+308	1.79769e+308	0	yes
28166.m001088	Developing endosperm 5/6	Male developing flowers	0	77.5618	1.79769e+308	1.79769e+308	0	yes
28166.m001088	Germinating seed	Male developing flowers	0	77.5618	1.79769e+308	1.79769e+308	0	yes
28166.m001088	Leaf	Male developing flowers	1.05113	77.5618	4.30121	-4.38022	1.19e-05	yes
28166.m001089	Developing endosperm 2/3	Male developing flowers	4.62109	51.8706	2.41812	-4.98102	6.32e-07	yes
28166.m001089	Developing endosperm 5/6	Male developing flowers	3.2248	51.8706	2.77788	-4.84025	1.3e-06	yes
28166.m001089	Germinating seed	Male developing flowers	8.30478	51.8706	1.83192	-4.90142	9.51e-07	yes
28166.m001089	Leaf	Male developing flowers	10.8011	51.8706	1.5691	-4.69148	2.71e-06	yes
28166.m001091	Developing endosperm 2/3	Developing endosperm 5/6	66.3441	39.0836	-0.529152	2.62423	0.00868454	yes
28166.m001091	Developing endosperm 2/3	Germinating seed	66.3441	23.8869	-1.02152	4.28106	1.86e-05	yes
28166.m001091	Developing endosperm 2/3	Leaf	66.3441	26.8432	-0.904842	3.9556	7.63e-05	yes
28166.m001091	Germinating seed	Male developing flowers	23.8869	46.9461	0.675669	-2.68841	0.00717926	yes
28166.m001091	Leaf	Male developing flowers	26.8432	46.9461	0.558988	-2.31006	0.020885	yes
28166.m001094	Developing endosperm 2/3	Germinating seed	98.3702	0.698127	-4.94809	4.11974	3.79e-05	yes
28166.m001094	Developing endosperm 2/3	Leaf	98.3702	0	-1.79769e+308	-1.79769e+308	0	yes
28166.m001094	Developing endosperm 2/3	Male developing flowers	98.3702	7.25651	-2.60684	6.77677	1.23e-11	yes
28166.m001094	Developing endosperm 5/6	Germinating seed	83.4771	0.698127	-4.78393	3.98055	6.88e-05	yes
28166.m001094	Developing endosperm 5/6	Leaf	83.4771	0	-1.79769e+308	-1.79769e+308	0	yes
28166.m001094	Developing endosperm 5/6	Male developing flowers	83.4771	7.25651	-2.44267	6.31145	2.76e-10	yes
28166.m001099	Developing endosperm 2/3	Developing endosperm 5/6	230.116	161.378	-0.354838	3.45591	0.000548431	yes
28166.m001099	Developing endosperm 2/3	Germinating seed	230.116	0	-1.79769e+308	-1.79769e+308	0	yes
28166.m001099	Developing endosperm 2/3	Leaf	230.116	0	-1.79769e+308	-1.79769e+308	0	yes
28166.m001099	Developing endosperm 2/3	Male developing flowers	230.116	0	-1.79769e+308	-1.79769e+308	0	yes
28166.m001099	Developing endosperm 5/6	Germinating seed	161.378	0	-1.79769e+308	-1.79769e+308	0	yes
28166.m001099	Developing endosperm 5/6	Leaf	161.378	0	-1.79769e+308	-1.79769e+308	0	yes
28166.m001099	Developing endosperm 5/6	Male developing flowers	161.378	0	-1.79769e+308	-1.79769e+308	0	yes
28173.m000040	Developing endosperm 2/3	Leaf	35.3375	23.2286	-0.419562	2.11389	0.0345245	yes
28173.m000040	Developing endosperm 2/3	Male developing flowers	35.3375	53.0734	0.40673	-2.42008	0.015517	yes
28173.m000040	Developing endosperm 5/6	Male developing flowers	24.3114	53.0734	0.780732	-4.13136	3.61e-05	yes
28173.m000040	Germinating seed	Male developing flowers	33.818	53.0734	0.450681	-2.49239	0.0126888	yes
28173.m000040	Leaf	Male developing flowers	23.2286	53.0734	0.826292	-4.17802	2.94e-05	yes
28173.m000041	Developing endosperm 2/3	Developing endosperm 5/6	38.3405	24.2448	-0.458304	2.52291	0.0116389	yes
28173.m000041	Developing endosperm 2/3	Germinating seed	38.3405	21.8656	-0.561594	3.22728	0.00124972	yes
28173.m000041	Developing endosperm 2/3	Leaf	38.3405	18.3472	-0.737031	3.8671	0.000110136	yes
28173.m000041	Developing endosperm 2/3	Male developing flowers	38.3405	20.6204	-0.620226	3.85086	0.000117704	yes
28176.m000261	Developing endosperm 2/3	Developing endosperm 5/6	60.6266	20.3766	-1.09034	4.25805	2.06e-05	yes
28176.m000261	Developing endosperm 2/3	Germinating seed	60.6266	19.7942	-1.11934	4.32394	1.53e-05	yes
28176.m000261	Developing endosperm 2/3	Leaf	60.6266	22.4289	-0.994383	4.02351	5.73e-05	yes
28176.m000261	Developing endosperm 5/6	Male developing flowers	20.3766	75.4092	1.30854	-5.24101	1.6e-07	yes
28176.m000261	Germinating seed	Male developing flowers	19.7942	75.4092	1.33754	-5.29616	1.18e-07	yes
28176.m000261	Leaf	Male developing flowers	22.4289	75.4092	1.21258	-5.04164	4.62e-07	yes
28176.m000267	Developing endosperm 2/3	Male developing flowers	12.7853	27.3888	0.761841	-2.24923	0.0244982	yes
28176.m000267	Developing endosperm 5/6	Male developing flowers	5.16561	27.3888	1.66811	-3.4775	0.000506108	yes
28176.m000267	Germinating seed	Male developing flowers	10.2743	27.3888	0.980489	-2.68008	0.00736052	yes
28176.m000267	Leaf	Male developing flowers	8.2521	27.3888	1.19967	-3.02103	0.00251916	yes
28176.m000270	Developing endosperm 2/3	Germinating seed	59.4457	687.043	2.44733	-18.1023	0	yes
28176.m000270	Developing endosperm 2/3	Male developing flowers	59.4457	85.3486	0.361681	-2.14096	0.0322775	yes
28176.m000270	Developing endosperm 5/6	Germinating seed	55.4644	687.043	2.51665	-18.029	0	yes
28176.m000270	Developing endosperm 5/6	Male developing flowers	55.4644	85.3486	0.431002	-2.49899	0.012455	yes
28176.m000270	Germinating seed	Leaf	687.043	39.0684	-2.86708	17.4318	0	yes
28176.m000270	Germinating seed	Male developing flowers	687.043	85.3486	-2.08565	18.1724	0	yes
28176.m000270	Leaf	Male developing flowers	39.0684	85.3486	0.78143	-4.0454	5.22e-05	yes
28176.m000273	Developing endosperm 2/3	Leaf	29.7979	231.12	2.0485	-10.5243	0	yes
28176.m000273	Developing endosperm 5/6	Leaf	17.1256	231.12	2.60236	-10.3913	0	yes
28176.m000273	Germinating seed	Leaf	16.164	231.12	2.66015	-10.3395	0	yes
28176.m000273	Leaf	Male developing flowers	231.12	25.1813	-2.21683	10.5637	0	yes
28179.m000461	Developing endosperm 2/3	Developing endosperm 5/6	293.143	101.224	-1.06333	9.22356	0	yes
28179.m000461	Developing endosperm 2/3	Germinating seed	293.143	109.258	-0.986948	8.80504	0	yes
28179.m000461	Developing endosperm 2/3	Leaf	293.143	116.595	-0.921958	8.42049	0	yes
28179.m000461	Developing endosperm 2/3	Male developing flowers	293.143	128.577	-0.824132	7.79123	6.66e-15	yes
28179.m000463	Developing endosperm 2/3	Male developing flowers	4.45283	23.2384	1.65227	-3.19397	0.00140333	yes
28179.m000463	Developing endosperm 5/6	Male developing flowers	1.84795	23.2384	2.53173	-3.31243	0.000924888	yes
28179.m000463	Germinating seed	Male developing flowers	8.86949	23.2384	0.96319	-2.44039	0.0146716	yes
28179.m000463	Leaf	Male developing flowers	1.92535	23.2384	2.4907	-3.32117	0.000896399	yes
28179.m000466	Developing endosperm 2/3	Germinating seed	8.80171	443.861	3.92057	-11.5178	0	yes
28179.m000466	Developing endosperm 5/6	Germinating seed	6.68436	443.861	4.19574	-10.767	0	yes
28179.m000466	Germinating seed	Leaf	443.861	7.83253	-4.03723	11.2005	0	yes
28179.m000466	Germinating seed	Male developing flowers	443.861	7.12353	-4.13211	10.9411	0	yes
28179.m000470	Developing endosperm 2/3	Developing endosperm 5/6	52.4234	30.4672	-0.542704	2.38226	0.0172068	yes
28179.m000470	Developing endosperm 2/3	Germinating seed	52.4234	3827.41	4.29059	-30.855	0	yes
28179.m000470	Developing endosperm 2/3	Male developing flowers	52.4234	30.8956	-0.528739	2.33121	0.0197425	yes
28179.m000470	Developing endosperm 5/6	Germinating seed	30.4672	3827.41	4.83329	-26.5728	0	yes
28179.m000470	Germinating seed	Leaf	3827.41	35.0532	-4.69308	27.6593	0	yes
28179.m000470	Germinating seed	Male developing flowers	3827.41	30.8956	-4.81933	26.6802	0	yes
28179.m000474	Developing endosperm 5/6	Germinating seed	9.45383	23.9538	0.929708	-2.42055	0.0154969	yes
28179.m000474	Germinating seed	Leaf	23.9538	9.44582	-0.930556	2.42203	0.0154342	yes
28179.m000474	Germinating seed	Male developing flowers	23.9538	10.569	-0.818204	2.21571	0.0267115	yes
28180.m000383	Developing endosperm 2/3	Developing endosperm 5/6	461.531	228.616	-0.702507	8.68626	0	yes
28180.m000383	Developing endosperm 2/3	Germinating seed	461.531	136.583	-1.21762	12.5002	0	yes
28180.m000383	Developing endosperm 2/3	Leaf	461.531	196.16	-0.85562	10.0386	0	yes
28180.m000383	Developing endosperm 2/3	Male developing flowers	461.531	97.5386	-1.5543	13.9473	0	yes
28180.m000383	Developing endosperm 5/6	Germinating seed	228.616	136.583	-0.51511	4.76307	1.91e-06	yes
28180.m000383	Developing endosperm 5/6	Male developing flowers	228.616	97.5386	-0.851793	7.0431	1.88e-12	yes
28180.m000386	Developing endosperm 2/3	Leaf	3.49436	109.924	3.44864	-6.34653	2.2e-10	yes
28180.m000386	Developing endosperm 5/6	Leaf	2.78689	109.924	3.67486	-6.0585	1.37e-09	yes
28180.m000386	Germinating seed	Leaf	6.77167	109.924	2.78704	-7.03899	1.94e-12	yes
28180.m000386	Leaf	Male developing flowers	109.924	4.93174	-3.1041	6.74381	1.54e-11	yes
28180.m000392	Developing endosperm 2/3	Developing endosperm 5/6	87.9166	13.1841	-1.89738	6.42447	1.32e-10	yes
28180.m000392	Developing endosperm 2/3	Germinating seed	87.9166	42.4876	-0.727177	3.89189	9.95e-05	yes
28180.m000392	Developing endosperm 2/3	Male developing flowers	87.9166	310.828	1.26285	-10.4544	0	yes
28180.m000392	Developing endosperm 5/6	Male developing flowers	13.1841	310.828	3.16023	-11.2389	0	yes
28180.m000392	Germinating seed	Male developing flowers	42.4876	310.828	1.99003	-12.1666	0	yes
28180.m000392	Leaf	Male developing flowers	100.781	310.828	1.12629	-9.82556	0	yes
28180.m000393	Developing endosperm 2/3	Male developing flowers	0	104.414	1.79769e+308	1.79769e+308	0	yes
28180.m000393	Developing endosperm 5/6	Male developing flowers	0	104.414	1.79769e+308	1.79769e+308	0	yes
28180.m000393	Germinating seed	Male developing flowers	0	104.414	1.79769e+308	1.79769e+308	0	yes
28180.m000393	Leaf	Male developing flowers	0	104.414	1.79769e+308	1.79769e+308	0	yes
28193.m000296	Developing endosperm 2/3	Developing endosperm 5/6	385.011	153.682	-0.918386	9.62504	0	yes
28193.m000296	Developing endosperm 2/3	Germinating seed	385.011	226.62	-0.529995	6.33014	2.45e-10	yes
28193.m000296	Developing endosperm 2/3	Leaf	385.011	165.13	-0.846538	9.10037	0	yes
28193.m000296	Developing endosperm 2/3	Male developing flowers	385.011	96.7857	-1.38077	12.1432	0	yes
28193.m000296	Developing endosperm 5/6	Germinating seed	153.682	226.62	0.38839	-3.71676	0.00020179	yes
28193.m000296	Developing endosperm 5/6	Male developing flowers	153.682	96.7857	-0.462387	3.56325	0.000366289	yes
28193.m000296	Germinating seed	Leaf	226.62	165.13	-0.316543	3.09378	0.00197621	yes
28193.m000296	Germinating seed	Male developing flowers	226.62	96.7857	-0.850777	7.00643	2.44e-12	yes
28193.m000296	Leaf	Male developing flowers	165.13	96.7857	-0.534234	4.17321	3e-05	yes
28193.m000298	Developing endosperm 2/3	Developing endosperm 5/6	80.5764	23.6761	-1.22474	5.23914	1.61e-07	yes
28193.m000298	Developing endosperm 2/3	Germinating seed	80.5764	53.7766	-0.404368	2.29643	0.0216512	yes
28193.m000298	Developing endosperm 2/3	Male developing flowers	80.5764	203.913	0.928487	-7.05618	1.71e-12	yes
28193.m000298	Developing endosperm 5/6	Male developing flowers	23.6761	203.913	2.15323	-9.91726	0	yes
28193.m000298	Germinating seed	Male developing flowers	53.7766	203.913	1.33286	-8.69468	0	yes
28193.m000298	Leaf	Male developing flowers	70.7183	203.913	1.05899	-7.6737	1.67e-14	yes
28193.m000304	Developing endosperm 2/3	Leaf	4.8678	452.768	4.53274	-9.94729	0	yes
28193.m000304	Developing endosperm 5/6	Leaf	0	452.768	1.79769e+308	1.79769e+308	0	yes
28193.m000304	Germinating seed	Leaf	12.2176	452.768	3.6125	-12.46	0	yes
28193.m000304	Leaf	Male developing flowers	452.768	44.2078	-2.32648	14.7645	0	yes
28193.m000305	Developing endosperm 2/3	Germinating seed	48.3574	27.4139	-0.567569	2.37401	0.0175959	yes
28193.m000305	Developing endosperm 2/3	Leaf	48.3574	22.4951	-0.765323	2.99877	0.00271076	yes
28193.m000305	Developing endosperm 2/3	Male developing flowers	48.3574	154.074	1.15881	-7.03025	2.06e-12	yes
28193.m000305	Developing endosperm 5/6	Male developing flowers	43.0985	154.074	1.27394	-7.39304	1.43e-13	yes
28193.m000305	Germinating seed	Male developing flowers	27.4139	154.074	1.72638	-8.32843	0	yes
28193.m000305	Leaf	Male developing flowers	22.4951	154.074	1.92414	-8.52485	0	yes
28193.m000306	Developing endosperm 2/3	Leaf	22.2519	182.371	2.10361	-9.36808	0	yes
28193.m000306	Developing endosperm 5/6	Leaf	13.0078	182.371	2.6405	-9.20081	0	yes
28193.m000306	Germinating seed	Leaf	42.423	182.371	1.45835	-8.55557	0	yes
28193.m000306	Leaf	Male developing flowers	182.371	8.40141	-3.07764	8.72197	0	yes
28193.m000309	Developing endosperm 2/3	Developing endosperm 5/6	112.731	50.2957	-0.807086	4.75968	1.94e-06	yes
28193.m000309	Developing endosperm 2/3	Germinating seed	112.731	59.1375	-0.64514	4.01799	5.87e-05	yes
28193.m000309	Developing endosperm 5/6	Male developing flowers	50.2957	127.101	0.927062	-5.56514	2.62e-08	yes
28193.m000309	Germinating seed	Male developing flowers	59.1375	127.101	0.765117	-4.8607	1.17e-06	yes
28196.m000210	Developing endosperm 2/3	Germinating seed	86.6819	23.5104	-1.3048	5.61129	2.01e-08	yes
28196.m000210	Developing endosperm 2/3	Leaf	86.6819	18.5329	-1.54269	6.02807	1.66e-09	yes
28196.m000210	Developing endosperm 2/3	Male developing flowers	86.6819	31.4283	-1.01454	4.87246	1.1e-06	yes
28196.m000210	Developing endosperm 5/6	Germinating seed	69.3275	23.5104	-1.0814	4.53112	5.87e-06	yes
28196.m000210	Developing endosperm 5/6	Leaf	69.3275	18.5329	-1.31929	5.04509	4.53e-07	yes
28196.m000210	Developing endosperm 5/6	Male developing flowers	69.3275	31.4283	-0.791132	3.67898	0.000234169	yes
28200.m000190	Developing endosperm 2/3	Leaf	1.2513	82.8527	4.19288	-4.6552	3.24e-06	yes
28200.m000190	Developing endosperm 5/6	Leaf	2.99355	82.8527	3.3206	-5.64421	1.66e-08	yes
28200.m000190	Germinating seed	Leaf	5.80475	82.8527	2.65839	-6.19164	5.95e-10	yes
28200.m000190	Leaf	Male developing flowers	82.8527	1.1435	-4.28297	4.54869	5.4e-06	yes
28200.m000193	Developing endosperm 2/3	Developing endosperm 5/6	87.0714	17.1403	-1.6253	6.15065	7.72e-10	yes
28200.m000193	Developing endosperm 2/3	Germinating seed	87.0714	41.3224	-0.745324	3.94552	7.96e-05	yes
28200.m000193	Developing endosperm 2/3	Male developing flowers	87.0714	4.23209	-3.02403	6.07516	1.24e-09	yes
28200.m000193	Developing endosperm 5/6	Germinating seed	17.1403	41.3224	0.879971	-3.06289	0.00219213	yes
28200.m000193	Developing endosperm 5/6	Leaf	17.1403	88.8011	1.64497	-6.23509	4.52e-10	yes
28200.m000193	Germinating seed	Leaf	41.3224	88.8011	0.764994	-4.0624	4.86e-05	yes
28200.m000193	Germinating seed	Male developing flowers	41.3224	4.23209	-2.27871	4.46471	8.02e-06	yes
28200.m000193	Leaf	Male developing flowers	88.8011	4.23209	-3.0437	6.11744	9.51e-10	yes
28200.m000194	Developing endosperm 2/3	Male developing flowers	13.6662	159.991	2.46019	-8.7296	0	yes
28200.m000194	Developing endosperm 5/6	Male developing flowers	7.93547	159.991	3.00378	-8.25928	2.22e-16	yes
28200.m000194	Germinating seed	Male developing flowers	13.0867	159.991	2.50352	-8.7075	0	yes
28200.m000194	Leaf	Male developing flowers	24.0694	159.991	1.89418	-8.66404	0	yes
28200.m000195	Developing endosperm 2/3	Developing endosperm 5/6	161.372	121.439	-0.284301	2.36659	0.0179527	yes
28200.m000195	Developing endosperm 2/3	Germinating seed	161.372	31.7027	-1.62731	8.37664	0	yes
28200.m000195	Developing endosperm 2/3	Leaf	161.372	21.8591	-1.9991	8.7713	0	yes
28200.m000195	Developing endosperm 2/3	Male developing flowers	161.372	37.0301	-1.47198	8.07831	6.66e-16	yes
28200.m000195	Developing endosperm 5/6	Germinating seed	121.439	31.7027	-1.34301	6.73379	1.65e-11	yes
28200.m000195	Developing endosperm 5/6	Leaf	121.439	21.8591	-1.71479	7.38052	1.58e-13	yes
28200.m000195	Developing endosperm 5/6	Male developing flowers	121.439	37.0301	-1.18768	6.32679	2.5e-10	yes
28200.m000196	Developing endosperm 2/3	Male developing flowers	11.8723	168.591	2.65326	-8.83632	0	yes
28200.m000196	Developing endosperm 5/6	Male developing flowers	5.02949	168.591	3.51216	-7.76163	8.44e-15	yes
28200.m000196	Germinating seed	Male developing flowers	12.6939	168.591	2.58635	-8.88632	0	yes
28200.m000196	Leaf	Male developing flowers	22.6279	168.591	2.00829	-8.97018	0	yes
28202.m000129	Developing endosperm 2/3	Leaf	17.3006	6.52493	-0.975109	2.12251	0.0337948	yes
28205.m000068	Developing endosperm 2/3	Developing endosperm 5/6	432.475	302.942	-0.355982	4.7514	2.02e-06	yes
28205.m000068	Developing endosperm 2/3	Germinating seed	432.475	54.185	-2.07712	14.4135	0	yes
28205.m000068	Developing endosperm 2/3	Leaf	432.475	1665.39	1.34829	-24.9823	0	yes
28205.m000068	Developing endosperm 2/3	Male developing flowers	432.475	212.802	-0.709164	8.46918	0	yes
28205.m000068	Developing endosperm 5/6	Germinating seed	302.942	54.185	-1.72114	11.6687	0	yes
28205.m000068	Developing endosperm 5/6	Leaf	302.942	1665.39	1.70427	-27.2852	0	yes
28205.m000068	Developing endosperm 5/6	Male developing flowers	302.942	212.802	-0.353181	3.94864	7.86e-05	yes
28205.m000068	Germinating seed	Leaf	54.185	1665.39	3.42541	-24.8141	0	yes
28205.m000068	Germinating seed	Male developing flowers	54.185	212.802	1.36796	-8.98989	0	yes
28205.m000068	Leaf	Male developing flowers	1665.39	212.802	-2.05745	28.2621	0	yes
28206.m000100	Developing endosperm 2/3	Male developing flowers	0	53.7804	1.79769e+308	1.79769e+308	0	yes
28206.m000100	Developing endosperm 5/6	Male developing flowers	0	53.7804	1.79769e+308	1.79769e+308	0	yes
28206.m000100	Germinating seed	Male developing flowers	0	53.7804	1.79769e+308	1.79769e+308	0	yes
28206.m000100	Leaf	Male developing flowers	0	53.7804	1.79769e+308	1.79769e+308	0	yes
28206.m000104	Developing endosperm 2/3	Developing endosperm 5/6	58.5758	8.2486	-1.96028	5.27108	1.36e-07	yes
28206.m000104	Developing endosperm 2/3	Germinating seed	58.5758	358.513	1.81164	-12.8549	0	yes
28206.m000104	Developing endosperm 2/3	Leaf	58.5758	163.687	1.02763	-6.7495	1.48e-11	yes
28206.m000104	Developing endosperm 5/6	Germinating seed	8.2486	358.513	3.77192	-10.7106	0	yes
28206.m000104	Developing endosperm 5/6	Leaf	8.2486	163.687	2.98791	-8.37302	0	yes
28206.m000104	Developing endosperm 5/6	Male developing flowers	8.2486	72.2253	2.16975	-5.90359	3.56e-09	yes
28206.m000104	Germinating seed	Leaf	358.513	163.687	-0.784009	8.31117	0	yes
28206.m000104	Germinating seed	Male developing flowers	358.513	72.2253	-1.60218	12.4223	0	yes
28206.m000104	Leaf	Male developing flowers	163.687	72.2253	-0.818166	5.79186	6.96e-09	yes
28207.m000104	Developing endosperm 2/3	Leaf	0	137.987	1.79769e+308	1.79769e+308	0	yes
28207.m000104	Developing endosperm 5/6	Leaf	0	137.987	1.79769e+308	1.79769e+308	0	yes
28207.m000104	Germinating seed	Leaf	0	137.987	1.79769e+308	1.79769e+308	0	yes
28207.m000104	Leaf	Male developing flowers	137.987	3.9101	-3.5636	6.94888	3.68e-12	yes
28207.m000106	Developing endosperm 2/3	Developing endosperm 5/6	188.486	76.1859	-0.905847	6.67234	2.52e-11	yes
28207.m000106	Developing endosperm 2/3	Germinating seed	188.486	298.928	0.461179	-4.95842	7.11e-07	yes
28207.m000106	Developing endosperm 2/3	Leaf	188.486	124.898	-0.411528	3.5668	0.000361374	yes
28207.m000106	Developing endosperm 5/6	Germinating seed	76.1859	298.928	1.36703	-10.6516	0	yes
28207.m000106	Developing endosperm 5/6	Male developing flowers	76.1859	188.9	0.908041	-6.69061	2.22e-11	yes
28207.m000106	Germinating seed	Leaf	298.928	124.898	-0.872707	8.19097	2.22e-16	yes
28207.m000106	Germinating seed	Male developing flowers	298.928	188.9	-0.458985	4.93815	7.89e-07	yes
28207.m000106	Leaf	Male developing flowers	124.898	188.9	0.413722	-3.58738	0.000334023	yes
28208.m000061	Developing endosperm 2/3	Germinating seed	16.5805	74.5718	1.50353	-5.53753	3.07e-08	yes
28208.m000061	Developing endosperm 2/3	Leaf	16.5805	43.5932	0.966673	-3.35031	0.00080722	yes
28208.m000061	Developing endosperm 5/6	Germinating seed	13.7664	74.5718	1.68954	-5.75957	8.43e-09	yes
28208.m000061	Developing endosperm 5/6	Leaf	13.7664	43.5932	1.15267	-3.7284	0.000192699	yes
28208.m000061	Germinating seed	Leaf	74.5718	43.5932	-0.536861	2.81588	0.00486436	yes
28208.m000061	Germinating seed	Male developing flowers	74.5718	7.47651	-2.3	5.99555	2.03e-09	yes
28208.m000061	Leaf	Male developing flowers	43.5932	7.47651	-1.76314	4.45413	8.42e-06	yes
28219.m000090	Developing endosperm 2/3	Male developing flowers	6.36389	162.35	3.23912	-8.01564	1.11e-15	yes
28219.m000090	Developing endosperm 5/6	Male developing flowers	2.27449	162.35	4.268	-6.39213	1.64e-10	yes
28219.m000090	Germinating seed	Male developing flowers	12.7912	162.35	2.541	-8.74967	0	yes
28219.m000090	Leaf	Male developing flowers	7.85008	162.35	3.02923	-8.28926	2.22e-16	yes
28219.m000091	Developing endosperm 2/3	Male developing flowers	18.9744	369.795	2.96986	-12.6169	0	yes
28219.m000091	Developing endosperm 5/6	Male developing flowers	17.3235	369.795	3.06089	-12.4515	0	yes
28219.m000091	Germinating seed	Male developing flowers	0	369.795	1.79769e+308	1.79769e+308	0	yes
28219.m000091	Leaf	Male developing flowers	0	369.795	1.79769e+308	1.79769e+308	0	yes
28223.m000099	Developing endosperm 2/3	Leaf	21.2223	154.082	1.98243	-8.56197	0	yes
28223.m000099	Developing endosperm 5/6	Leaf	8.03795	154.082	2.95331	-8.1628	2.22e-16	yes
28223.m000099	Germinating seed	Leaf	15.0517	154.082	2.32599	-8.61314	0	yes
28223.m000099	Leaf	Male developing flowers	154.082	24.7492	-1.82869	8.44451	0	yes
28225.m000019	Developing endosperm 2/3	Developing endosperm 5/6	66.6383	17.1962	-1.35459	5.00812	5.5e-07	yes
28225.m000019	Developing endosperm 2/3	Germinating seed	66.6383	21.8527	-1.11496	4.52296	6.1e-06	yes
28225.m000019	Developing endosperm 2/3	Leaf	66.6383	28.9369	-0.834162	3.74684	0.000179073	yes
28225.m000019	Developing endosperm 2/3	Male developing flowers	66.6383	12.7637	-1.65268	5.40906	6.34e-08	yes
28226.m000831	Developing endosperm 2/3	Developing endosperm 5/6	85.3521	46.9135	-0.59848	3.29293	0.000991502	yes
28226.m000831	Developing endosperm 2/3	Germinating seed	85.3521	39.0214	-0.782675	4.0502	5.12e-05	yes
28226.m000831	Developing endosperm 2/3	Leaf	85.3521	54.8394	-0.442377	2.55614	0.010584	yes
28226.m000831	Developing endosperm 2/3	Male developing flowers	85.3521	28.7838	-1.08697	5.04299	4.58e-07	yes
28226.m000837	Developing endosperm 2/3	Male developing flowers	6.51133	136.299	3.0413	-7.58161	3.42e-14	yes
28226.m000837	Developing endosperm 5/6	Male developing flowers	2.39968	136.299	4.03951	-6.2032	5.53e-10	yes
28226.m000837	Germinating seed	Male developing flowers	2.42455	136.299	4.0292	-6.21879	5.01e-10	yes
28226.m000837	Leaf	Male developing flowers	27.3199	136.299	1.60723	-7.6674	1.75e-14	yes
28226.m000841	Developing endosperm 2/3	Male developing flowers	1.27251	435.483	5.83546	-6.57314	4.93e-11	yes
28226.m000841	Developing endosperm 5/6	Male developing flowers	0	435.483	1.79769e+308	1.79769e+308	0	yes
28226.m000841	Germinating seed	Male developing flowers	2.37899	435.483	5.20978	-8.01369	1.11e-15	yes
28226.m000841	Leaf	Male developing flowers	7.80363	435.483	4.02187	-11.1357	0	yes
28226.m000844	Developing endosperm 2/3	Leaf	5.61785	268.68	3.86757	-9.07256	0	yes
28226.m000844	Developing endosperm 5/6	Leaf	11.2519	268.68	3.17298	-10.4273	0	yes
28226.m000844	Germinating seed	Leaf	8.34353	268.68	3.47204	-9.87685	0	yes
28226.m000844	Leaf	Male developing flowers	268.68	9.13791	-3.38109	10.0512	0	yes
28226.m000850	Developing endosperm 2/3	Germinating seed	55.7395	27.3043	-0.713644	3.0551	0.00224985	yes
28226.m000850	Developing endosperm 2/3	Leaf	55.7395	27.9835	-0.689074	2.97424	0.00293714	yes
28226.m000850	Developing endosperm 2/3	Male developing flowers	55.7395	19.4172	-1.05453	4.00176	6.29e-05	yes
28226.m000852	Developing endosperm 2/3	Developing endosperm 5/6	188.544	134.433	-0.338265	2.99661	0.00273002	yes
28226.m000852	Developing endosperm 2/3	Germinating seed	188.544	82.62	-0.825078	6.25357	4.01e-10	yes
28226.m000852	Developing endosperm 2/3	Leaf	188.544	80.5817	-0.850058	6.38698	1.69e-10	yes
28226.m000852	Developing endosperm 2/3	Male developing flowers	188.544	113.238	-0.509836	4.28831	1.8e-05	yes
28226.m000852	Developing endosperm 5/6	Germinating seed	134.433	82.62	-0.486814	3.48237	0.000496989	yes
28226.m000852	Developing endosperm 5/6	Leaf	134.433	80.5817	-0.511794	3.63272	0.000280449	yes
28226.m000852	Germinating seed	Male developing flowers	82.62	113.238	0.315242	-2.17878	0.0293482	yes
28226.m000852	Leaf	Male developing flowers	80.5817	113.238	0.340222	-2.33442	0.0195739	yes
28226.m000855	Developing endosperm 2/3	Germinating seed	35.6474	13.3572	-0.981625	3.05984	0.00221458	yes
28226.m000855	Developing endosperm 2/3	Leaf	35.6474	15.4073	-0.838838	2.75129	0.00593603	yes
28226.m000855	Developing endosperm 5/6	Germinating seed	27.1588	13.3572	-0.709649	2.12345	0.0337158	yes
28226.m000855	Developing endosperm 5/6	Male developing flowers	27.1588	52.7501	0.663864	-2.81092	0.00494001	yes
28226.m000855	Germinating seed	Male developing flowers	13.3572	52.7501	1.37351	-4.48412	7.32e-06	yes
28226.m000855	Leaf	Male developing flowers	15.4073	52.7501	1.23073	-4.24991	2.14e-05	yes
28226.m000859	Developing endosperm 2/3	Male developing flowers	11.4189	389.456	3.52948	-11.7557	0	yes
28226.m000859	Developing endosperm 5/6	Male developing flowers	15.3845	389.456	3.23139	-12.4314	0	yes
28226.m000859	Germinating seed	Male developing flowers	20.6898	389.456	2.93511	-13.0096	0	yes
28226.m000859	Leaf	Male developing flowers	1.58171	389.456	5.50624	-6.91097	4.81e-12	yes
28226.m000864	Developing endosperm 2/3	Germinating seed	25.1967	51.8327	0.721307	-2.97006	0.00297738	yes
28226.m000864	Developing endosperm 2/3	Male developing flowers	25.1967	71.9754	1.04961	-4.53442	5.78e-06	yes
28226.m000864	Developing endosperm 5/6	Germinating seed	19.8011	51.8327	0.962282	-3.64242	0.000270085	yes
28226.m000864	Developing endosperm 5/6	Male developing flowers	19.8011	71.9754	1.29059	-5.08579	3.66e-07	yes
28226.m000864	Germinating seed	Leaf	51.8327	19.6212	-0.971412	3.66484	0.000247494	yes
28226.m000864	Leaf	Male developing flowers	19.6212	71.9754	1.29972	-5.10344	3.34e-07	yes
28226.m000866	Developing endosperm 2/3	Developing endosperm 5/6	216.739	78.5395	-1.01509	7.7073	1.29e-14	yes
28226.m000866	Developing endosperm 2/3	Germinating seed	216.739	86.3763	-0.91998	7.23004	4.83e-13	yes
28226.m000866	Developing endosperm 2/3	Leaf	216.739	147.9	-0.382157	3.58313	0.000339498	yes
28226.m000866	Developing endosperm 2/3	Male developing flowers	216.739	131.788	-0.497502	4.50384	6.67e-06	yes
28226.m000866	Developing endosperm 5/6	Leaf	78.5395	147.9	0.632935	-4.53327	5.81e-06	yes
28226.m000866	Developing endosperm 5/6	Male developing flowers	78.5395	131.788	0.51759	-3.63094	0.000282386	yes
28226.m000866	Germinating seed	Leaf	86.3763	147.9	0.537823	-3.97152	7.14e-05	yes
28226.m000866	Germinating seed	Male developing flowers	86.3763	131.788	0.422478	-3.05174	0.00227519	yes
28226.m000871	Developing endosperm 2/3	Male developing flowers	25.7791	61.8051	0.874422	-3.72953	0.000191838	yes
28226.m000871	Developing endosperm 5/6	Male developing flowers	8.98445	61.8051	1.92849	-5.40121	6.62e-08	yes
28226.m000871	Germinating seed	Male developing flowers	27.9347	61.8051	0.794117	-3.48318	0.000495494	yes
28226.m000871	Leaf	Male developing flowers	35.5293	61.8051	0.553628	-2.6296	0.00854844	yes
28226.m000874	Developing endosperm 5/6	Male developing flowers	37.6203	73.9386	0.675691	-3.37398	0.000740889	yes
28226.m000874	Germinating seed	Male developing flowers	32.6893	73.9386	0.816186	-3.88591	0.000101948	yes
28226.m000874	Leaf	Male developing flowers	39.2116	73.9386	0.634264	-3.21059	0.00132463	yes
28226.m000876	Germinating seed	Male developing flowers	24.8832	39.5744	0.463991	-2.36623	0.0179705	yes
28226.m000876	Leaf	Male developing flowers	24.5371	39.5744	0.477996	-2.31385	0.0206758	yes
28226.m000877	Developing endosperm 2/3	Developing endosperm 5/6	35.5465	13.5566	-0.963965	4.26654	1.99e-05	yes
28226.m000877	Developing endosperm 2/3	Germinating seed	35.5465	16.9473	-0.740734	3.26372	0.00109961	yes
28226.m000877	Developing endosperm 2/3	Leaf	35.5465	11.4979	-1.12868	4.67027	3.01e-06	yes
28226.m000877	Developing endosperm 2/3	Male developing flowers	35.5465	6.48949	-1.70066	7.3569	1.88e-13	yes
28226.m000877	Developing endosperm 5/6	Male developing flowers	13.5566	6.48949	-0.736693	2.87322	0.00406306	yes
28226.m000877	Germinating seed	Male developing flowers	16.9473	6.48949	-0.959924	3.73072	0.00019093	yes
28226.m000877	Leaf	Male developing flowers	11.4979	6.48949	-0.571977	2.11554	0.0343842	yes
28226.m000878	Developing endosperm 2/3	Developing endosperm 5/6	62.3186	29.4374	-0.749993	3.3535	0.000797954	yes
28226.m000878	Developing endosperm 5/6	Germinating seed	29.4374	66.4745	0.814552	-3.67926	0.000233916	yes
28226.m000878	Developing endosperm 5/6	Leaf	29.4374	74.9282	0.934264	-4.295	1.75e-05	yes
28226.m000878	Developing endosperm 5/6	Male developing flowers	29.4374	71.9977	0.894368	-4.08819	4.35e-05	yes
28226.m000879	Developing endosperm 2/3	Leaf	33.076	17.1361	-0.657622	2.20945	0.0271433	yes
28226.m000883	Developing endosperm 2/3	Developing endosperm 5/6	116.419	34.3597	-1.22031	6.28548	3.27e-10	yes
28226.m000883	Developing endosperm 2/3	Germinating seed	116.419	36.6831	-1.15488	6.09948	1.06e-09	yes
28226.m000883	Developing endosperm 2/3	Leaf	116.419	36.7506	-1.15304	6.09402	1.1e-09	yes
28226.m000883	Developing endosperm 2/3	Male developing flowers	116.419	20.267	-1.7482	7.26335	3.78e-13	yes
28226.m000883	Germinating seed	Male developing flowers	36.6831	20.267	-0.59332	2.14373	0.0320548	yes
28226.m000884	Developing endosperm 2/3	Developing endosperm 5/6	66.4085	38.4707	-0.545927	2.69443	0.00705095	yes
28226.m000884	Developing endosperm 2/3	Leaf	66.4085	33.8558	-0.673713	3.19029	0.0014213	yes
28226.m000884	Developing endosperm 5/6	Male developing flowers	38.4707	85.5589	0.799307	-4.11764	3.83e-05	yes
28226.m000884	Germinating seed	Male developing flowers	53.5467	85.5589	0.46865	-2.68953	0.00715536	yes
28226.m000884	Leaf	Male developing flowers	33.8558	85.5589	0.927093	-4.56608	4.97e-06	yes
28246.m000113	Developing endosperm 2/3	Developing endosperm 5/6	55.5378	22.2421	-0.915077	3.64675	0.000265578	yes
28246.m000113	Developing endosperm 2/3	Male developing flowers	55.5378	25.3257	-0.785244	3.27494	0.00105685	yes
28246.m000113	Developing endosperm 5/6	Germinating seed	22.2421	44.6687	0.697286	-2.68691	0.0072117	yes
28246.m000113	Developing endosperm 5/6	Leaf	22.2421	42.1803	0.639968	-2.44221	0.0145978	yes
28246.m000113	Germinating seed	Male developing flowers	44.6687	25.3257	-0.567454	2.28129	0.0225311	yes
28256.m000143	Developing endosperm 2/3	Developing endosperm 5/6	86.5111	34.2736	-0.925897	4.58746	4.49e-06	yes
28256.m000143	Developing endosperm 2/3	Germinating seed	86.5111	57.7387	-0.404344	2.37938	0.0173419	yes
28256.m000143	Developing endosperm 2/3	Leaf	86.5111	30.7549	-1.03422	4.9263	8.38e-07	yes
28256.m000143	Developing endosperm 2/3	Male developing flowers	86.5111	35.4748	-0.891449	4.47134	7.77e-06	yes
28263.m000069	Developing endosperm 2/3	Leaf	12.428	148.94	2.48359	-8.41159	0	yes
28263.m000069	Developing endosperm 2/3	Male developing flowers	12.428	141.731	2.43397	-8.22745	2.22e-16	yes
28263.m000069	Developing endosperm 5/6	Leaf	1.8079	148.94	4.41138	-5.89579	3.73e-09	yes
28263.m000069	Developing endosperm 5/6	Male developing flowers	1.8079	141.731	4.36176	-5.8277	5.62e-09	yes
28263.m000069	Germinating seed	Leaf	25.0437	148.94	1.78292	-8.25531	2.22e-16	yes
28263.m000069	Germinating seed	Male developing flowers	25.0437	141.731	1.73331	-7.99635	1.33e-15	yes
28266.m000192	Developing endosperm 2/3	Developing endosperm 5/6	232.215	96.0222	-0.883083	7.27845	3.38e-13	yes
28266.m000192	Developing endosperm 2/3	Germinating seed	232.215	401.955	0.548677	-6.65653	2.8e-11	yes
28266.m000192	Developing endosperm 2/3	Male developing flowers	232.215	174.725	-0.284447	2.84027	0.00450754	yes
28266.m000192	Developing endosperm 5/6	Germinating seed	96.0222	401.955	1.43176	-12.6049	0	yes
28266.m000192	Developing endosperm 5/6	Leaf	96.0222	193.836	0.702431	-5.62877	1.81e-08	yes
28266.m000192	Developing endosperm 5/6	Male developing flowers	96.0222	174.725	0.598636	-4.71242	2.45e-06	yes
28266.m000192	Germinating seed	Leaf	401.955	193.836	-0.72933	8.34032	0	yes
28266.m000192	Germinating seed	Male developing flowers	401.955	174.725	-0.833125	9.1941	0	yes
28281.m000365	Developing endosperm 2/3	Developing endosperm 5/6	168.585	115.343	-0.379536	3.14089	0.00168433	yes
28281.m000365	Developing endosperm 2/3	Germinating seed	168.585	67.7366	-0.911816	6.33836	2.32e-10	yes
28281.m000365	Developing endosperm 2/3	Leaf	168.585	71.7064	-0.854862	6.06339	1.33e-09	yes
28281.m000365	Developing endosperm 2/3	Male developing flowers	168.585	63.2408	-0.980492	6.64923	2.95e-11	yes
28281.m000365	Developing endosperm 5/6	Germinating seed	115.343	67.7366	-0.532281	3.47718	0.000506712	yes
28281.m000365	Developing endosperm 5/6	Leaf	115.343	71.7064	-0.475327	3.16074	0.00157371	yes
28281.m000365	Developing endosperm 5/6	Male developing flowers	115.343	63.2408	-0.600956	3.84075	0.000122659	yes
28281.m000366	Developing endosperm 2/3	Developing endosperm 5/6	254.437	132.656	-0.651297	6.08169	1.19e-09	yes
28281.m000366	Developing endosperm 2/3	Leaf	254.437	128.485	-0.683245	6.31302	2.74e-10	yes
28281.m000366	Developing endosperm 2/3	Male developing flowers	254.437	55.297	-1.52634	10.2872	0	yes
28281.m000366	Developing endosperm 5/6	Germinating seed	132.656	221.843	0.514213	-4.68513	2.8e-06	yes
28281.m000366	Germinating seed	Leaf	221.843	128.485	-0.546161	4.92642	8.37e-07	yes
28281.m000366	Germinating seed	Male developing flowers	221.843	55.297	-1.38925	9.24283	0	yes
28281.m000367	Developing endosperm 2/3	Male developing flowers	19.6126	70.1053	1.27382	-4.9867	6.14e-07	yes
28281.m000367	Developing endosperm 5/6	Male developing flowers	15.8002	70.1053	1.48997	-5.35026	8.78e-08	yes
28281.m000367	Germinating seed	Male developing flowers	24.2127	70.1053	1.06312	-4.51006	6.48e-06	yes
28281.m000367	Leaf	Male developing flowers	40.3849	70.1053	0.551542	-2.79191	0.00523974	yes
28281.m000368	Developing endosperm 2/3	Developing endosperm 5/6	49.1585	29.1441	-0.522795	2.23624	0.025336	yes
28281.m000368	Developing endosperm 5/6	Male developing flowers	29.1441	71.2458	0.893882	-4.06528	4.8e-05	yes
28281.m000368	Germinating seed	Male developing flowers	33.5947	71.2458	0.751768	-3.59198	0.000328173	yes
28281.m000368	Leaf	Male developing flowers	44.0675	71.2458	0.480413	-2.50677	0.0121841	yes
28281.m000370	Developing endosperm 2/3	Germinating seed	123.939	25.8326	-1.56815	7.25037	4.16e-13	yes
28281.m000370	Developing endosperm 2/3	Leaf	123.939	39.3093	-1.14832	6.27324	3.54e-10	yes
28281.m000370	Developing endosperm 2/3	Male developing flowers	123.939	24.1816	-1.63419	7.35093	1.97e-13	yes
28281.m000370	Developing endosperm 5/6	Germinating seed	110.377	25.8326	-1.45227	6.64456	3.04e-11	yes
28281.m000370	Developing endosperm 5/6	Leaf	110.377	39.3093	-1.03244	5.55856	2.72e-08	yes
28281.m000370	Developing endosperm 5/6	Male developing flowers	110.377	24.1816	-1.51831	6.76219	1.36e-11	yes
28281.m000376	Developing endosperm 2/3	Developing endosperm 5/6	180.498	100.179	-0.588761	4.72563	2.29e-06	yes
28281.m000376	Developing endosperm 2/3	Germinating seed	180.498	61.8447	-1.07109	7.26942	3.61e-13	yes
28281.m000376	Developing endosperm 2/3	Leaf	180.498	49.2682	-1.29844	8.0779	6.66e-16	yes
28281.m000376	Developing endosperm 2/3	Male developing flowers	180.498	16.0946	-2.41723	9.29205	0	yes
28281.m000376	Developing endosperm 5/6	Germinating seed	100.179	61.8447	-0.482332	2.98261	0.00285803	yes
28281.m000376	Developing endosperm 5/6	Leaf	100.179	49.2682	-0.709679	4.0784	4.53e-05	yes
28281.m000376	Developing endosperm 5/6	Male developing flowers	100.179	16.0946	-1.82847	6.80889	9.84e-12	yes
28281.m000377	Developing endosperm 2/3	Developing endosperm 5/6	50.2426	29.9381	-0.517734	2.24243	0.0249334	yes
28281.m000377	Developing endosperm 2/3	Germinating seed	50.2426	8.57352	-1.76819	4.78515	1.71e-06	yes
28281.m000377	Developing endosperm 2/3	Leaf	50.2426	8.53353	-1.77286	4.78823	1.68e-06	yes
28281.m000377	Developing endosperm 2/3	Male developing flowers	50.2426	7.13903	-1.95129	4.87855	1.07e-06	yes
28281.m000380	Developing endosperm 2/3	Male developing flowers	18.4652	49.1834	0.979668	-3.58952	0.000331294	yes
28281.m000380	Developing endosperm 5/6	Germinating seed	11.9388	25.8708	0.773322	-2.21027	0.0270867	yes
28281.m000380	Developing endosperm 5/6	Male developing flowers	11.9388	49.1834	1.41576	-4.38814	1.14e-05	yes
28281.m000380	Germinating seed	Male developing flowers	25.8708	49.1834	0.642439	-2.6452	0.00816424	yes
28281.m000380	Leaf	Male developing flowers	17.8376	49.1834	1.01424	-3.66957	0.000242961	yes
28293.m000037	Leaf	Male developing flowers	18.6065	38.3709	0.723786	-2.56208	0.0104047	yes
28295.m000014	Developing endosperm 2/3	Leaf	2.48789	532.16	5.36551	-8.44333	0	yes
[truncated: 27,001 more rows]
