# Supplementary material for: Tissue-Specific Whole Transcriptome Sequencing in Castor, Directed at Understanding Triacylglycerol Lipid Biosynthetic Pathways
Source: PLoS One. 2012 Feb 3;7(2):e30100. doi: 10.1371/journal.pone.0030100 (PMC3272049; doi:10.1371/journal.pone.0030100)
Supplement: Table S3 — Read counts of candidate genes for fatty acid, glycerolipid and wax metabolism and for storage proteins. (XLS) [file pone.0030100.s005.xls]

## Sheet: Table S3
Supplementary Table S3. Read counts of candidate genes for fatty acid, glycerolipid and wax metabolism and for storage proteins. FPKM values for five castor tissues are shown. a Genes marked * were manually annotated and in a supplementary table of fatty acid / TAG biosynthetic genes in the report of the castor genome sequence [22]. b From reference [22] for entries marked * and otherwise from th…
Gene IDa	Gene descriptionb	TAIR 10		Arabidopsis orthologue designation TAIR 9	Arabidopsis orthologue	Endosperm II/III	Endosperm V/VI	Germinating seed	Leaf	Male flowers
Fatty Acid Synthesis
29908.m005991*	Homomeric acetyl-CoA carboxylase (Hom-ACCase), EC 6.4.1.2	acetyl-CoA carboxylase 1	ACC1, AT-ACC1, EMB22, GK, PAS3	ACC1 (ACETYL-COENZYME A CARBOXYLASE 1); acetyl-CoA carboxylase	AT1G36160.1	19.1042	21.4059	14.7863	32.7169	21.3711
27798.m000585*	α-Carboxyltansferase (α-CT) subunit of Het-ACCase,	acetyl Co-enzyme a carboxylase carboxyltransferase alpha subunit	CAC3	CAC3; acetyl-CoA carboxylase	AT2G38040.2	492.84	368.895	64.1514	56.6502	118.094
30174.m008999	ACCase Carboxyl Transferase Alpha, Putative	acetyl Co-enzyme a carboxylase carboxyltransferase alpha subunit	CAC3	CAC3; acetyl-CoA carboxylase	AT2G38040.2	3.85607	1.28827	8.04325	26.8148	8.95604
28890.m000006*	β-Carboxyltransferase (β-CT) subunit of Het-ACCase	acetyl-CoA carboxylase carboxyl transferase subunit beta	ACCD	Encodes the carboxytransferase beta subunit of the Acetyl-CoA carboxylase (ACCase) complex in plastids. This complex catalyzes the carboxylation of acetyl-CoA to produce malonyl-CoA, the first committed step in fatty acid synthesis.	ATCG00500.1	296.997	270.74	133.85	222.911	149.03
29929.m004560*	Biotin carboxyl carrier protein subunit of of Het-ACCase (BCCP1)	chloroplastic acetylcoenzyme A carboxylase 1	CAC1, CAC1A, BCCP, BCCP1, CAC1-A, BCCP-1	CAC1 (CHLOROPLASTIC ACETYLCOENZYME A CARBOXYLASE 1); acetyl-CoA carboxylase/ biotin binding	AT5G16390.2	32.888	27.648	18.6221	43.7967	30.7878
29630.m000809*	Biotin carboxyl carrier protein subunit of of Het-ACCase (BCCP2)	biotin carboxyl carrier protein 2	BCCP2, CAC1-B	BCCP2 (BIOTIN CARBOXYL CARRIER PROTEIN 2); biotin binding	AT5G15530.1	391.686	249.937	41.4833	63.3557	246.771
29729.m002301	Biotin Carboxyl Carrier Protein of ACCase, Putative	biotin/lipoyl attachment domain-containing protein		biotin/lipoyl attachment domain-containing protein	AT3G56130.1	371.343	221.907	60.3905	106.086	98.94
29841.m002812	Biotin Carboxyl Carrier Protein of ACCase, Putative	Single hybrid motif superfamily protein		biotin carboxyl carrier protein of acetyl-CoA carboxylase-related	AT3G15690.2	40.5863	20.2226	16.323	46.0204	7.59052
30185.m000954*	Biotin carboxylase subunit (BC) of Het-ACCase	acetyl Co-enzyme a carboxylase biotin carboxylase subunit	CAC2	CAC2; acetyl-CoA carboxylase/ biotin carboxylase	AT5G35360.1	736.991	276.301	59.8414	99.7767	88.3944
30128.m008670*	Acyl-carrier protein (ACP)	acyl carrier protein 2	ACP2	ACP2 (ACYL CARRIER PROTEIN 2); acyl carrier	AT1G54580.1	876.986	639.686	84.0883	189.862	110.237
29709.m001206	Acyl Carrier Protein, Putative	mitochondrial acyl carrier protein 1	MTACP-1, MTACP1	MTACP-1 (MITOCHONDRIAL ACYL CARRIER PROTEIN 1); acyl carrier/ cofactor binding / phosphopantetheine binding	AT2G44620.1	41.0372	21.8784	65.2424	59.8336	26.0845
29726.m003980*	Acyl carrier protein	acyl carrier protein 2	ACP2	ACP2 (ACYL CARRIER PROTEIN 2); acyl carrier	AT1G54580.1	100.184	37.6548	19.8867	64.6247	104.515
29826.m000732	Acyl Carrier Protein, Putative	mitochondrial acyl carrier protein 3	mtACP3	mtACP3 (mitochondrial acyl carrier protein 3); acyl carrier/ cofactor binding	AT5G47630.2	18.6757	7.33015	7.86325	12.9651	0
29929.m004551	Acyl Carrier Protein, Putative	mitochondrial acyl carrier protein 2	mtACP2	mtACP2 (mitochondrial acyl carrier protein 2); acyl carrier/ metal ion binding	AT1G65290.1	161.651	76.8125	211.4	116.232	66.2442
30147.m014425*	Acyl carrier protein	acyl carrier protein 4	ACP4	ACP4 (acyl carrier protein 4); acyl carrier	AT4G25050.1	1.5148	0	2.65203	273.373	1.07831
30113.m001448*	Malonyl-CoA : ACP acyltransferase (MCAAT), EC 2.3.1.39	catalytics;transferases;[acyl-carrier-protein] S-malonyltransferases;binding		[acyl-carrier-protein] S-malonyltransferase/ binding / catalytic/ transferase	AT2G30200.1	445.897	202.109	36.8771	64.7706	46.1363
29693.m002034*	3-Ketoacyl-ACP synthase I (KAS I), EC 2.3.1.41	3-ketoacyl-acyl carrier protein synthase I	KASI, KAS1	KAS I (3-KETOACYL-ACYL CARRIER PROTEIN SYNTHASE I); catalytic/ fatty-acid synthase/ transferase, transferring acyl groups other than amino-acyl groups	AT5G46290.1	540.118	355.819	62.1738	81.4655	117.999
30068.m002515*	3-Ketoacyl-ACP synthase I (KAS I), EC 2.3.1.41	3-ketoacyl-acyl carrier protein synthase I	KASI, KAS1	KAS I (3-KETOACYL-ACYL CARRIER PROTEIN SYNTHASE I); catalytic/ fatty-acid synthase/ transferase, transferring acyl groups other than amino-acyl groups	AT5G46290.1	0	0	0	9.1061	6.52524
29739.m003711*	3-Ketoacyl-ACP synthase II (KAS II), EC 2.3.1.41	fatty acid biosynthesis 1	FAB1, KAS2, ATKAS2	FAB1 (FATTY ACID BIOSYNTHESIS 1); 3-oxoacyl-[acyl-carrier-protein] synthase/ fatty-acid synthase	AT1G74960.1	371.359	420.928	15.589	56.135	151.756
28455.m000368*	Ketoacyl-ACP Synthase III (KAS III), EC 2.3.1.41	3-ketoacyl-acyl carrier protein synthase III	KAS III	KAS III (3-KETOACYL-ACYL CARRIER PROTEIN SYNTHASE III); 3-oxoacyl-[acyl-carrier-protein] synthase/ catalytic/ transferase, transferring acyl groups other than amino-acyl groups	AT1G62640.2	178.369	95.1118	33.2691	65.1581	31.2688
29929.m004732*	3-Ketoacyl-ACP Reductase (KAR), EC 1.1.1.100	NAD(P)-binding Rossmann-fold superfamily protein		3-oxoacyl-(acyl-carrier protein) reductase, chloroplast / 3-ketoacyl-acyl carrier protein reductase	AT1G24360.1	605.768	331.704	33.3777	99.2713	82.6985
30147.m013777*	3-Ketoacyl-ACP reductase					5.19483	2.25037	2.95876	14.2455	1.72134
30200.m000354*	Hydroxyacyl-ACP Dehydrase (HAD), EC 4.2.1	Thioesterase superfamily protein		beta-hydroxyacyl-ACP dehydratase, putative	AT5G10160.1	998.35	298.191	71.2569	144.647	88.2936
27843.m000160*	Enoyl-ACP reductase precursor (EAR), EC 1.3.1.9	NAD(P)-binding Rossmann-fold superfamily protein	MOD1, ENR1	MOD1 (MOSAIC DEATH 1); enoyl-[acyl-carrier-protein] reductase (NADH)/ enoyl-[acyl-carrier-protein] reductase/ oxidoreductase	AT2G05990.2	719.823	337.662	54.2593	89.3743	64.4714
29650.m000277*	Enoyl-ACP reductase	NAD(P)-binding Rossmann-fold superfamily protein	MOD1, ENR1	MOD1 (MOSAIC DEATH 1); enoyl-[acyl-carrier-protein] reductase (NADH)/ enoyl-[acyl-carrier-protein] reductase/ oxidoreductase	AT2G05990.2	17.8814	5.18966	20.9116	81.6705	7.88208
30020.m000203*	Stearoyl-ACP desaturase	Plant stearoyl-acyl-carrier-protein desaturase family protein	SSI2, FAB2	SSI2; acyl-[acyl-carrier-protein] desaturase/ stearoyl-CoA 9-desaturase	AT2G43710.1	731.184	633.877	66.652	143.423	44.3954
29929.m004514*	Stearoyl-ACP desaturase	Plant stearoyl-acyl-carrier-protein desaturase family protein		acyl-(acyl-carrier-protein) desaturase, putative / stearoyl-ACP desaturase, putative	AT3G02630.1	995.205	936.874	54.1585	90.0446	673.246
27985.m000877*	Stearoyl-ACP desaturase	Plant stearoyl-acyl-carrier-protein desaturase family protein		acyl-(acyl-carrier-protein) desaturase, putative / stearoyl-ACP desaturase, putative	AT1G43800.1	204.768	417.529	34.9304	2.52834	0.843681
29929.m004515*	Stearoyl-ACP desaturase	Plant stearoyl-acyl-carrier-protein desaturase family protein		acyl-(acyl-carrier-protein) desaturase, putative / stearoyl-ACP desaturase, putative	AT3G02630.1	43.2895	4.16862	0	1.88214	66.6644
29660.m000782*	Palmitoyl-acyl carrier protein thioesterase					1.88991	0.904841	0	1.74169	5.26998
29848.m004677*	Palmitoyl-acyl carrier protein thioesterase (FATB)					34.2995	17.0376	59.2531	152.576	185.97
30147.m014468*	Palmitoyl-acyl carrier protein thioesterase (FATB)					0.556295	0	0	0	42.4679
30217.m000262*	Acyl-ACP Thioesterase A (FATA), EC 3.1.2.14					156.599	106.893	17.4324	47.1113	32.1636
Fatty acid modification
28035.m000362*	Oleate 12-hydroxylase	fatty acid desaturase 2	FAD2	FAD2 (FATTY ACID DESATURASE 2); delta12-fatty acid dehydrogenase/ omega-6 fatty acid desaturase	AT3G12120.2	1614.92	2999.62	0.766568	3.19038	0
29613.m000358*	Omega-6 desaturase, endoplasmic reticulum Fad2	fatty acid desaturase 2	FAD2	FAD2 (FATTY ACID DESATURASE 2); delta12-fatty acid dehydrogenase/ omega-6 fatty acid desaturase	AT3G12120.2	714.272	439.709	1709.66	490.309	1032.83
29814.m000719	Omega-3 Fatty Acid Desaturase, Chloroplast Precursor Fad7	fatty acid desaturase 8	FAD8	FAD8 (FATTY ACID DESATURASE 8); omega-3 fatty acid desaturase	AT5G05580.1	92.4803	35.2436	11.3707	61.775	59.3447
29681.m001360*	Omega-3 fatty acid desaturase, endoplasmic reticulum Fad3	fatty acid desaturase 8	FAD8	FAD8 (FATTY ACID DESATURASE 8); omega-3 fatty acid desaturase	AT5G05580.1	45.2868	15.2914	85.7934	60.7537	224.11
29666.m001456	Ubiquitin-Conjugating Enzyme, Putative Fad4	fatty acid desaturase A	FAD4, FADA	small conjugating protein ligase	AT4G27030.1	0	0	0	55.2873	0
29841.m002863	Delta 9 Desaturase, Putative Fad5	fatty acid desaturase 5	FAD5, FADB, JB67, ADS3	FAD5 (FATTY ACID DESATURASE 5); 16:0 monogalactosyldiacylglycerol desaturase/ oxidoreductase	AT3G15850.1	20.1146	22.2247	30.0576	42.3669	300.819
29696.m000105	Omega-6 Fatty Acid Desaturase, Chloroplast Precursor, Putative	fatty acid desaturase 6	FAD6, FADC, SFD4	FAD6 (FATTY ACID DESATURASE 6); omega-6 fatty acid desaturase	AT4G30950.1	62.1122	20.0327	35.6534	117.32	20.7128
28176.m000273	Omega-3 Fatty Acid Desaturase, Chloroplast Precursor, Putative	fatty acid desaturase 8	FAD8	FAD8 (FATTY ACID DESATURASE 8); omega-3 fatty acid desaturase	AT5G05580.1	29.7979	17.1256	16.164	231.12	25.1813
29791.m000529	Cytochrome P450, Putative	cytochrome P450, family 94, subfamily C, polypeptide 1	CYP94C1	CYP94C1; fatty acid (omega-1)-hydroxylase/ oxygen binding	AT2G27690.1	659.388	39.37	0	1.58259	5.5218
Acyl-CoA activation
30076.m004616*	Acyl-CoA synthetase LACS1	AMP-dependent synthetase and ligase family protein	LACS1	long-chain-fatty-acid--CoA ligase family protein / long-chain acyl-CoA synthetase family protein	AT2G47240.2	7.70821	8.65334	3.01462	29.2279	148.476
29851.m002473*	Acyl CoA synthetase LACS2	long-chain acyl-CoA synthetase 2	LACS2, LRD2	LACS2 (LONG-CHAIN ACYL-COA SYNTHETASE 2); long-chain-fatty-acid-CoA ligase	AT1G49430.1	2.50869	1.44669	3.65512	50.1966	43.4241
30190.m010831*	Acyl-CoA synthetase (ACS1)	AMP-dependent synthetase and ligase family protein	LACS4	long-chain-fatty-acid--CoA ligase / long-chain acyl-CoA synthetase	AT4G23850.1	69.5975	29.6728	69.7476	62.5846	179.102
29844.m003365*	Acyl-CoA synthetase (ACS2) LACS6	long-chain acyl-CoA synthetase 7	LACS7, ATLACS7	LACS7 (LONG-CHAIN ACYL-COA SYNTHETASE 7); long-chain-fatty-acid-CoA ligase/ protein binding	AT5G27600.1	8.65842	5.71983	638.632	8.62629	64.8025
30128.m008777*	Acyl-CoA synthetase (ACS4) LACS7	long-chain acyl-CoA synthetase 7	LACS7, ATLACS7	LACS7 (LONG-CHAIN ACYL-COA SYNTHETASE 7); long-chain-fatty-acid-CoA ligase/ protein binding	AT5G27600.1	4.63638	0	7.64958	22.7861	9.59502
29732.m000322	Long-Chain-Fatty-Acid CoA Ligase, Putative LACS8	AMP-dependent synthetase and ligase family protein	LACS8	long-chain-fatty-acid--CoA ligase family protein / long-chain acyl-CoA synthetase family protein (LACS8)	AT2G04350.2	59.3064	36.0178	225.98	19.4443	30.452
29908.m006186	Long-Chain-Fatty-Acid CoA Ligase, Putative LACS9	long chain acyl-CoA synthetase 9	LACS9	LACS9 (LONG CHAIN ACYL-COA SYNTHETASE 9); long-chain-fatty-acid-CoA ligase	AT1G77590.1	232.096	232.479	6.97923	61.2615	29.1398
29827.m002594*	Acyl-CoA-binding protein					169.478	232.875	174.815	63.9133	89.7991
Kennedy pathway
30174.m008615*	ER glycerol-3-phosphate acyltransferase (GPAT) GPAT8/4	glycerol-3-phosphate acyltransferase 8	GPAT8, AtGPAT8	GPAT8 (glycerol-3-phosphate acyltransferase 8); acyltransferase/ glycerol-3-phosphate O-acyltransferase	AT4G00400.1	34.1941	11.0151	20.0796	106.239	46.9592
29822.m003441*	ER glycerol-3-phosphate acyltransferase (GPAT)	glycerol-3-phosphate acyltransferase 6	ATGPAT6, GPAT6	GPAT6 (GLYCEROL-3-PHOSPHATE ACYLTRANSFERASE 6); 1-acylglycerol-3-phosphate O-acyltransferase/ acyltransferase	AT2G38110.1	0	0	0	3.44149	0
28350.m000105*	ER glycerol-phosphate acyltransferase (GPAT) GPAT1	glycerol-3-phosphate acyltransferase 1	ATGPAT1, GPAT1	GPAT1 (GLYCEROL-3-PHOSPHATE ACYLTRANSFERASE 1); 1-acylglycerol-3-phosphate O-acyltransferase/ acyltransferase	AT1G06520.1	0	1.20998	4.61772	0	0
29969.m000267*	ER glycerol-3-phosphate acyltransferase (GPAT) GPAT6	glycerol-3-phosphate acyltransferase 6	ATGPAT6, GPAT6	GPAT6 (GLYCEROL-3-PHOSPHATE ACYLTRANSFERASE 6); 1-acylglycerol-3-phosphate O-acyltransferase/ acyltransferase	AT2G38110.1	13.447	0	4.63898	139.646	565.613
30122.m000357*	ER glycerol-3-phosphate acyltransferase 9 (GPAT9)	glycerol-3-phosphate acyltransferase 9	GPAT9	phospholipid/glycerol acyltransferase family protein	AT5G60620.1	55.5757	48.2019	38.1448	31.7411	33.4822
29908.m005967	Glycerol-3-Phosphate Acyltransferase, Putative	glycerol-3-phosphate acyltransferase 3	ATGPAT3, GPAT3	GPAT3 (GLYCEROL-3-PHOSPHATE ACYLTRANSFERASE 3); acyltransferase	AT4G01950.1	3.60454	0	0	4.24305	0.826702
30076.m004618	Glycerol-3-Phosphate Acyltransferase, Putative	glycerol-3-phosphate acyltransferase 3	ATGPAT3, GPAT3	GPAT3 (GLYCEROL-3-PHOSPHATE ACYLTRANSFERASE 3); acyltransferase	AT4G01950.1	0.609892	0	61.3832	0	1.76562
30068.m002660*	Plastidial glycerol-phosphate acyltransferase (GPAT)					10.622	4.90354	26.6795	42.7678	9.90675
29666.m001430	1-acyl-sn-glycerol-3-phosphate acyltransferase, putative					2.92154	2.07018	6.32824	16.207	14.0716
27810.m000646*	Lysophosphatidic acid acyltransferase (LPAT); LPAT2 homolog	lysophosphatidyl acyltransferase 2	LPAT2	LPAT2; 1-acylglycerol-3-phosphate O-acyltransferase	AT3G57650.1	145.5	58.2701	35.9169	61.3435	49.5405
30169.m006433*	Lysophosphatidic acid acyltransferase (LPAT); LPAT3 homolog	lysophosphatidyl acyltransferase 3	LPAT3	LPAT3; 1-acylglycerol-3-phosphate O-acyltransferase	AT1G51260.1	9.44854	10.4107	6.32334	7.31085	31.233
29851.m002448*	Lysophosphatidic acid acyltransferase (LPAT); LPAT5 homolog	lysophosphatidyl acyltransferase 5	LPAT5	LPAT5; acyltransferase	AT3G18850.4	20.5161	11.2684	5.77957	9.89776	2.64167
30170.m013990*	Lysophosphatidic acid acyltransferase (LPAT); LPAT4 homolog	lysophosphatidyl acyltransferase 4	LPAT4	LPAT4 (LYSOPHOSPHATIDYL ACYLTRANSFERASE 4); acyltransferase	AT1G75020.2	1.78397	2.52719	0	17.5784	7.80293
30169.m006432*	Lysophosphatidic acid acyltransferase (LPAT); LPAT2 homolog	lysophosphatidyl acyltransferase 2	LPAT2	LPAT2; 1-acylglycerol-3-phosphate O-acyltransferase	AT3G57650.1	0	0	0	20.238	4.02302
29666.m001430	1-Acyl-Sn-Glycerol-3-Phosphate Acyltransferase, Putative	Phospholipid/glycerol acyltransferase family protein	ATS2, EMB1995, LPAT1	ATS2; 1-acylglycerol-3-phosphate O-acyltransferase/ acyltransferase	AT4G30580.1	2.92154	2.07018	6.32824	16.207	14.0716
29687.m000571	Cyclic Nucleotide-Gated Ion Channel, Putative (ER 1-acylglycerol phosphate acyltransferase orthologue)	cyclic nucleotide-gated channel 6	ATCNGC6, CNGC6	ATCNGC6; calmodulin binding	AT2G23980.1	66.8114	38.1489	48.3845	46.0013	101.698
29687.m000572	Plastid 1-Acyl-Sn-Glycerol-3-Phosphate Acyltransferase, Putative	Phospholipid/glycerol acyltransferase family protein	ATS2, EMB1995, LPAT1	ATS2; 1-acylglycerol-3-phosphate O-acyltransferase/ acyltransferase	AT4G30580.1	28.7205	13.7475	48.1616	15.9592	10.6545
29586.m000620*	Phosphatidic acid phosphatase, putative	lipid phosphate phosphatase 3	LPP3, ATLPP3	LPP3 (LIPID PHOSPHATE PHOSPHATASE 3); phosphatidate phosphatase	AT3G02600.1	34.9725	7.19652	24.8423	54.6893	31.6989
29660.m000760*	ER Phosphatidate phosphatase (PAP), EC 3.1.3.4	lipid phosphate phosphatase 2	ATPAP2, ATLPP2, LPP2	LPP2 (LIPID PHOSPHATE PHOSPHATASE 2); acid phosphatase/ phosphatidate phosphatase	AT1G15080.1	28.8887	15.9118	5.49086	10.119	10.4347
29747.m001075*	Phosphatidic acid phosphatase, putative	lipid phosphate phosphatase 2	ATPAP2, ATLPP2, LPP2	LPP2 (LIPID PHOSPHATE PHOSPHATASE 2); acid phosphatase/ phosphatidate phosphatase	AT1G15080.1	0	0	13.1501	0	11.1619
30170.m013896	Conserved Hypothetical Protein PAH1	phosphatidic acid phosphohydrolase 2	ATPAH2, PAH2	lipin family protein	AT5G42870.1	46.5284	48.5755	55.1478	8.24228	42.4918
30170.m013897	Conserved Hypothetical Protein PAH2	phosphatidic acid phosphohydrolase 2	ATPAH2, PAH2	lipin family protein	AT5G42870.1	13.7464	12.7185	9.11438	6.87244	19.1569
29912.m005373*	Type 1 diacylglycerol acyltransferase (DGAT1)	membrane bound O-acyl transferase (MBOAT) family protein	TAG1, AS11, ABX45, DGAT1, RDS1, ATDGAT	TAG1 (TRIACYLGLYCEROL BIOSYNTHESIS DEFECT 1); diacylglycerol O-acyltransferase	AT2G19450.1	26.916	7.62184	121.435	51.8748	53.479
29682.m000581*	Type 2 diacylglycerol acyltransferase (DGAT2)	diacylglycerol acyltransferase family		diacylglycerol acyltransferase family	AT3G51520.1	219.481	218.977	140.301	30.7346	47.7433
29889.m003411*	Soluble diacylglycerol acyltransferase/wax synthase					48.2721	13.9326	105.515	296.232	86.8854
Acyl editing / alternative TAG synthesis
30170.m014002*	Lysophophatidylcholine acyltransferase (LPCAT)-like	Phospholipid/glycerol acyltransferase family protein		phospholipid/glycerol acyltransferase family protein	AT1G80950.1	50.2085	21.4577	38.3805	34.5635	62.0592
30174.m008937	1-Acylglycerophosphocholine O-Acyltransferase, Putative	calcineurin B subunit-related		calcineurin B subunit-related	AT2G45670.1	29.612	13.9167	6.79618	15.7266	12.2979
29706.m001305*	Phosphatidylcholine:diacylglycerol acyltransferase, EC 2.3.1.158 (PDAT1)	phospholipid:diacylglycerol acyltransferase	ATPDAT, PDAT, PDAT1	ATPDAT; phosphatidylcholine-sterol O-acyltransferase	AT5G13640.1	4.91671	0.33926	14.5834	28.2323	59.072
29912.m005286*	Phospholipid:diacylglycerol acyltransferase 1 (PDAT1) (PDAT1A)	phospholipid:diacylglycerol acyltransferase	ATPDAT, PDAT, PDAT1	ATPDAT; phosphatidylcholine-sterol O-acyltransferase	AT5G13640.1	54.8214	99.1651	3.42712	3.82959	4.68258
29991.m000626*	Phosphatidylcholine:Diacylglycerol Acyltransferase 2, EC 2.3.1.158 (PDAT2)	Lecithin:cholesterol acyltransferase family protein		lecithin:cholesterol acyltransferase family protein / LACT family protein	AT3G44830.1	114.898	85.5256	35.3234	0.649873	2.59765
29637.m000766	Phosphatidylcholine Acyltransferase, Putative	phospholipid sterol acyl transferase 1	PSAT1, ATPSAT1	phosphatidate-sterol O-acyltransferase/ phosphatidylcholine-sterol O-acyltransferase/ phosphatidylethanolamine-sterol O-acyltransferase	AT1G04010.1	1.65673	1.39927	4.08024	5.21373	63.5402
29929.m004538	Phosphatidylcholine-Sterol O-Acyltransferase, Putative	lecithin:cholesterol acyltransferase 3	ATLCAT3, LCAT3	lecithin:cholesterol acyltransferase family protein / LACT family protein	AT3G03310.1	14.9697	6.12801	16.6571	9.53987	13.9543
30060.m000520	Phosphatidylcholine-Sterol O-Acyltransferase, Putative	alpha/beta-Hydrolases superfamily protein		lecithin:cholesterol acyltransferase family protein / LACT family protein	AT4G19860.1	23.152	17.6773	29.2178	20.9156	35.2735
30170.m013594	1-O-Acylceramide Synthase Precursor, Putative	alpha/beta-Hydrolases superfamily protein		lecithin:cholesterol acyltransferase family protein / LACT family protein	AT4G19860.1	2.61846	0	12.8938	51.7721	1.55456
30190.m011126	O-Acyltransferase (Membrane Bound) Domain Containing Protein	MBOAT (membrane bound O-acyl transferase) family protein		membrane bound O-acyl transferase (MBOAT) family protein	AT1G12640.1	248.344	213.263	47.9345	48.9816	46.2313
29841.m002865*	Phosphatidylcholine diacylglycerol cholinephosphotransferase (PDCT)	phosphatidic acid phosphatase-related / PAP2-related	ROD1	phosphatidic acid phosphatase-related / PAP2-related	AT3G15820.1	168.526	130.69	9.72888	79.7995	70.1151
30138.m003845*	Diacylglycerol cholinephosphotransferase (CPT), EC 2.7.8.2			DAG-CPT	AT1G13560	29.9579	8.14481	25.3704	20.6476	28.5943
Phospholipases / TAG lipases
29489.m000170*	Phospholipase A2 (cytosolic-type)					17.0924	4.56293	9.61963	8.32001	4.87906
29842.m003623*	Phospholipase A2 (cytosolic-type)	phospholipases;galactolipases		galactolipase/ phospholipase	AT1G61850.1	25.1802	23.0458	16.5537	7.54763	14.3889
29840.m000629*	Phospholipase A2-1 (secretory-type), EC 3.1.1.4 (PLA21)	Phospholipase A2 family protein	ATSPLA2-ALPHA, PLA2-ALPHA	PLA2-ALPHA; phospholipase A2	AT2G06925.1	38.0155	25.1738	3.84182	79.0264	9.33136
29912.m005406*	Phospholipase A2-3 (secretory-type), EC 3.1.1.4 (PLA23)	phospholipase A2-beta	PLA2-BETA	PLA2-BETA (PHOSPHOLIPASE A2-BETA); calcium ion binding / phospholipase A2	AT2G19690.1	9.01406	3.4786	2.54971	16.6775	18.8277
30142.m000631*	Phospholipase A22, EC 3.1.1.4 (PLA22)	Phospholipase A2 family protein		FUNCTIONS IN: molecular_function unknown; INVOLVED IN: biological_process unknown; LOCATED IN: cellular_component unknown; EXPRESSED IN: 24 plant structures; EXPRESSED DURING: 15 growth stages; CONTAINS InterPro DOMAIN/s: Phospholipase A2 (InterPro:IPR016090); Has 22 Blast hits to 22 proteins in 8 species: Archae - 0; Bacteria - 0; Metazoa - 0; Fungi - 0; Plants - 22; Viruses - 0; Other Eukaryote…	AT4G29070.2	16.5643	7.83108	14.6945	192.384	132.394
28327.m000363	Patatin T5 Precursor, Putative	PATATIN-like protein 6	PLP6, PLA IIB	PLP6 (PATATIN-LIKE PROTEIN 6); nutrient reservoir	AT2G39220.1	19.5487	10.3869	16.2281	13.0618	35.7788
29647.m002082	Patatin T5 Precursor, Putative	PATATIN-like protein 9	PLP9, PLA IIIB	PLP9 (PATATIN-LIKE PROTEIN 9); nutrient reservoir	AT3G63200.1	21.996	17.1612	5.61479	12.6835	6.58842
30128.m008656	Catalytic, Putative	Esterase/lipase/thioesterase family protein		esterase/lipase/thioesterase family protein	AT1G54570.1	19.9272	8.89981	9.40189	131.595	170.472
30221.m002221	Alpha/Beta Hydrolase, Putative	pheophytinase	PPH, CRN1	hydrolase, alpha/beta fold family protein	AT5G13800.1	19.7115	8.75127	15.3594	28.2085	18.9127
29905.m000422	Alpha/Beta Hydrolase, Putative	alpha/beta-Hydrolases superfamily protein		hydrolase, alpha/beta fold family protein	AT5G39220.1	25.7604	11.4101	1.60453	14.0336	2.82906
29756.m000515	Phospholipase C, Putative	PLC-like phosphodiesterases superfamily protein		1-phosphatidylinositol phosphodiesterase-related	AT4G38690.1	0	0	12.4267	64.2086	15.7812
29784.m000369	Phospholipase D Delta, Putative	phospholipase D delta	ATPLDDELTA, PLDDELTA	ATPLDDELTA; phospholipase D	AT4G35790.2	51.523	24.2172	17.5773	25.9963	23.5644
29847.m000250	Phospholipase C, Putative	PLC-like phosphodiesterases superfamily protein		phospholipase C/ phosphoric diester hydrolase	AT1G13680.1	2.55047	1.34024	1.00425	74.04	0
29851.m002449	Phospholipase A-2-Activating Protein, Putative	transducin family protein / WD-40 repeat family protein		transducin family protein / WD-40 repeat family protein	AT3G18860.1	54.7566	28.2926	37.8794	29.999	48.5515
30115.m001244	Phospholipase C, Putative	PLC-like phosphodiesterases superfamily protein		phospholipase C/ phosphoric diester hydrolase	AT5G67130.1	49.4982	38.3342	43.2102	31.7414	24.5268
30147.m014488	Phospholipase C 4 Precursor, Putative	non-specific phospholipase C6	NPC6	phosphoesterase family protein	AT3G48610.1	14.625	8.30798	5.61093	45.04	65.709
30174.m009086	Phospholipase C, Putative	PLC-like phosphodiesterases superfamily protein		phospholipase C/ phosphoric diester hydrolase	AT1G13680.1	1.10432	1.63063	0	0	244.028
30174.m008942	Phospholipase D Beta, Putative	phospholipase D beta 1	PLDBETA1, PLDBETA	PLDBETA1 (PHOSPHOLIPASE D BETA 1); phospholipase D	AT2G42010.1	25.8167	28.7836	24.7415	15.7552	87.2105
28327.m000367	Monoglyceride Lipase, Putative	alpha/beta-Hydrolases superfamily protein		esterase/lipase/thioesterase family protein	AT5G19290.1	29.1249	18.024	32.2829	74.7236	216.257
29113.m000030	Monoglyceride Lipase, Putative	alpha/beta-Hydrolases superfamily protein		esterase/lipase/thioesterase family protein	AT2G39420.1	7.29592	0	98.7311	49.247	122.143
29646.m001089	Triacylglycerol Lipase, Putative	alpha/beta-Hydrolases superfamily protein		lipase class 3 family protein	AT4G18550.1	0	0	0.620778	0	1796.89
29646.m001091	Triacylglycerol Lipase, Putative	alpha/beta-Hydrolases superfamily protein		lipase class 3 family protein	AT4G18550.1	0	0	1.18453	0	4592.36
29726.m004101	Triacylglycerol Lipase, Putative	Mono-/di-acylglycerol lipase, N-terminal;Lipase, class 3		lipase class 3 family protein	AT4G16070.1	49.6005	30.7679	34.3486	42.954	51.4137
29794.m003400	Monoglyceride Lipase, Putative	alpha/beta-Hydrolases superfamily protein		hydrolase, alpha/beta fold family protein	AT5G11650.1	39.9885	18.7812	38.4326	82.3725	64.3827
29801.m003125	Triacylglycerol Lipase, Putative	alpha/beta-Hydrolases superfamily protein		lipase, putative	AT2G42690.1	1.78669	0	43.355	76.5113	5.10465
29801.m003086	Triacylglycerol Lipase 1 Precursor, Putative	lipase 1	ATLIP1, LIP1	ATLIP1 (Arabidopsis thaliana lipase 1); galactolipase/ hydrolase/ phospholipase/ triacylglycerol lipase	AT2G15230.1	5.36089	5.42108	10.2908	12.9822	85.8213
29884.m000182	Triacylglycerol Lipase, Putative	alpha/beta-Hydrolases superfamily protein		lipase class 3 family protein	AT3G14360.1	1.65337	1.33533	148.621	0	0
29884.m000183	Triacylglycerol Lipase, Putative	alpha/beta-Hydrolases superfamily protein		lipase class 3 family protein	AT3G14360.1	9.34815	5.16898	293.085	0	0.812096
29935.m000048	Triacylglycerol Lipase, Putative	alpha/beta-Hydrolases superfamily protein		lipase class 3 family protein	AT3G14360.1	1834.99	2672.71	0.771339	1.36021	0
30167.m000881	Monoglyceride Lipase, Putative	alpha/beta-Hydrolases superfamily protein		hydrolase, alpha/beta fold family protein	AT5G16120.2	35.1933	64.477	229.136	10.1051	20.0901
30183.m001305	Triacylglycerol Lipase, Putative	alpha/beta-Hydrolases superfamily protein		lipase class 3 family protein	AT3G14360.1	569.853	1781.51	0	1.0301	0
30190.m010848	Triacylglycerol Lipase, Putative	alpha/beta-Hydrolases superfamily protein		lipase class 3 family protein	AT4G10955.1	52.2361	34.875	21.871	26.1506	33.1713
30190.m010951	Triacylglycerol Lipase 2 Precursor, Putative	Myzus persicae-induced lipase 1	MPL1	MPL1 (MYZUS PERSICAE-INDUCED LIPASE 1); catalytic	AT5G14180.1	3.81706	2.57415	151.414	0	50.7746
28470.m000422	Conserved hypothetical protein (SDP1 lipase)					25.9155	18.3649	362.426	7.74829	37.5457
29634.m002166	GDSL-motif lipase / hydrolase familyc	GDSL-like Lipase/Acylhydrolase superfamily protein		GDSL-motif lipase/hydrolase family protein	AT1G71250.1	26.9484	52.4271	4.53153	0	0
29739.m003689	GLIP5 carboxylesterase / lipase	GDSL-motif lipase 5	GLIP5	GLIP5; carboxylesterase/ lipase	AT1G53920.1	49.04	55.0921	68.8439	0	10.0446
28885.m000108	GLIP1 carboxylesterase / lipase	GDSL lipase 1	GLIP1	GLIP1 (GDSL LIPASE1); carboxylesterase/ lipase	AT5G40990.1	1678.72	76.7059	0	0	0.825268
FA elongation / wax synthesis
30170.m014048	Acyltransferase, Putative 3-ketoacyl-CoA synthase 4	3-ketoacyl-CoA synthase 4	KCS4	KCS4 (3-KETOACYL-COA SYNTHASE 4); acyltransferase/ catalytic/ transferase, transferring acyl groups other than amino-acyl groups	AT1G19440.1	30.0432	16.0708	23.0173	27.5665	13.6386
29807.m000494	Acyltransferase, Putative 3-ketoacyl-CoA synthase 11	3-ketoacyl-CoA synthase 11	KCS11	KCS11 (3-KETOACYL-COA SYNTHASE 11); acyltransferase/ catalytic/ transferase, transferring acyl groups other than amino-acyl groups	AT2G26640.1	84.7163	27.1569	93.1879	38.8684	69.5726
29929.m004548	Short-Chain Dehydrogenase, Putative 3-ketoacyl-CoA reductase	NAD(P)-binding Rossmann-fold superfamily protein		short-chain dehydrogenase/reductase (SDR) family protein	AT3G03330.1	27.9976	27.1278	19.6606	20.1326	15.9001
29929.m004767	Steroid Dehydrogenase, Putative 3-ketoacyl-CoA reductase	beta-ketoacyl reductase 1	YBR159, KCR1, ATKCR1	YBR159; ketoreductase/ oxidoreductase	AT1G67730.1	100.966	49.8017	72.636	67.7589	242.557
29929.m004763	Steroid Dehydrogenase, Putative 3-ketoacyl-CoA reductase	beta-ketoacyl reductase 1	YBR159, KCR1, ATKCR1	YBR159; ketoreductase/ oxidoreductase	AT1G67730.1	0.694676	0	0	2.16169	192.992
29913.m000154	Ptpla Domain Protein, Putative 3-OH acyl-CoA dehydratase	Protein-tyrosine phosphatase-like, PTPLA	PAS2, PEP	PAS2 (PASTICCINO 2); enoyl-CoA hydratase/ protein tyrosine phosphatase	AT5G10480.1	25.0607	6.78901	15.4706	64.7617	135.681
30003.m000326	Synaptic Glycoprotein SC2, Putative Enoyl-CoA reductase	3-oxo-5-alpha-steroid 4-dehydrogenase family protein	CER1, ECR, ATTSC13, TSC13	CER10; 3-oxo-5-alpha-steroid 4-dehydrogenase/ fatty acid elongase/ trans-2-enoyl-CoA reductase (NADPH)	AT3G55360.1	73.3412	32.3808	31.1723	88.7718	38.1445
27524.m000296	Acyltransferase, Putative 3-ketoacyl-CoA synthase 6	3-ketoacyl-CoA synthase 6	CUT1, POP1, CER6, G2, KCS6	KCS6 (3-KETOACYL-COA SYNTHASE 6); catalytic/ transferase, transferring acyl groups other than amino-acyl groups	AT1G68530.1	0	0	4.18701	63.2629	37.1003
29739.m003649	Acyltransferase, Putative 3-ketoacyl-CoA synthase 10	3-ketoacyl-CoA synthase 10	FDH, KCS1	KCS10 (3-KETOACYL-COA SYNTHASE 10); acyltransferase/ catalytic/ transferase, transferring acyl groups other than amino-acyl groups	AT2G26250.1	3.83388	13.794	11.2594	139.962	110.304
30071.m000448	Acyltransferase, Putative 3-ketoacyl-CoA synthase 7	3-ketoacyl-CoA synthase 7	KCS7	KCS7 (3-KETOACYL-COA SYNTHASE 7); acyltransferase/ catalytic/ transferase, transferring acyl groups other than amino-acyl groups	AT1G71160.1	1.34453	2.13418	3.60291	3.7025	218.144
29726.m004062	Acyltransferase, Putative 3-ketoacyl-CoA synthase 21	3-ketoacyl-CoA synthase 21	KCS21	KCS21 (3-KETOACYL-COA SYNTHASE 21); acyltransferase/ catalytic/ transferase, transferring acyl groups other than amino-acyl groups	AT5G49070.1	0	0	0	0	1104.21
29777.m000271	Acyltransferase, Putative 3-ketoacyl-CoA synthase 10	3-ketoacyl-CoA synthase 10	FDH, KCS1	KCS10 (3-KETOACYL-COA SYNTHASE 10); acyltransferase/ catalytic/ transferase, transferring acyl groups other than amino-acyl groups	AT2G26250.1	0	0	0	0	1349.3
30012.m000041	Acyltransferase, Putative 3-ketoacyl-CoA synthase 12	3-ketoacyl-CoA synthase 12	KCS12	KCS12 (3-KETOACYL-COA SYNTHASE 12); acyltransferase/ catalytic/ transferase, transferring acyl groups other than amino-acyl groups	AT2G28630.1	13.5381	6.49248	4.06604	17.3471	205.676
29690.m000413	Acyltransferase, Putative 3-ketoacyl-CoA synthase 19	3-ketoacyl-CoA synthase 19	KCS19	KCS19 (3-KETOACYL-COA SYNTHASE 19); acyltransferase/ catalytic/ transferase, transferring acyl groups other than amino-acyl groups	AT5G04530.1	0	0	1.7567	60.0617	0.976348
29709.m001216	Sterol Desaturase, Putative (CER1; aldehyde decarbonylase)	Fatty acid hydroxylase superfamily	CER1	CER1 (ECERIFERUM 1); octadecanal decarbonylase	AT1G02205.2	1.37526	2.59267	14.3475	58.2857	4313.21
27613.m000611	Acyltransferase, Putative long chain alcohol O-fatty-acyltransferase	MBOAT (membrane bound O-acyl transferase) family protein		long-chain-alcohol O-fatty-acyltransferase family protein / wax synthase family protein	AT5G55370.1	0	1.58655	0	0	150.128
29629.m001370	Acyltransferase, Putative long chain alcohol O-fatty-acyltransferase	MBOAT (membrane bound O-acyl transferase) family protein		long-chain-alcohol O-fatty-acyltransferase family protein / wax synthase family protein	AT5G55360.1	0.961483	0	8.49839	0	60.2348
29250.m000231	Conserved Hypothetical Protein (ELO like elongase)	GNS1/SUR4 membrane protein family	HOS3-1	GNS1/SUR4 membrane family protein	AT4G36830.1	1.69142	2.20735	4.91374	9.14356	72.7802
29942.m000761	Conserved Hypothetical Protein	Protein of unknown function (DUF630 and DUF632)		unknown protein	AT2G27090.1	57.3237	63.1843	27.3576	21.1048	35.4983
Seed storage proteins / ricin
29794.m003372	Oleosin, Putative	Oleosin family protein		glycine-rich protein / oleosin	AT2G25890.1	76.3898	135.651	116.841	1.72995	0
29917.m001992*	Oleosin1	Oleosin family protein		glycine-rich protein / oleosin	AT3G01570.1	2375.94	4330.72	8.82286	4.62396	0
30147.m013891	Oleosin 18.2 Kda, Putative	Oleosin family protein		glycine-rich protein / oleosin	AT3G01570.1	59.8388	87.6144	4.28714	0	0
30147.m014333*	Oleosin2	oleosin 1	OLEO1, OLE1	OLEO1 (OLEOSIN 1)	AT4G25140.1	1746.31	1548.15	1.37616	2.21302	0.951208
30174.m008728	Oleosin, Putative	Oleosin family protein		glycine-rich protein / oleosin	AT3G18570.1	171.52	124.028	10.8647	2.42095	64.6536
28166.m001073	2S Albumin Precursor, Putative	seed storage albumin 5	SESA5	protease inhibitor/seed storage/lipid transfer protein (LTP) family protein	AT5G54740.1	160.588	2217.95	1.25986	4.56804	0
28166.m001074	2S albumin precursor, putative			―	―	8.7746	135.921	0	0	0
28166.m001078	2S albumin precursor, putative			―	―	106.712	1250.33	0	0.872007	0
28166.m001079	2S albumin precursor, putative			―	―	745.408	1726.3	0	0.816981	0
28166.m001083	2S sulfur-rich seed storage protein precursor (Allergen Ber e 1)	seed storage albumin 5	SESA5	protease inhibitor/seed storage/lipid transfer protein (LTP) family protein	AT5G54740.1	172.806	1136.86	1.93188	1.46863	0
30156.m001719	2S sulfur-rich seed storage protein precursor (Allergen Ber e 1)	seed storage albumin 4	SESA4, AT2S4	2S seed storage protein 4 / 2S albumin storage protein / NWMU2-2S albumin 4	AT4G27170.1	2536.99	11471.1	2.93041	8.93192	0
29200.m000167	Legumin B precursor (Beta-globulin B) (LEGB-C134), putative	RmlC-like cupins superfamily protein	CRA1, ATCRA1, CRU1	CRA1 (CRUCIFERINA); nutrient reservoir	AT5G44120.3	2959.79	30523.5	5.8687	7.61163	1.2878
29600.m000561	Legumin type B precursor, putative	RmlC-like cupins superfamily protein	CRA1, ATCRA1, CRU1	CRA1 (CRUCIFERINA); nutrient reservoir	AT5G44120.3	3164.62	27218.7	3.5313	10.8386	1.09276
29600.m000564	Legumin type B precursor, putative	RmlC-like cupins superfamily protein	CRA1, ATCRA1, CRU1	CRA1 (CRUCIFERINA); nutrient reservoir	AT5G44120.3	3723.67	35413.4	5.06014	32.2901	3.74519
29611.m000223	Legumin A precursor (Beta-globulin) (LEGA-C94), putative	RmlC-like cupins superfamily protein	CRA1, ATCRA1, CRU1	CRA1 (CRUCIFERINA); nutrient reservoir	AT5G44120.3	20.1662	329.811	2.22038	5.91237	0
30005.m001288	Legumin A precursor (Beta-globulin) (LEGA-C94), putative	RmlC-like cupins superfamily protein	CRA1, ATCRA1, CRU1	CRA1 (CRUCIFERINA); nutrient reservoir	AT5G44120.3	88.0169	7468	1.89519	5.20649	0
30005.m001289	Legumin A precursor (Beta-globulin) (LEGA-C94), putative	RmlC-like cupins superfamily protein	CRA1, ATCRA1, CRU1	CRA1 (CRUCIFERINA); nutrient reservoir	AT5G44120.3	223.967	11444.1	2.37135	6.61588	2.34302
30005.m001290	Legumin A precursor (Beta-globulin) (LEGA-C94), putative	RmlC-like cupins superfamily protein	CRA1, ATCRA1, CRU1	CRA1 (CRUCIFERINA); nutrient reservoir	AT5G44120.3	122.011	7302.95	1.27538	5.2459	1.77975
29200.m000169	Glutelin type-A 3 precursor, putative	RmlC-like cupins superfamily protein	CRA1, ATCRA1, CRU1	CRA1 (CRUCIFERINA); nutrient reservoir	AT5G44120.3	2346.25	49186.1	6.94455	11.4553	2.13467
29791.m000533	Ricin-agglutinin family proteind					0	0	0	40.3717	0
60629.m00002	Ricin precursor			―	―	394.399	12854.8	120.056	10.7305	7.89547
60637.m00004	Agglutinin precursor			―	―	852.255	16369.9	20.1453	27.7879	27.9773
60637.m00006	ricin-agglutinin family protein			―	―	0	1.44366	0	0	0
60638.m00018	ricin-agglutinin family protein			―	―	7.56368	82.9834	0	0	0
60638.m00023	ricin-agglutinin family protein					0	79.8342	4.08327	5.90502	5.76551
