# Supplementary material for: Tissue-Specific Whole Transcriptome Sequencing in Castor, Directed at Understanding Triacylglycerol Lipid Biosynthetic Pathways
Source: PLoS One. 2012 Feb 3;7(2):e30100. doi: 10.1371/journal.pone.0030100 (PMC3272049; doi:10.1371/journal.pone.0030100)
Supplement: Table S4 — Genes in the heatmap made from lipid synthetic and storage proteins that are co-expressed with oleate hydroxylase in Ricinus tissues. (XLS) [file pone.0030100.s006.xls]

## Sheet: Sheet1
Supplementary Table S4. Genes in the heatmap made from lipid synthetic and storage proteins that are co-expressed with oleate hydroxylase in Ricinus tissues. Genes are listed as in the Supplementary Figure S2 heatmap and clade divisions marked. Proteins discussed in the text in relation to tri-ricinolein synthesis are marked x
29693.m002034		3-Ketoacyl-ACP synthase I (KAS I), EC 2.3.1.41
27798.m000585		α-Carboxyltansferase (α-CT) subunit of Het-ACCase,
29729.m002301		Biotin Carboxyl Carrier Protein of ACCase, Putative
30185.m000954		Biotin carboxylase subunit (BC) of Het-ACCase
27843.m000160		Enoyl-ACP reductase precursor (EAR), EC 1.3.1.9
29929.m004732		3-Ketoacyl-ACP Reductase (KAR), EC 1.1.1.100
30113.m001448		Malonyl-CoA : ACP acyltransferase (MCAAT), EC 2.3.1.39
30190.m011126	x	O-Acyltransferase (Membrane Bound) Domain Containing Protein
29630.m000809		Biotin carboxyl carrier protein subunit of of Het-ACCase (BCCP2)
29739.m003711		3-Ketoacyl-ACP synthase II (KAS II), EC 2.3.1.41
30128.m008670		Acyl-carrier protein (ACP)
30200.m000354		Hydroxyacyl-ACP Dehydrase (HAD), EC 4.2.1
30020.m000203		Stearoyl-ACP desaturase
28890.m000006		β-Carboxyltransferase (β-CT) subunit of Het-ACCase
29827.m002594	x	Acyl-CoA-binding protein
29682.m000581	x	Type 2 diacylglycerol acyltransferase (DGAT2)
29929.m004551		Acyl Carrier Protein, Putative
28455.m000368		Ketoacyl-ACP Synthase III (KAS III), EC 2.3.1.41
27810.m000646	x	Lysophosphatidic acid acyltransferase (LPAT); LPAT2 homolog
30217.m000262		Acyl-ACP Thioesterase A (FATA), EC 3.1.2.14
29726.m003980		Acyl carrier protein
29814.m000719		Omega-3 Fatty Acid Desaturase, Chloroplast Precursor Fad7
29841.m002865	x	Phosphatidylcholine diacylglycerol cholinephosphotransferase (PDCT)
29908.m006186	x	Long-Chain-Fatty-Acid CoA Ligase, Putative LACS9
29613.m000358		Omega-6 desaturase, endoplasmic reticulum Fad2
29929.m004514		Stearoyl-ACP desaturase
29200.m000167		Legumin B precursor (Beta-globulin B) (LEGB-C134), putative
29600.m000561		Legumin type B precursor, putative
29200.m000169		Glutelin type-A 3 precursor, putative
29600.m000564		Legumin type B precursor, putative
30156.m001719		2S sulfur-rich seed storage protein precursor (Allergen Ber e 1)
29917.m001992		Oleosin1
60637.m00004		Agglutinin precursor
60629.m00002		Ricin precursor
28035.m000362		Oleate 12-hydroxylase
29935.m000048	x	Triacylglycerol Lipase, Putative
30147.m014333		Oleosin2
28166.m001079		2S albumin precursor, putative
30183.m001305	x	Triacylglycerol Lipase, Putative
28166.m001073		2S Albumin Precursor, Putative
28166.m001083		2S sulfur-rich seed storage protein precursor (Allergen Ber e 1)
28166.m001078		2S albumin precursor, putative
30005.m001289		Legumin A precursor (Beta-globulin) (LEGA-C94), putative
30005.m001290		Legumin A precursor (Beta-globulin) (LEGA-C94), putative
30005.m001288		Legumin A precursor (Beta-globulin) (LEGA-C94), putative
30147.m013891		Oleosin 18.2 Kda, Putative
29634.m002166		GDSL-motif lipase / hydrolase family
28166.m001074		2S albumin precursor, putative
60638.m00018		ricin-agglutinin family protein
29912.m005286	x	Phospholipid:diacylglycerol acyltransferase 1 (PDAT1) (PDAT1A)
29611.m000223		Legumin A precursor (Beta-globulin) (LEGA-C94), putative
29791.m000529	x	Cytochrome P450, Putative
28885.m000108	x	GLIP1 carboxylesterase / lipase
29739.m003689		GLIP5 carboxylesterase / lipase
29991.m000626	x	Phosphatidylcholine:Diacylglycerol Acyltransferase 2, EC 2.3.1.158 (PDAT2)
30174.m008728		Oleosin, Putative
27985.m000877		Stearoyl-ACP desaturase
29794.m003372		Oleosin, Putative
