# Supplementary material for: Tissue-Specific Whole Transcriptome Sequencing in Castor, Directed at Understanding Triacylglycerol Lipid Biosynthetic Pathways
Source: PLoS One. 2012 Feb 3;7(2):e30100. doi: 10.1371/journal.pone.0030100 (PMC3272049; doi:10.1371/journal.pone.0030100)
Supplement: Table S5 — Expression of lipid metabolic genes in castor germinating seeds, developing endosperm and male flowers. (XLS) [file pone.0030100.s007.xls]

## Sheet: Germinating
Supplementary Table S5. Expression of lipid metabolic genes in castor germinating seeds, developing endosperm and male flowers. A set of castor lipid metabolic genes were ordered according to calculated FPKM values in germinating seeds (Germinating sheet), developing endosperm (Endosperm II-III sheet) and developing male flowers (MDF sheet). Only those with mapped reads are listed and Arabidopsis…
Gene ID	Castor designation	Arabidopsis orthologue	Arabidopsis designation	Germinating seed FPKM
29726.m004067	3-hydroxyacyl-CoA dehyrogenase, putative	AT3G06860.1	MFP2 (MULTIFUNCTIONAL PROTEIN 2); 3-hydroxyacyl-CoA dehydrogenase/ enoyl-CoA hydratase	5218.71
29904.m002984	3-ketoacyl-CoA thiolase B, putative	AT2G33150.1	PKT3 (PEROXISOMAL 3-KETOACYL-COA THIOLASE 3); acetyl-CoA C-acyltransferase	3297.35
29613.m000358	Omega-6 desaturase, endoplasmic reticulum (FAD2)	AT3G12120.2	FAD2 (FATTY ACID DESATURASE 2); delta12-fatty acid dehydrogenase/ omega-6 fatty acid desaturase	1709.66
29948.m000719	acyl-CoA oxidase, putative	AT4G16760.1	ACX1 (ACYL-COA OXIDASE 1); acyl-CoA oxidase	1395.77
28176.m000270	acyl-CoA dehydrogenase, putative	AT3G51840.1	ACX4 (ACYL-COA OXIDASE 4); acyl-CoA oxidase/ oxidoreductase	687.043
29844.m003365	Acyl-CoA synthetase (ACS2)	AT5G27600.1	LACS7 (LONG-CHAIN ACYL-COA SYNTHETASE 7); long-chain-fatty-acid-CoA ligase/ protein binding	638.632
28320.m001101	NADH-cytochrome B5 reductase, putative	AT5G20080.1	NADH-cytochrome b5 reductase, putative	341.012
29884.m000183	triacylglycerol lipase, putative	AT3G14360.1	lipase class 3 family protein	293.085
30180.m001063	2,4-dienoyl-CoA reductase, putative	AT3G55290.1	short-chain dehydrogenase/reductase (SDR) family protein	258.384
30147.m013761	steroid binding protein, putative	AT3G48890.1	ATMP2; heme binding	242.463
30167.m000881	Monoglyceride lipase, putative	AT5G16120.2	hydrolase, alpha/beta fold family protein	229.136
29732.m000322	long-chain-fatty-acid CoA ligase, putative	AT2G04350.2	long-chain-fatty-acid--CoA ligase family protein / long-chain acyl-CoA synthetase family protein (LACS8)	225.98
29929.m004551	acyl carrier protein, putative	AT1G65290.1	mtACP2 (mitochondrial acyl carrier protein 2); acyl carrier/ metal ion binding	211.4
28014.m000117	cytochrome B5 isoform 1, putative	AT5G53560.1	CB5-E (CYTOCHROME B5 ISOFORM E); heme binding	203.243
30128.m009036	pyruvate dehydrogenase, putative	AT5G50850.1	MAB1 (MACCI-BOU); catalytic/ pyruvate dehydrogenase (acetyl-transferring)	196.188
30213.m000673	cytochrome B5 isoform 1, putative	AT5G53560.1	CB5-E (CYTOCHROME B5 ISOFORM E); heme binding	195.917
29706.m001326	dihydrolipoamide acetyltransferase component of pyruvate dehydrogenase, putative	AT1G54220.2	dihydrolipoamide S-acetyltransferase, putative	192.273
29668.m000313	3-hydroxyacyl-CoA dehyrogenase, putative	AT3G15290.1	3-hydroxybutyryl-CoA dehydrogenase, putative	189.832
29827.m002594	Acyl-CoA-binding protein	AT1G31812.1	ACBP6 (acyl-CoA-binding protein 6); acyl-CoA binding / phosphatidylcholine binding	174.815
30190.m010951	Triacylglycerol lipase 2 precursor, putative	AT5G14180.1	MPL1 (MYZUS PERSICAE-INDUCED LIPASE 1); catalytic	151.414
29884.m000182	triacylglycerol lipase, putative	AT3G14360.1	lipase class 3 family protein	148.621
29682.m000581	Type 2 diacylglycerol acyltransferase (DGAT2)	AT3G51520.1	diacylglycerol acyltransferase family	140.301
28890.m000006	β-carboxyltransferase (β-CT) subunit of Het-ACCase	ATCG00500.1	Encodes the carboxytransferase beta subunit of the Acetyl-CoA carboxylase (ACCase) complex in plastids. This complex catalyzes the carboxylation of acetyl-CoA to produce malonyl-CoA, the first committed step in fatty acid synthesis.	133.85
29912.m005373	Type 1 diacylglycerol acyltransferase (DGAT1)	AT2G19450.1	TAG1 (TRIACYLGLYCEROL BIOSYNTHESIS DEFECT 1); diacylglycerol O-acyltransferase	121.435
29736.m002097	pyruvate dehydrogenase, putative	AT1G59900.1	AT-E1 ALPHA; oxidoreductase, acting on the aldehyde or oxo group of donors, disulfide as acceptor / pyruvate dehydrogenase (acetyl-transferring)	112.386
29113.m000030	Monoglyceride lipase, putative	AT2G39420.1	esterase/lipase/thioesterase family protein	98.7311
29804.m001523	glutamyl-tRNA(gln) amidotransferase subunit A, putative	AT5G64440.1	AtFAAH (Arabidopsis thaliana fatty acid amide hydrolase); N-(long-chain-acyl)ethanolamine deacylase/ amidase	97.9217
29807.m000494	Acyltransferase, Putative (3-ketoacyl-CoA synthetase)	AT2G26640.1	KCS11 (3-KETOACYL-COA SYNTHASE 11); acyltransferase/ catalytic/ transferase, transferring acyl groups other than amino-acyl groups	93.1879
29681.m001360	Omega-3 fatty acid desaturase, endoplasmic reticulum (FAD3)	AT5G05580.1	FAD8 (FATTY ACID DESATURASE 8); omega-3 fatty acid desaturase	85.7934
30128.m008670	Acyl-carrier protein (ACP)	AT1G54580.1	ACP2 (ACYL CARRIER PROTEIN 2); acyl carrier	84.0883
29783.m000308	sterol desaturase, putative	AT5G57800.1	CER3 (ECERIFERUM 3); binding / catalytic/ iron ion binding / oxidoreductase	82.2882
29713.m000178	acyl-CoA oxidase, putative	AT5G65110.1	ACX2 (ACYL-COA OXIDASE 2); acyl-CoA oxidase	76.5169
30146.m003607	Coiled-coil domain-containing protein, putative	AT1G15270.1	FUNCTIONS IN: molecular_function unknown; INVOLVED IN: biological_process unknown; LOCATED IN: plasma membrane; EXPRESSED IN: 24 plant structures; EXPRESSED DURING: 15 growth stages; CONTAINS InterPro DOMAIN/s: Translation machinery associated TMA7 (InterPro:IPR015157); BEST Arabidopsis thaliana protein match is: unknown protein (TAIR:AT3G16040.1); Has 263 Blast hits to 263 proteins in 90 species…	76.0709
30131.m006926	acetyl-CoA synthetase, putative	AT5G36880.2	acetyl-CoA synthetase, putative / acetate-CoA ligase, putative	73.1996
29929.m004767	Steroid Dehydrogenase, Putative (microsomal β-KR)	AT1G67730.1	YBR159; ketoreductase/ oxidoreductase	72.636
30174.m009035	acetyl-CoA synthetase, putative	AT5G23050.1	AAE17 (ACYL-ACTIVATING ENZYME 17); catalytic/ ligase	72.0824
30200.m000354	Hydroxyacyl-ACP Dehydrase (HAD)	AT5G10160.1	beta-hydroxyacyl-ACP dehydratase, putative	71.2569
30061.m000282	dihydrolipoamide acetyltransferase component of pyruvate dehydrogenase, putative	AT3G52200.1	LTA3; ATP binding / dihydrolipoyllysine-residue acetyltransferase	70.8926
30174.m008655	bmru protein, putative	AT2G46090.1	diacylglycerol kinase family protein	70.5261
30190.m010831	Acyl-CoA synthetase (ACS1)	AT4G23850.1	long-chain-fatty-acid--CoA ligase / long-chain acyl-CoA synthetase	69.7476
29739.m003689	zinc finger protein, putative	AT1G53920.1	GLIP5; carboxylesterase/ lipase	68.8439
30170.m014288	s-adenosyl-l-methionine:delta24-sterol-C-methyltransferase, putative	AT1G20330.1	SMT2 (STEROL METHYLTRANSFERASE 2); S-adenosylmethionine-dependent methyltransferase	68.3171
29818.m000392	NADH-cytochrome B5 reductase, putative	AT5G17770.1	ATCBR (ARABIDOPSIS THALIANA NADH:CYTOCHROME B5 REDUCTASE 1); cytochrome-b5 reductase	68.0979
30020.m000203	Stearoyl-ACP desaturase	AT2G43710.1	SSI2; acyl-[acyl-carrier-protein] desaturase/ stearoyl-CoA 9-desaturase	66.652
30076.m004445	pyruvate dehydrogenase, putative	AT1G01090.1	PDH-E1 ALPHA (PYRUVATE DEHYDROGENASE E1 ALPHA); pyruvate dehydrogenase (acetyl-transferring)	65.6437
29646.m001117	acyl-CoA oxidase, putative	AT1G06290.1	ACX3 (ACYL-COA OXIDASE 3); acyl-CoA oxidase	65.4616
29842.m003510	alkaline phytoceramidase, putative	AT4G22330.1	ATCES1; catalytic/ hydrolase, acting on carbon-nitrogen (but not peptide) bonds, in linear amides	65.3431
29709.m001206	acyl carrier protein, putative	AT2G44620.1	MTACP-1 (MITOCHONDRIAL ACYL CARRIER PROTEIN 1); acyl carrier/ cofactor binding / phosphopantetheine binding	65.2424
29827.m002570	lipid binding protein, putative	AT4G19040.1	EDR2; lipid binding	65.0168
27798.m000585	α-carboxyl-tansferase (α-CT) subunit of Het-ACCase	AT2G38040.2	CAC3; acetyl-CoA carboxylase	64.1514
29864.m001470	s-adenosyl-l-methionine:delta24-sterol-C-methyltransferase, putative	AT5G13710.2	SMT1 (STEROL METHYLTRANSFERASE 1); sterol 24-C-methyltransferase	62.4066
29693.m002034	3-Ketoacyl-ACP synthase I (KAS I)	AT5G46290.1	KAS I (3-KETOACYL-ACYL CARRIER PROTEIN SYNTHASE I); catalytic/ fatty-acid synthase/ transferase, transferring acyl groups other than amino-acyl groups	62.1738
29680.m001706	conserved hypothetical protein	AT5G28910.2	unknown protein	62.133
30076.m004618	Glycerol-3-phosphate acyltransferase, putative	AT4G01950.1	GPAT3 (GLYCEROL-3-PHOSPHATE ACYLTRANSFERASE 3); acyltransferase	61.3832
29729.m002301	Biotin Carboxyl Carrier Protein of ACCase, Putative	AT3G56130.1	biotin/lipoyl attachment domain-containing protein	60.3905
30174.m009087	cytochrome B5 isoform 1, putative	AT1G26340.1	CB5-A (CYTOCHROME B5 ISOFORM A); heme binding	60.1707
30185.m000954	Biotin carboxylase subunit (BC) of Het-ACCase	AT5G35360.1	CAC2; acetyl-CoA carboxylase/ biotin carboxylase	59.8414
29983.m003305	serine palmitoyltransferase I, putative	AT4G36480.2	ATLCB1 (LONG-CHAIN BASE1); protein binding / serine C-palmitoyltransferase	59.1979
30170.m013896	Conserved Hypothetical Protein (PAH1)	AT5G42870.1	lipin family protein	55.1478
30190.m011039	C-4 methyl sterol oxidase, putative	AT4G22756.1	SMO1-2 (STEROL C4-METHYL OXIDASE 1-2); 4,4-dimethyl-9beta,19-cyclopropylsterol-4alpha-methyl oxidase/ C-4 methylsterol oxidase/ catalytic	55.0815
27843.m000160	Enoyl-ACP reductase precursor (EAR), EC 1.3.1.9	AT2G05990.2	MOD1 (MOSAIC DEATH 1); enoyl-[acyl-carrier-protein] reductase (NADH)/ enoyl-[acyl-carrier-protein] reductase/ oxidoreductase	54.2593
29929.m004514	Stearoyl-ACP desaturase	AT3G02630.1	acyl-(acyl-carrier-protein) desaturase, putative / stearoyl-ACP desaturase, putative	54.1585
29912.m005375	n-myristoyl transferase, putative	AT5G57020.1	NMT1 (MYRISTOYL-COA:PROTEIN N-MYRISTOYLTRANSFERASE); glycylpeptide N-tetradecanoyltransferase/ myristoyltransferase	54.0225
30204.m001761	cytochrome B5 isoform 1, putative	AT2G32720.1	CB5-B (CYTOCHROME B5 ISOFORM B); heme binding	53.7997
30205.m001612	sterol desaturase, putative	AT3G02580.1	STE1 (STEROL 1); C-5 sterol desaturase	53.2087
28226.m000864	galactokinase, putative	AT4G16130.1	ARA1 (ARABINOSE KINASE); ATP binding / L-arabinokinase/ galactokinase	51.8327
27467.m000162	Allene oxide cyclase 4, chloroplast precursor, putative	AT1G13280.1	AOC4 (ALLENE OXIDE CYCLASE 4); allene-oxide cyclase	51.8164
29602.m000216	calcium lipid binding protein, putative	AT2G20990.1	SYTA (SYNAPTOTAGMIN A)	51.4805
27953.m000064	conserved hypothetical protein	AT3G20320.1	TGD2 (TRIGALACTOSYLDIACYLGLYCEROL2); lipid transporter/ phospholipid binding	50.0854
30073.m002201	Ethanolamine-phosphate cytidylyltransferase, putative	AT2G38670.1	PECT1 (PHOSPHORYLETHANOLAMINE CYTIDYLYLTRANSFERASE 1); ethanolamine-phosphate cytidylyltransferase	49.7548
29929.m004623	sphingosine phosphate lyase, putative	AT1G27980.1	DPL1; carboxy-lyase/ catalytic/ pyridoxal phosphate binding	48.485
29687.m000571	Cyclic nucleotide-gated ion channel, putative	AT2G23980.1	ATCNGC6; calmodulin binding	48.3845
29755.m000441	NADH-cytochrome B5 reductase, putative	AT5G17770.1	ATCBR (ARABIDOPSIS THALIANA NADH:CYTOCHROME B5 REDUCTASE 1); cytochrome-b5 reductase	48.3795
29687.m000572	Plastid 1-Acyl-Sn-Glycerol-3-Phosphate Acyltransferase, Putative	AT4G30580.1	ATS2; 1-acylglycerol-3-phosphate O-acyltransferase/ acyltransferase	48.1616
30190.m011126	O-Acyltransferase (Membrane Bound) Domain Containing Protein	AT1G12640.1	membrane bound O-acyl transferase (MBOAT) family protein	47.9345
30169.m006262	7-dehydrocholesterol reductase, putative	AT1G50430.1	DWF5 (DWARF 5); sterol delta7 reductase	47.6191
30174.m008919	calcium lipid binding protein, putative	AT3G61050.2	NTMC2T4; lipid binding	44.7059
30075.m001158	sphingolipid fatty acid alpha hydroxylase	AT2G34770.1	FAH1 (FATTY ACID HYDROXYLASE 1); catalytic/ fatty acid alpha-hydroxylase	44.6382
29333.m001066	Phosphatidylglycerol/phosphatidylinositol transfer protein precursor, putative	AT3G11780.1	MD-2-related lipid recognition domain-containing protein / ML domain-containing protein	44.4087
29801.m003125	triacylglycerol lipase, putative	AT2G42690.1	lipase, putative	43.355
30115.m001244	phospholipase C, putative	AT5G67130.1	phospholipase C/ phosphoric diester hydrolase	43.2102
29813.m001475	sur2 hydroxylase/desaturase, putative	AT1G14290.1	SBH2 (SPHINGOID BASE HYDROXYLASE 2); catalytic/ sphingosine hydroxylase	42.1559
30157.m000795	long-chain-fatty-acid CoA ligase, putative	AT4G14070.1	AAE15 (acyl-activating enzyme 15); long-chain-fatty-acid-[acyl-carrier-protein] ligase	41.7357
29630.m000809	Biotin carboxyl carrier protein subunit of of Het-ACCase (BCCP2)	AT5G15530.1	BCCP2 (BIOTIN CARBOXYL CARRIER PROTEIN 2); biotin binding	41.4833
29889.m003272	dihydrolipoamide dehydrogenase, putative	AT3G16950.1	LPD1 (LIPOAMIDE DEHYDROGENASE 1); dihydrolipoyl dehydrogenase	40.6594
28883.m000717	Dihydrolipoyllysine-residue acetyltransferase component of PDH, putative	AT3G25860.1	LTA2; dihydrolipoyllysine-residue acetyltransferase	39.4957
29842.m003508	phosphatidate cytidylyltransferase, putative	AT4G22340.3	phosphatidate cytidylyltransferase, putative / CDP-diglyceride synthetase, putative	38.7024
29794.m003400	Monoglyceride lipase, putative	AT5G11650.1	hydrolase, alpha/beta fold family protein	38.4326
30170.m014002	Lysophophatidylcholine acyltransferase (LPCAT)-like	AT1G80950.1	phospholipid/glycerol acyltransferase family protein	38.3805
30122.m000357	ER glycerol-3-phosphate acyltransferase 9 (GPAT9)	AT5G60620.1	phospholipid/glycerol acyltransferase family protein	38.1448
29986.m001638	epoxide hydrolase, putative	AT4G02340.1	epoxide hydrolase, putative	38.0682
29851.m002449	phospholipase A-2-activating protein, putative	AT3G18860.1	transducin family protein / WD-40 repeat family protein	37.8794
29983.m003279	diacylglycerol kinase, alpha, putative	AT2G20900.2	diacylglycerol kinase, putative	37.6573
30113.m001448	Malonyl-CoA : ACP Acyltransferase (MCAAT)	AT2G30200.1	[acyl-carrier-protein] S-malonyltransferase/ binding / catalytic/ transferase	36.8771
29889.m003392	pyruvate dehydrogenase, putative	AT3G06483.1	PDK (PYRUVATE DEHYDROGENASE KINASE); ATP binding / histidine phosphotransfer kinase/ pyruvate dehydrogenase (acetyl-transferring) kinase	36.0205
27810.m000646	Lysophosphatidic acid acyltransferase (LPAT); LPAT2 homolog	AT3G57650.1	LPAT2; 1-acylglycerol-3-phosphate O-acyltransferase	35.9169
29696.m000105	Omega-6 fatty acid desaturase, chloroplast precursor, putative	AT4G30950.1	FAD6 (FATTY ACID DESATURASE 6); omega-6 fatty acid desaturase	35.6534
29991.m000626	Phosphatidylcholine: Diacylglycerol Acyltransferase 2 (PDAT2)	AT3G44830.1	lecithin:cholesterol acyltransferase family protein / LACT family protein	35.3234
27985.m000877	stearoyl-ACP desaturase	AT1G43800.1	acyl-(acyl-carrier-protein) desaturase, putative / stearoyl-ACP desaturase, putative	34.9304
29726.m004101	triacylglycerol lipase, putative	AT4G16070.1	lipase class 3 family protein	34.3486
29851.m002395	sphingolipid delta 4 desaturase/C-4 hydroxylase protein des2, putative	AT4G04930.1	DES-1-LIKE; oxidoreductase/ sphingolipid delta-4 desaturase	33.51
29732.m000314	acetyl-CoA acetyltransferase, mitochondrial, putative	AT5G48230.2	ACAT2 (ACETOACETYL-COA THIOLASE 2); acetyl-CoA C-acetyltransferase/ catalytic	33.4988
29929.m004732	3-Ketoacyl-ACP Reductase (KAR)	AT1G24360.1	3-oxoacyl-(acyl-carrier protein) reductase, chloroplast / 3-ketoacyl-acyl carrier protein reductase	33.3777
28455.m000368	Ketoacyl-ACP Synthase III (KAS III)	AT1G62640.2	KAS III (3-KETOACYL-ACYL CARRIER PROTEIN SYNTHASE III); 3-oxoacyl-[acyl-carrier-protein] synthase/ catalytic/ transferase, transferring acyl groups other than amino-acyl groups	33.2691
29703.m001477	acetyl-CoA carboxylase, putative	AT1G03090.2	MCCA; methylcrotonoyl-CoA carboxylase	33.1249
28327.m000367	Monoglyceride lipase, putative	AT5G19290.1	esterase/lipase/thioesterase family protein	32.2829
29983.m003222	epoxide hydrolase, putative	AT4G02340.1	epoxide hydrolase, putative	31.9814
29713.m000177	acyl-CoA oxidase, putative	AT5G65110.1	ACX2 (ACYL-COA OXIDASE 2); acyl-CoA oxidase	31.8272
30027.m000834	diacylglycerol kinase, alpha, putative	AT2G20900.2	diacylglycerol kinase, putative	31.7008
30003.m000326	Synaptic Glycoprotein SC2, Putative (Enoyl-CoA reductase)	AT3G55360.1	CER10; 3-oxo-5-alpha-steroid 4-dehydrogenase/ fatty acid elongase/ trans-2-enoyl-CoA reductase (NADPH)	31.1723
28726.m000069	galactolipid galactosyltransferase, putative	AT3G11670.1	DGD1 (DIGALACTOSYL DIACYLGLYCEROL DEFICIENT 1); UDP-galactosyltransferase/ galactolipid galactosyltransferase/ transferase, transferring glycosyl groups	31.0923
29726.m003998	Lipase precursor, putative	AT5G18640.1	lipase class 3 family protein	30.8979
30226.m002029	xpa-binding protein, putative	AT4G21800.2	QQT2 (quatre-quart2); ATP binding / nucleotide binding	30.6639
29693.m001991	pyruvate dehydrogenase, putative	AT2G34590.1	transketolase family protein	30.5927
30131.m006861	serine palmitoyltransferase, putative	AT5G23670.2	LCB2; protein binding / serine C-palmitoyltransferase	30.4528
29841.m002863	delta 9 desaturase, putative	AT3G15850.1	FAD5 (FATTY ACID DESATURASE 5); 16:0 monogalactosyldiacylglycerol desaturase/ oxidoreductase	30.0576
29749.m000143	diacylglycerol kinase, alpha, putative	AT5G57690.1	diacylglycerol kinase	29.5206
30060.m000520	phosphatidylcholine-sterol O-acyltransferase, putative	AT4G19860.1	lecithin:cholesterol acyltransferase family protein / LACT family protein	29.2178
29819.m000078	phosphatidylinositol synthase, putative	AT1G68000.1	ATPIS1 (PHOSPHATIDYLINOSITOL SYNTHASE 1); CDP-diacylglycerol-inositol 3-phosphatidyltransferase	28.9703
29904.m003044	triacylglycerol lipase, putative	AT4G13550.1	triacylglycerol lipase	28.8184
30128.m008808	acyl-CoA binding protein, putative	AT3G05420.2	ACBP4 (ACYL-COA BINDING PROTEIN 4); acyl-CoA binding	28.6819
30204.m001789	3-ketoacyl-CoA thiolase B, putative	AT2G33150.1	PKT3 (PEROXISOMAL 3-KETOACYL-COA THIOLASE 3); acetyl-CoA C-acyltransferase	27.6253
29942.m000761	conserved hypothetical protein	AT2G27090.1	unknown protein	27.3576
30131.m007297	lipoic acid synthetase, putative	AT5G08410.1	FTRA2 (ferredoxin/thioredoxin reductase subunit A (variable subunit) 2); catalytic/ ferredoxin reductase/ ferredoxin:thioredoxin reductase/ lipoate synthase	26.8998
30068.m002660	Plastidial glycerol-phosphate acyltransferase (GPAT)	AT1G32200.2	ATS1; glycerol-3-phosphate O-acyltransferase	26.6795
28644.m000923	sur2 hydroxylase/desaturase, putative	AT1G14290.1	SBH2 (SPHINGOID BASE HYDROXYLASE 2); catalytic/ sphingosine hydroxylase	26.6652
30174.m009021	acyl-CoA thioesterase, putative	AT1G01710.1	acyl-CoA thioesterase family protein	25.7596
30138.m003845	Diacylglycerol cholinephosphotransferase (CPT)	AT1G13560.1	AAPT1 (AMINOALCOHOLPHOSPHOTRANSFERASE 1); phosphatidyltransferase/ phosphotransferase, for other substituted phosphate groups	25.3704
30174.m008679	fatty acid desaturase, putative	AT2G46210.1	delta-8 sphingolipid desaturase, putative	25.2885
29904.m002991	cytochrome B5 isoform 1, putative	AT2G32720.1	CB5-B (CYTOCHROME B5 ISOFORM B); heme binding	25.1729
29739.m003645	NAD dependent epimerase/dehydratase, putative	AT2G26260.1	AT3BETAHSD/D2 (3BETA-HYDROXYSTEROID-DEHYDROGENASE/DECARBOXYLASE ISOFORM 2); 3-beta-hydroxy-delta5-steroid dehydrogenase/ sterol-4-alpha-carboxylate 3-dehydrogenase (decarboxylating)	25.0451
29801.m003184	longevity assurance factor, putative	AT3G19260.1	LOH2 (LAG ONE HOMOLOGUE 2)	24.8716
29586.m000620	phosphatidic acid phosphatase, putative	AT3G02600.1	LPP3 (LIPID PHOSPHATE PHOSPHATASE 3); phosphatidate phosphatase	24.8423
30170.m013760	acyl-CoA-binding protein, acbp, putative	AT4G24230.1	ACBP3 (ACYL-COA-BINDING DOMAIN 3); acyl-CoA binding	24.8143
30174.m008942	phospholipase d beta, putative	AT2G42010.1	PLDBETA1 (PHOSPHOLIPASE D BETA 1); phospholipase D	24.7415
30128.m008583	sterol isomerase, putative	AT1G20050.1	HYD1 (HYDRA1); C-8 sterol isomerase	24.0643
30078.m002212	conserved hypothetical protein	AT1G03910.1	EXPRESSED IN: 25 plant structures; EXPRESSED DURING: 13 growth stages; CONTAINS InterPro DOMAIN/s: Cactin, central region (InterPro:IPR018816); BEST Arabidopsis thaliana protein match is: unknown protein (TAIR:AT2G36815.2); Has 11516 Blast hits to 6722 proteins in 356 species: Archae - 23; Bacteria - 259; Metazoa - 6122; Fungi - 1009; Plants - 493; Viruses - 33; Other Eukaryotes - 3577 (source: N…	23.8341
28872.m000245	acyl-CoA binding protein, putative	AT5G04420.3	kelch repeat-containing protein	23.4948
29986.m001619	Monoglyceride lipase, putative	AT3G62860.1	esterase/lipase/thioesterase family protein	23.3919
30170.m014238	hydroxysteroid dehydrogenase, putative	AT2G33630.1	3-beta hydroxysteroid dehydrogenase/isomerase family protein	23.0718
30099.m001664	Pinin, putative	AT4G33740.3	unknown protein	23.0662
30170.m014048	Acyltransferase, Putative (3-ketoacyl-CoA synthetase)	AT1G19440.1	KCS4 (3-KETOACYL-COA SYNTHASE 4); acyltransferase/ catalytic/ transferase, transferring acyl groups other than amino-acyl groups	23.0173
30147.m014023	lipase, putative	AT3G48080.1	lipase class 3 family protein / disease resistance protein-related	22.8134
30190.m010848	triacylglycerol lipase, putative	AT4G10955.1	lipase class 3 family protein	21.871
36771.m000012	longevity assurance factor, putative	AT1G13580.2	LAG13 (LAG1 LONGEVITY ASSURANCE HOMOLOG 3)	21.8496
30131.m007256	glycerol-3-phosphate dehydrogenase, putative	AT2G41540.3	GPDHC1; NAD or NADH binding / glycerol-3-phosphate dehydrogenase (NAD+)	21.6442
29706.m001329	n-myristoyl transferase, putative	AT5G57020.1	NMT1 (MYRISTOYL-COA:PROTEIN N-MYRISTOYLTRANSFERASE); glycylpeptide N-tetradecanoyltransferase/ myristoyltransferase	21.0539
27798.m000604	Agglutinin-2 precursor, putative	AT5G01090.1	legume lectin family protein	21.0067
29650.m000277	short-chain dehydrogenase, putative (Enoyl-ACP reductase)	AT2G05990.2	MOD1 (MOSAIC DEATH 1); enoyl-[acyl-carrier-protein] reductase (NADH)/ enoyl-[acyl-carrier-protein] reductase/ oxidoreductase	20.9116
29848.m004538	Enoyl-CoA hydratase, mitochondrial precursor, putative	AT4G31810.1	enoyl-CoA hydratase/isomerase family protein	20.8822
30131.m007117	farnesyl-diphosphate farnesyltransferase, putative	AT4G34640.1	SQS1 (SQUALENE SYNTHASE 1); farnesyl-diphosphate farnesyltransferase	20.8543
29983.m003318	zinc finger protein, putative	AT1G71250.1	GDSL-motif lipase/hydrolase family protein	20.6409
29726.m004075	epoxide hydrolase, putative	AT4G15960.1	catalytic/ epoxide hydrolase	20.5401
30174.m008615	ER glycerol-3-phosphate acyltransferase (GPAT)	AT4G00400.1	GPAT8 (glycerol-3-phosphate acyltransferase 8); acyltransferase/ glycerol-3-phosphate O-acyltransferase	20.0796
27394.m000357	calcium lipid binding protein, putative	AT1G05500.1	NTMC2T2.1	19.9299
29726.m003980	Acyl carrier protein	AT1G54580.1	ACP2 (ACYL CARRIER PROTEIN 2); acyl carrier	19.8867
29726.m004005	acyl-CoA binding protein, putative	AT5G18590.2	kelch repeat-containing protein	19.7818
30174.m008983	UDP-galactose:MGDG galactosyltransferase, putative	AT4G00550.1	DGD2; UDP-galactosyltransferase/ UDP-glycosyltransferase/ digalactosyldiacylglycerol synthase/ transferase, transferring glycosyl groups	19.6912
29929.m004548	Short-Chain Dehydrogenase, Putative (microsomal β-KR)	AT3G03330.1	short-chain dehydrogenase/reductase (SDR) family protein	19.6606
29929.m004765	steroid dehydrogenase, putative	AT1G67730.1	YBR159; ketoreductase/ oxidoreductase	19.3126
30170.m013805	hmg-CoA reductase, putative	AT1G76490.1	HMG1 (HYDROXY METHYLGLUTARYL COA REDUCTASE 1); hydroxymethylglutaryl-CoA reductase	19.246
29929.m004560	Biotin carboxyl carrier protein subunit of of Het-ACCase (BCCP1)	AT5G16390.2	CAC1 (CHLOROPLASTIC ACETYLCOENZYME A CARBOXYLASE 1); acetyl-CoA carboxylase/ biotin binding	18.6221
28246.m000117	Monoglyceride lipase, putative	AT1G73480.1	hydrolase, alpha/beta fold family protein	18.3867
28192.m000243	triacylglycerol lipase, putative	AT4G16820.1	lipase class 3 family protein	17.5873
29784.m000369	phospholipase d delta, putative	AT4G35790.2	ATPLDDELTA; phospholipase D	17.5773
29667.m000347	Cycloartenol synthase, putative	AT2G07050.1	CAS1 (cycloartenol synthase 1); cycloartenol synthase	17.3246
29734.m000416	Enoyl-CoA hydratase, mitochondrial precursor, putative	AT1G06550.1	enoyl-CoA hydratase/isomerase family protein	17.0526
29929.m004538	phosphatidylcholine-sterol O-acyltransferase, putative	AT3G03310.1	lecithin:cholesterol acyltransferase family protein / LACT family protein	16.6571
29842.m003623	Phospholipase A2 (cytosolic-type)	AT1G61850.1	galactolipase/ phospholipase	16.5537
29841.m002812	Biotin Carboxyl Carrier Protein of ACCase, Putative	AT3G15690.2	biotin carboxyl carrier protein of acetyl-CoA carboxylase-related	16.323
28327.m000363	Patatin T5 precursor, putative	AT2G39220.1	PLP6 (PATATIN-LIKE PROTEIN 6); nutrient reservoir	16.2281
28176.m000273	Omega-3 fatty acid desaturase, chloroplast precursor, putative	AT5G05580.1	FAD8 (FATTY ACID DESATURASE 8); omega-3 fatty acid desaturase	16.164
29883.m001996	triacylglycerol lipase, putative	AT2G30550.2	lipase class 3 family protein	15.6487
29739.m003711	3-ketoacyl-ACP synthase II (KASII)	AT1G74960.1	FAB1 (FATTY ACID BIOSYNTHESIS 1); 3-oxoacyl-[acyl-carrier-protein] synthase/ fatty-acid synthase	15.589
29913.m000154	Ptpla Domain Protein, Putative (3-OH acyl-CoA dehydratase)	AT5G10480.1	PAS2 (PASTICCINO 2); enoyl-CoA hydratase/ protein tyrosine phosphatase	15.4706
30221.m002221	alpha/beta hydrolase, putative	AT5G13800.1	hydrolase, alpha/beta fold family protein	15.3594
30131.m007010	catalytic, putative	AT5G41130.1	acyltransferase/ catalytic	15.2468
29660.m000781	phosphatidylserine synthase, putative	AT1G15110.1	phosphatidyl serine synthase family protein	15.2099
29908.m005991	Homomeric Acetyl-CoA Carboxylase (Hom-ACCase)	AT1G36160.1	ACC1 (ACETYL-COENZYME A CARBOXYLASE 1); acetyl-CoA carboxylase	14.7863
30142.m000631	Phospholipase A22	AT4G29070.2	FUNCTIONS IN: molecular_function unknown; INVOLVED IN: biological_process unknown; LOCATED IN: cellular_component unknown; EXPRESSED IN: 24 plant structures; EXPRESSED DURING: 15 growth stages; CONTAINS InterPro DOMAIN/s: Phospholipase A2 (InterPro:IPR016090); Has 22 Blast hits to 22 proteins in 8 species: Archae - 0; Bacteria - 0; Metazoa - 0; Fungi - 0; Plants - 22; Viruses - 0; Other Eukaryote…	14.6945
29673.m000923	lipoate-protein ligase B, putative	AT1G04640.2	LIP2 (LIPOYLTRANSFERASE 2); lipoyltransferase	14.62
29706.m001305	Phosphatidylcholine: Diacylglycerol Acyltransferase (PDAT1)	AT5G13640.1	ATPDAT; phosphatidylcholine-sterol O-acyltransferase	14.5834
29709.m001216	Sterol Desaturase, Putative (CER1; aldehyde decarbonylase)	AT1G02205.2	CER1 (ECERIFERUM 1); octadecanal decarbonylase	14.3475
29912.m005430	cytochrome B5 isoform 1, putative	AT1G60660.1	CB5LP (CYTOCHROME B5-LIKE PROTEIN); heme binding	14.0014
29728.m000838	dihydrolipoamide acetyltransferase component of pyruvate dehydrogenase, putative	AT1G34430.1	EMB3003 (embryo defective 3003); acyltransferase/ dihydrolipoyllysine-residue acetyltransferase/ protein binding	13.9465
29904.m002905	alkaline phytoceramidase, putative	AT4G22330.1	ATCES1; catalytic/ hydrolase, acting on carbon-nitrogen (but not peptide) bonds, in linear amides	13.6655
29805.m001542	conserved hypothetical protein			13.5138
29929.m004766	steroid dehydrogenase, putative	AT1G67730.1	YBR159; ketoreductase/ oxidoreductase	13.4572
29747.m001075	phosphatidic acid phosphatase, putative	AT1G15080.1	LPP2 (LIPID PHOSPHATE PHOSPHATASE 2); acid phosphatase/ phosphatidate phosphatase	13.1501
30174.m008826	Phosphatidate cytidylyltransferase, putative	AT2G45150.1	phosphatidate cytidylyltransferase family protein	13.0137
30170.m013594	1-O-acylceramide synthase precursor, putative	AT1G27480.1	lecithin:cholesterol acyltransferase family protein / LACT family protein	12.8938
27660.m000084	Monoglyceride lipase, putative	AT1G77420.1	hydrolase, alpha/beta fold family protein	12.8884
29753.m000252	acyl-coenzyme A binding domain containing, putative	AT4G27780.1	ACBP2 (ACYL-COA BINDING PROTEIN ACBP 2); acyl-CoA binding / lead ion binding	12.874
29158.m000191	triacylglycerol lipase, putative	AT3G14075.1	lipase class 3 family protein	12.799
29756.m000515	phospholipase C, putative	AT4G38690.1	1-phosphatidylinositol phosphodiesterase-related	12.4267
29584.m000250	triacylglycerol lipase, putative	AT2G42450.1	lipase class 3 family protein	12.0036
30128.m008869	phospholipase d zeta, putative	AT3G16785.1	PLDP1 (PHOSPHOLIPASE D P1); phospholipase D	11.9056
29794.m003308	fatty acid desaturase, putative	AT2G46210.1	delta-8 sphingolipid desaturase, putative	11.7546
29990.m000511	hypothetical protein	AT3G51970.1	AtSAT1 (Arabidopsis thaliana sterol O-acyltransferase 1); acyltransferase	11.68
29814.m000719	Omega-3 fatty acid desaturase, chloroplast precursor (FAD7)	AT5G05580.1	FAD8 (FATTY ACID DESATURASE 8); omega-3 fatty acid desaturase	11.3707
29739.m003649	acyltransferase, putative	AT2G26250.1	KCS10 (3-KETOACYL-COA SYNTHASE 10); acyltransferase/ catalytic/ transferase, transferring acyl groups other than amino-acyl groups	11.2594
30138.m004002	diacylglycerol kinase, theta, putative	AT5G07920.1	DGK1 (DIACYLGLYCEROL KINASE1); calcium ion binding / diacylglycerol kinase	11.1802
30076.m004679	triacylglycerol lipase, putative	AT1G02660.1	lipase class 3 family protein	11.1094
29844.m003186	acyltransferase, putative	AT1G04220.1	KCS2 (3-KETOACYL-COA SYNTHASE 2); fatty acid elongase	10.3504
28455.m000372	lipoate-protein ligase B, putative	AT4G31050.1	lipoyltransferase (LIP2p)	10.3151
29801.m003086	Triacylglycerol lipase 1 precursor, putative	AT2G15230.1	ATLIP1 (Arabidopsis thaliana lipase 1); galactolipase/ hydrolase/ phospholipase/ triacylglycerol lipase	10.2908
29681.m001370	conserved hypothetical protein	AT1G17820.1	phosphoinositide binding	10.2599
28060.m000069	acyl-CoA thioesterase, putative	AT2G30720.1	thioesterase family protein	9.82502
30190.m010903	acyltransferase, putative	AT1G19440.1	KCS4 (3-KETOACYL-COA SYNTHASE 4); acyltransferase/ catalytic/ transferase, transferring acyl groups other than amino-acyl groups	9.82172
29690.m000412	acyltransferase, putative	AT5G04530.1	KCS19 (3-KETOACYL-COA SYNTHASE 19); acyltransferase/ catalytic/ transferase, transferring acyl groups other than amino-acyl groups	9.78973
29841.m002865	Phosphatidylcholine diacylglycerol cholinephosphotransferase	AT3G15820.1	phosphatidic acid phosphatase-related / PAP2-related	9.72888
30051.m000528	conserved hypothetical protein	AT1G53345.1	unknown protein	9.57825
29709.m001214	sterol desaturase, putative	AT1G02205.2	CER1 (ECERIFERUM 1); octadecanal decarbonylase	9.56632
30128.m008656	catalytic, putative	AT1G54570.1	esterase/lipase/thioesterase family protein	9.40189
29848.m004509	1,2-diacylglycerol 3-beta-galactosyltransferase, putative	AT4G31780.2	MGD1 (MONOGALACTOSYL DIACYLGLYCEROL SYNTHASE 1); 1,2-diacylglycerol 3-beta-galactosyltransferase/ UDP-galactosyltransferase/ UDP-glycosyltransferase/ transferase, transferring glycosyl groups	9.20108
30147.m014529	Cycloeucalenol cycloisomerase, putative	AT5G50375.1	CPI1 (CYCLOPROPYL ISOMERASE); cycloeucalenol cycloisomerase	9.11998
30170.m013897	Conserved Hypothetical Protein (PAH2)	AT5G42870.1	lipin family protein	9.11438
29791.m000527	Male sterility protein, putative	AT4G33790.1	CER4 (ECERIFERUM 4); fatty acyl-CoA reductase (alcohol-forming)/ oxidoreductase, acting on the CH-CH group of donors	8.91283
30157.m000798	long-chain-fatty-acid CoA ligase, putative	AT3G23790.1	AMP-binding protein, putative	8.62689
29092.m000450	C-14 sterol reductase, putative	AT3G52940.1	FK (FACKEL); delta14-sterol reductase	8.52457
29629.m001370	acyltransferase, putative	AT5G55360.1	long-chain-alcohol O-fatty-acyltransferase family protein / wax synthase family protein	8.49839
30174.m008999	ACCase Carboxyl Transferase Alpha, Putative	AT2G38040.2	CAC3; acetyl-CoA carboxylase	8.04325
29826.m000732	acyl carrier protein, putative	AT5G47630.2	mtACP3 (mitochondrial acyl carrier protein 3); acyl carrier/ cofactor binding	7.86325
29757.m000745	conserved hypothetical protein	AT1G31480.1	SGR2 (SHOOT GRAVITROPISM 2); phospholipase A1	7.85122
29726.m004097	phospholipase d zeta, putative	AT3G16785.1	PLDP1 (PHOSPHOLIPASE D P1); phospholipase D	7.83802
30128.m008777	Acyl-CoA synthetase (ACS4)	AT5G27600.1	LACS7 (LONG-CHAIN ACYL-COA SYNTHETASE 7); long-chain-fatty-acid-CoA ligase/ protein binding	7.64958
29640.m000412	phosphatidate cytidylyltransferase, putative	AT1G62430.1	ATCDS1; phosphatidate cytidylyltransferase	7.34808
29576.m000231	conserved hypothetical protein	AT2G31290.2	ubiquitin thiolesterase	7.33181
29908.m006186	long-chain-fatty-acid CoA ligase, putative	AT1G77590.1	LACS9 (LONG CHAIN ACYL-COA SYNTHETASE 9); long-chain-fatty-acid-CoA ligase	6.97923
30128.m008855	epoxide hydrolase, putative	AT3G05600.1	epoxide hydrolase, putative	6.95787
30128.m008828	taz protein, putative	AT3G05510.1	phospholipid/glycerol acyltransferase family protein	6.88571
30174.m008937	1-acylglycerophosphocholine O-acyltransferase, putative	AT2G45670.1	calcineurin B subunit-related	6.79618
29990.m000510	conserved hypothetical protein	AT3G51970.1	AtSAT1 (Arabidopsis thaliana sterol O-acyltransferase 1); acyltransferase	6.65772
29682.m000590	taz protein, putative	AT1G78690.1	phospholipid/glycerol acyltransferase family protein	6.4117
30174.m009049	longevity assurance factor, putative	AT1G13580.2	LAG13 (LAG1 LONGEVITY ASSURANCE HOMOLOG 3)	6.41117
29666.m001430	1-acyl-sn-glycerol-3-phosphate acyltransferase, putative	AT4G30580.1	ATS2; 1-acylglycerol-3-phosphate O-acyltransferase/ acyltransferase	6.32824
30169.m006433	Lysophosphatidic acid acyltransferase (LPAT); LPAT3 homolog	AT1G51260.1	LPAT3; 1-acylglycerol-3-phosphate O-acyltransferase	6.32334
30170.m014290	phospholipase d delta, putative	AT4G35790.2	ATPLDDELTA; phospholipase D	6.2042
28060.m000070	acyl-CoA thioesterase, putative	AT2G30720.1	thioesterase family protein	6.1204
29801.m003113	conserved hypothetical protein	AT4G35220.1	cyclase family protein	5.85357
29851.m002448	Lysophosphatidic acid acyltransferase (LPAT); LPAT5 homolog	AT3G18850.4	LPAT5; acyltransferase	5.77957
29742.m001420	conserved hypothetical protein	AT3G49200.1	unknown protein	5.76175
29840.m000618	steroid binding protein, putative	AT3G48890.1	ATMP2; heme binding	5.72428
29647.m002082	Patatin T5 precursor, putative	AT3G63200.1	PLP9 (PATATIN-LIKE PROTEIN 9); nutrient reservoir	5.61479
30147.m014488	Phospholipase C 4 precursor, putative	AT3G48610.1	phosphoesterase family protein	5.61093
29851.m002382	epoxide hydrolase, putative	AT3G51000.1	epoxide hydrolase, putative	5.60717
29660.m000760	ER Phosphatidate phosphatase (PAP)	AT1G15080.1	LPP2 (LIPID PHOSPHATE PHOSPHATASE 2); acid phosphatase/ phosphatidate phosphatase	5.49086
29634.m002063	epoxide hydrolase, putative	AT3G51000.1	epoxide hydrolase, putative	5.44998
29801.m003166	phospholipase C, putative	AT1G49740.1	phospholipase C/ phosphoric diester hydrolase	5.3083
29620.m000557	Triacylglycerol lipase 2 precursor, putative	AT5G14180.1	MPL1 (MYZUS PERSICAE-INDUCED LIPASE 1); catalytic	5.16043
29734.m000417	triacylglycerol lipase, putative	AT5G50890.1	LOCATED IN: cellular_component unknown; EXPRESSED IN: 17 plant structures; EXPRESSED DURING: 13 growth stages; BEST Arabidopsis thaliana protein match is: lipase class 3 family protein (TAIR:AT2G05260.1); Has 115 Blast hits to 115 proteins in 7 species: Archae - 0; Bacteria - 0; Metazoa - 0; Fungi - 0; Plants - 115; Viruses - 0; Other Eukaryotes - 0 (source: NCBI BLink).	5.07319
29250.m000231	Conserved Hypothetical Protein (ELO like elongase)	AT4G36830.1	GNS1/SUR4 membrane family protein	4.91374
30170.m013914	Patatin T5 precursor, putative	AT2G26560.1	PLA2A (PHOSPHOLIPASE A 2A); lipase/ nutrient reservoir	4.8404
29969.m000267	ER glycerol-3-phosphate acyltransferase (GPAT)	AT2G38110.1	GPAT6 (GLYCEROL-3-PHOSPHATE ACYLTRANSFERASE 6); 1-acylglycerol-3-phosphate O-acyltransferase/ acyltransferase	4.63898
28350.m000105	ER glycerol-phosphate acyltransferase (GPAT)	AT1G06520.1	GPAT1 (GLYCEROL-3-PHOSPHATE ACYLTRANSFERASE 1); 1-acylglycerol-3-phosphate O-acyltransferase/ acyltransferase	4.61772
29835.m000648	acetyl-CoA synthetase, putative	AT1G55320.1	AAE18 (ACYL-ACTIVATING ENZYME 18); catalytic/ ligase	4.57411
29634.m002166	zinc finger protein, putative	AT1G71250.1	GDSL-motif lipase/hydrolase family protein	4.53153
27866.m000234	acyl-CoA thioesterase, putative	AT5G48370.2	thioesterase family protein	4.40219
30131.m007216	conserved hypothetical protein	AT3G54500.1	FUNCTIONS IN: molecular_function unknown; INVOLVED IN: biological_process unknown; LOCATED IN: cellular_component unknown; EXPRESSED IN: 22 plant structures; EXPRESSED DURING: 13 growth stages; BEST Arabidopsis thaliana protein match is: dentin sialophosphoprotein-related (TAIR:AT5G64170.2); Has 108 Blast hits to 102 proteins in 33 species: Archae - 0; Bacteria - 4; Metazoa - 36; Fungi - 7; Plant…	4.22504
27524.m000296	acyltransferase, putative	AT1G68530.1	KCS6 (3-KETOACYL-COA SYNTHASE 6); catalytic/ transferase, transferring acyl groups other than amino-acyl groups	4.18701
29917.m001936	Monoglyceride lipase, putative	AT1G11090.1	hydrolase, alpha/beta fold family protein	4.16976
29637.m000766	phosphatidylcholine acyltransferase, putative	AT1G04010.1	phosphatidate-sterol O-acyltransferase/ phosphatidylcholine-sterol O-acyltransferase/ phosphatidylethanolamine-sterol O-acyltransferase	4.08024
30012.m000041	acyltransferase, putative	AT2G28630.1	KCS12 (3-KETOACYL-COA SYNTHASE 12); acyltransferase/ catalytic/ transferase, transferring acyl groups other than amino-acyl groups	4.06604
29840.m000629	Phospholipase A21	AT2G06925.1	PLA2-ALPHA; phospholipase A2	3.84182
28629.m000557	magnesium ion binding protein, putative	AT3G11470.1	4'-phosphopantetheinyl transferase family protein	3.77845
27613.m000613	acyltransferase, putative	AT5G55380.1	membrane bound O-acyl transferase (MBOAT) family protein / wax synthase-related	3.73305
29729.m002373	glycerol-3-phosphate dehydrogenase, putative	AT2G40690.1	GLY1; glycerol-3-phosphate dehydrogenase (NAD+)	3.7273
29801.m003156	conserved hypothetical protein	AT5G53390.1	unknown protein	3.68707
29851.m002473	Acyl CoA synthetase	AT1G49430.1	LACS2 (LONG-CHAIN ACYL-COA SYNTHETASE 2); long-chain-fatty-acid-CoA ligase	3.65512
27964.m000363	acyltransferase, putative	AT1G01120.1	KCS1 (3-KETOACYL-COA SYNTHASE 1); acyltransferase/ fatty acid elongase	3.63538
29742.m001439	triacylglycerol lipase, putative	AT3G61680.1	lipase class 3 family protein	3.612
30071.m000448	acyltransferase, putative	AT1G71160.1	KCS7 (3-KETOACYL-COA SYNTHASE 7); acyltransferase/ catalytic/ transferase, transferring acyl groups other than amino-acyl groups	3.60291
30174.m009162	alpha/beta hydrolase, putative	AT1G13820.1	hydrolase, alpha/beta fold family protein	3.58708
27749.m000336	hypothetical protein	AT3G51970.1	AtSAT1 (Arabidopsis thaliana sterol O-acyltransferase 1); acyltransferase	3.4735
29912.m005286	Phospholipid:diacylglycerol acyltransferase 1 (PDAT1)	AT5G13640.1	ATPDAT; phosphatidylcholine-sterol O-acyltransferase	3.42712
30147.m013874	conserved hypothetical protein	AT5G50170.1	C2 domain-containing protein / GRAM domain-containing protein	3.14729
30076.m004616	Acyl-CoA synthetase	AT2G47240.2	long-chain-fatty-acid--CoA ligase family protein / long-chain acyl-CoA synthetase family protein	3.01462
30147.m013777	3-Ketoacyl-ACP reductase	AT1G24360.1	3-oxoacyl-(acyl-carrier protein) reductase, chloroplast / 3-ketoacyl-acyl carrier protein reductase	2.95876
30170.m013989	conserved hypothetical protein	AT4G36830.1	GNS1/SUR4 membrane family protein	2.8881
30147.m014425	Acyl carrier protein	AT4G25050.1	ACP4 (acyl carrier protein 4); acyl carrier	2.65203
29344.m000105	glycerol-3-phosphate dehydrogenase, putative	AT2G41540.3	GPDHC1; NAD or NADH binding / glycerol-3-phosphate dehydrogenase (NAD+)	2.646
30167.m000880	Monoglyceride lipase, putative	AT5G16120.2	hydrolase, alpha/beta fold family protein	2.5682
29912.m005406	Phospholipase A23	AT2G19690.1	PLA2-BETA (PHOSPHOLIPASE A2-BETA); calcium ion binding / phospholipase A2	2.54971
30143.m001203	conserved hypothetical protein	AT1G50180.1	disease resistance protein (CC-NBS-LRR class), putative	2.48953
29620.m000558	Triacylglycerol lipase 2 precursor, putative	AT5G14180.1	MPL1 (MYZUS PERSICAE-INDUCED LIPASE 1); catalytic	1.93925
29676.m001660	conserved hypothetical protein	AT2G23610.1	MES3 (METHYL ESTERASE 3); hydrolase, acting on ester bonds / methyl indole-3-acetate esterase/ methyl jasmonate esterase	1.87751
29690.m000413	acyltransferase, putative	AT5G04530.1	KCS19 (3-KETOACYL-COA SYNTHASE 19); acyltransferase/ catalytic/ transferase, transferring acyl groups other than amino-acyl groups	1.7567
29905.m000422	alpha/beta hydrolase, putative	AT5G39220.1	hydrolase, alpha/beta fold family protein	1.60453
29983.m003221	epoxide hydrolase, putative	AT3G51000.1	epoxide hydrolase, putative	1.30007
27394.m000347	1,2-diacylglycerol 3-beta-galactosyltransferase, putative	AT5G20410.1	MGD2; 1,2-diacylglycerol 3-beta-galactosyltransferase/ UDP-galactosyltransferase/ transferase, transferring glycosyl groups	1.24384
29646.m001091	triacylglycerol lipase, putative	AT4G18550.1	lipase class 3 family protein	1.18453
29929.m004762	steroid dehydrogenase, putative	AT1G24470.1	short-chain dehydrogenase/reductase (SDR) family protein	1.04793
29847.m000250	phospholipase C, putative	AT1G13680.1	phospholipase C/ phosphoric diester hydrolase	1.00425
29844.m003187	acyltransferase, putative	AT2G26640.1	KCS11 (3-KETOACYL-COA SYNTHASE 11); acyltransferase/ catalytic/ transferase, transferring acyl groups other than amino-acyl groups	0.876222
30055.m001532	oxidoreductase, acting on the CH-CH group of donors, putative	AT4G33790.1	CER4 (ECERIFERUM 4); fatty acyl-CoA reductase (alcohol-forming)/ oxidoreductase, acting on the CH-CH group of donors	0.845345
29935.m000048	triacylglycerol lipase, putative	AT3G14360.1	lipase class 3 family protein	0.771339
28035.m000362	oleate 12-hydroxylase	AT3G12120.2	FAD2 (FATTY ACID DESATURASE 2); delta12-fatty acid dehydrogenase/ omega-6 fatty acid desaturase	0.766568
30147.m014154	acyltransferase, putative	AT1G19440.1	KCS4 (3-KETOACYL-COA SYNTHASE 4); acyltransferase/ catalytic/ transferase, transferring acyl groups other than amino-acyl groups	0.706339
30059.m000459	triacylglycerol lipase, putative	AT1G30370.1	lipase class 3 family protein	0.678119
29983.m003169	conserved hypothetical protein	AT3G49190.1	condensation domain-containing protein	0.676833
30170.m013862	triacylglycerol lipase, putative	AT5G42930.1	triacylglycerol lipase	0.63933
29633.m000917	glycerol-3-phosphate dehydrogenase, putative	AT5G40610.1	glycerol-3-phosphate dehydrogenase (NAD+) / GPDH	0.628206
29646.m001089	triacylglycerol lipase, putative	AT4G18550.1	lipase class 3 family protein	0.620778
30174.m008748	triacylglycerol lipase, putative	AT2G44810.1	DAD1 (DEFECTIVE ANTHER DEHISCENCE 1); phospholipase A1/ triacylglycerol lipase	0.613406
30190.m011102	phospholipase d beta, putative	AT2G42010.1	PLDBETA1 (PHOSPHOLIPASE D BETA 1); phospholipase D	0.573284
30169.m006460	triacylglycerol lipase, putative	AT1G51440.1	lipase class 3 family protein	0.567012

## Sheet: Endosperm II-III
Supplementary Table S5. Expression of lipid metabolic genes in castor germinating seeds, developing endosperm and male flowers. A set of castor lipid metabolic genes were ordered according to calculated FPKM values in germinating seeds (Germinating sheet), developing endosperm (Endosperm II-III sheet) and developing male flowers (MDF sheet). Only those with mapped reads are listed and Arabidopsis…
Gene ID	Castor designation	Arabidopsis orthologue	Arabidopsis designation	Endosperm II/III FPKM
29935.m000048	triacylglycerol lipase, putative	AT3G14360.1	lipase class 3 family protein	1834.99
28885.m000108	zinc finger protein, putative	AT5G40990.1	GLIP1 (GDSL LIPASE1); carboxylesterase/ lipase	1678.72
28035.m000362	oleate 12-hydroxylase	AT3G12120.2	FAD2 (FATTY ACID DESATURASE 2); delta12-fatty acid dehydrogenase/ omega-6 fatty acid desaturase	1614.92
27467.m000162	Allene oxide cyclase 4, chloroplast precursor, putative	AT1G13280.1	AOC4 (ALLENE OXIDE CYCLASE 4); allene-oxide cyclase	1069.7
30200.m000354	Hydroxyacyl-ACP Dehydrase (HAD)	AT5G10160.1	beta-hydroxyacyl-ACP dehydratase, putative	998.35
29929.m004514	Stearoyl-ACP desaturase	AT3G02630.1	acyl-(acyl-carrier-protein) desaturase, putative / stearoyl-ACP desaturase, putative	995.205
30128.m008670	Acyl-carrier protein (ACP)	AT1G54580.1	ACP2 (ACYL CARRIER PROTEIN 2); acyl carrier	876.986
30185.m000954	Biotin carboxylase subunit (BC) of Het-ACCase	AT5G35360.1	CAC2; acetyl-CoA carboxylase/ biotin carboxylase	736.991
30020.m000203	Stearoyl-ACP desaturase	AT2G43710.1	SSI2; acyl-[acyl-carrier-protein] desaturase/ stearoyl-CoA 9-desaturase	731.184
27843.m000160	Enoyl-ACP reductase precursor (EAR), EC 1.3.1.9	AT2G05990.2	MOD1 (MOSAIC DEATH 1); enoyl-[acyl-carrier-protein] reductase (NADH)/ enoyl-[acyl-carrier-protein] reductase/ oxidoreductase	719.823
29613.m000358	Omega-6 desaturase, endoplasmic reticulum (FAD2)	AT3G12120.2	FAD2 (FATTY ACID DESATURASE 2); delta12-fatty acid dehydrogenase/ omega-6 fatty acid desaturase	714.272
29791.m000529	cytochrome P450, putative	AT2G27690.1	CYP94C1; fatty acid (omega-1)-hydroxylase/ oxygen binding	659.388
30076.m004445	pyruvate dehydrogenase, putative	AT1G01090.1	PDH-E1 ALPHA (PYRUVATE DEHYDROGENASE E1 ALPHA); pyruvate dehydrogenase (acetyl-transferring)	636.8
29929.m004732	3-Ketoacyl-ACP Reductase (KAR)	AT1G24360.1	3-oxoacyl-(acyl-carrier protein) reductase, chloroplast / 3-ketoacyl-acyl carrier protein reductase	605.768
30183.m001305	triacylglycerol lipase, putative	AT3G14360.1	lipase class 3 family protein	569.853
29693.m002034	3-Ketoacyl-ACP synthase I (KAS I)	AT5G46290.1	KAS I (3-KETOACYL-ACYL CARRIER PROTEIN SYNTHASE I); catalytic/ fatty-acid synthase/ transferase, transferring acyl groups other than amino-acyl groups	540.118
27798.m000585	α-carboxyl-tansferase (α-CT) subunit of Het-ACCase	AT2G38040.2	CAC3; acetyl-CoA carboxylase	492.84
29889.m003272	dihydrolipoamide dehydrogenase, putative	AT3G16950.1	LPD1 (LIPOAMIDE DEHYDROGENASE 1); dihydrolipoyl dehydrogenase	485.881
30113.m001448	Malonyl-CoA : ACP Acyltransferase (MCAAT)	AT2G30200.1	[acyl-carrier-protein] S-malonyltransferase/ binding / catalytic/ transferase	445.897
29630.m000809	Biotin carboxyl carrier protein subunit of of Het-ACCase (BCCP2)	AT5G15530.1	BCCP2 (BIOTIN CARBOXYL CARRIER PROTEIN 2); biotin binding	391.686
29693.m001991	pyruvate dehydrogenase, putative	AT2G34590.1	transketolase family protein	383.68
29739.m003711	3-ketoacyl-ACP synthase II (KASII)	AT1G74960.1	FAB1 (FATTY ACID BIOSYNTHESIS 1); 3-oxoacyl-[acyl-carrier-protein] synthase/ fatty-acid synthase	371.359
30147.m013761	steroid binding protein, putative	AT3G48890.1	ATMP2; heme binding	371.357
29729.m002301	Biotin Carboxyl Carrier Protein of ACCase, Putative	AT3G56130.1	biotin/lipoyl attachment domain-containing protein	371.343
30213.m000673	cytochrome B5 isoform 1, putative	AT5G53560.1	CB5-E (CYTOCHROME B5 ISOFORM E); heme binding	351.29
28883.m000717	Dihydrolipoyllysine-residue acetyltransferase component of PDH, putative	AT3G25860.1	LTA2; dihydrolipoyllysine-residue acetyltransferase	302.295
28890.m000006	β-carboxyltransferase (β-CT) subunit of Het-ACCase	ATCG00500.1	Encodes the carboxytransferase beta subunit of the Acetyl-CoA carboxylase (ACCase) complex in plastids. This complex catalyzes the carboxylation of acetyl-CoA to produce malonyl-CoA, the first committed step in fatty acid synthesis.	296.997
29726.m004067	3-hydroxyacyl-CoA dehyrogenase, putative	AT3G06860.1	MFP2 (MULTIFUNCTIONAL PROTEIN 2); 3-hydroxyacyl-CoA dehydrogenase/ enoyl-CoA hydratase	253.443
30170.m014288	s-adenosyl-l-methionine:delta24-sterol-C-methyltransferase, putative	AT1G20330.1	SMT2 (STEROL METHYLTRANSFERASE 2); S-adenosylmethionine-dependent methyltransferase	251.937
30190.m011126	O-Acyltransferase (Membrane Bound) Domain Containing Protein	AT1G12640.1	membrane bound O-acyl transferase (MBOAT) family protein	248.344
29908.m006186	long-chain-fatty-acid CoA ligase, putative	AT1G77590.1	LACS9 (LONG CHAIN ACYL-COA SYNTHETASE 9); long-chain-fatty-acid-CoA ligase	232.096
29682.m000581	Type 2 diacylglycerol acyltransferase (DGAT2)	AT3G51520.1	diacylglycerol acyltransferase family	219.481
27985.m000877	stearoyl-ACP desaturase	AT1G43800.1	acyl-(acyl-carrier-protein) desaturase, putative / stearoyl-ACP desaturase, putative	204.768
30128.m009036	pyruvate dehydrogenase, putative	AT5G50850.1	MAB1 (MACCI-BOU); catalytic/ pyruvate dehydrogenase (acetyl-transferring)	200.893
28455.m000368	Ketoacyl-ACP Synthase III (KAS III)	AT1G62640.2	KAS III (3-KETOACYL-ACYL CARRIER PROTEIN SYNTHASE III); 3-oxoacyl-[acyl-carrier-protein] synthase/ catalytic/ transferase, transferring acyl groups other than amino-acyl groups	178.369
29904.m002984	3-ketoacyl-CoA thiolase B, putative	AT2G33150.1	PKT3 (PEROXISOMAL 3-KETOACYL-COA THIOLASE 3); acetyl-CoA C-acyltransferase	178.2
29706.m001326	dihydrolipoamide acetyltransferase component of pyruvate dehydrogenase, putative	AT1G54220.2	dihydrolipoamide S-acetyltransferase, putative	170.726
29728.m000838	dihydrolipoamide acetyltransferase component of pyruvate dehydrogenase, putative	AT1G34430.1	EMB3003 (embryo defective 3003); acyltransferase/ dihydrolipoyllysine-residue acetyltransferase/ protein binding	169.656
29827.m002594	Acyl-CoA-binding protein	AT1G31812.1	ACBP6 (acyl-CoA-binding protein 6); acyl-CoA binding / phosphatidylcholine binding	169.478
29841.m002865	Phosphatidylcholine diacylglycerol cholinephosphotransferase	AT3G15820.1	phosphatidic acid phosphatase-related / PAP2-related	168.526
29732.m000314	acetyl-CoA acetyltransferase, mitochondrial, putative	AT5G48230.2	ACAT2 (ACETOACETYL-COA THIOLASE 2); acetyl-CoA C-acetyltransferase/ catalytic	165.569
29929.m004551	acyl carrier protein, putative	AT1G65290.1	mtACP2 (mitochondrial acyl carrier protein 2); acyl carrier/ metal ion binding	161.651
28320.m001101	NADH-cytochrome B5 reductase, putative	AT5G20080.1	NADH-cytochrome b5 reductase, putative	150.938
29864.m001470	s-adenosyl-l-methionine:delta24-sterol-C-methyltransferase, putative	AT5G13710.2	SMT1 (STEROL METHYLTRANSFERASE 1); sterol 24-C-methyltransferase	146.01
27810.m000646	Lysophosphatidic acid acyltransferase (LPAT); LPAT2 homolog	AT3G57650.1	LPAT2; 1-acylglycerol-3-phosphate O-acyltransferase	145.5
30180.m001063	2,4-dienoyl-CoA reductase, putative	AT3G55290.1	short-chain dehydrogenase/reductase (SDR) family protein	144.173
30190.m011039	C-4 methyl sterol oxidase, putative	AT4G22756.1	SMO1-2 (STEROL C4-METHYL OXIDASE 1-2); 4,4-dimethyl-9beta,19-cyclopropylsterol-4alpha-methyl oxidase/ C-4 methylsterol oxidase/ catalytic	133.975
30075.m001158	sphingolipid fatty acid alpha hydroxylase	AT2G34770.1	FAH1 (FATTY ACID HYDROXYLASE 1); catalytic/ fatty acid alpha-hydroxylase	121.855
29948.m000719	acyl-CoA oxidase, putative	AT4G16760.1	ACX1 (ACYL-COA OXIDASE 1); acyl-CoA oxidase	121.648
29991.m000626	Phosphatidylcholine: Diacylglycerol Acyltransferase 2 (PDAT2)	AT3G44830.1	lecithin:cholesterol acyltransferase family protein / LACT family protein	114.898
30204.m001761	cytochrome B5 isoform 1, putative	AT2G32720.1	CB5-B (CYTOCHROME B5 ISOFORM B); heme binding	114.009
30169.m006262	7-dehydrocholesterol reductase, putative	AT1G50430.1	DWF5 (DWARF 5); sterol delta7 reductase	113.722
29726.m004075	epoxide hydrolase, putative	AT4G15960.1	catalytic/ epoxide hydrolase	102.35
29633.m000917	glycerol-3-phosphate dehydrogenase, putative	AT5G40610.1	glycerol-3-phosphate dehydrogenase (NAD+) / GPDH	101.428
29929.m004767	Steroid Dehydrogenase, Putative (microsomal β-KR)	AT1G67730.1	YBR159; ketoreductase/ oxidoreductase	100.966
29726.m003980	Acyl carrier protein	AT1G54580.1	ACP2 (ACYL CARRIER PROTEIN 2); acyl carrier	100.184
29667.m000347	Cycloartenol synthase, putative	AT2G07050.1	CAS1 (cycloartenol synthase 1); cycloartenol synthase	97.106
29814.m000719	Omega-3 fatty acid desaturase, chloroplast precursor (FAD7)	AT5G05580.1	FAD8 (FATTY ACID DESATURASE 8); omega-3 fatty acid desaturase	92.4803
30131.m006926	acetyl-CoA synthetase, putative	AT5G36880.2	acetyl-CoA synthetase, putative / acetate-CoA ligase, putative	92.0274
29818.m000392	NADH-cytochrome B5 reductase, putative	AT5G17770.1	ATCBR (ARABIDOPSIS THALIANA NADH:CYTOCHROME B5 REDUCTASE 1); cytochrome-b5 reductase	88.8057
30131.m007256	glycerol-3-phosphate dehydrogenase, putative	AT2G41540.3	GPDHC1; NAD or NADH binding / glycerol-3-phosphate dehydrogenase (NAD+)	88.4123
29983.m003305	serine palmitoyltransferase I, putative	AT4G36480.2	ATLCB1 (LONG-CHAIN BASE1); protein binding / serine C-palmitoyltransferase	88.1994
29904.m002991	cytochrome B5 isoform 1, putative	AT2G32720.1	CB5-B (CYTOCHROME B5 ISOFORM B); heme binding	86.316
29602.m000216	calcium lipid binding protein, putative	AT2G20990.1	SYTA (SYNAPTOTAGMIN A)	85.2877
29807.m000494	Acyltransferase, Putative (3-ketoacyl-CoA synthetase)	AT2G26640.1	KCS11 (3-KETOACYL-COA SYNTHASE 11); acyltransferase/ catalytic/ transferase, transferring acyl groups other than amino-acyl groups	84.7163
30128.m008583	sterol isomerase, putative	AT1G20050.1	HYD1 (HYDRA1); C-8 sterol isomerase	84.4086
29736.m002097	pyruvate dehydrogenase, putative	AT1G59900.1	AT-E1 ALPHA; oxidoreductase, acting on the aldehyde or oxo group of donors, disulfide as acceptor / pyruvate dehydrogenase (acetyl-transferring)	83.9508
30073.m002201	Ethanolamine-phosphate cytidylyltransferase, putative	AT2G38670.1	PECT1 (PHOSPHORYLETHANOLAMINE CYTIDYLYLTRANSFERASE 1); ethanolamine-phosphate cytidylyltransferase	79.884
29848.m004509	1,2-diacylglycerol 3-beta-galactosyltransferase, putative	AT4G31780.2	MGD1 (MONOGALACTOSYL DIACYLGLYCEROL SYNTHASE 1); 1,2-diacylglycerol 3-beta-galactosyltransferase/ UDP-galactosyltransferase/ UDP-glycosyltransferase/ transferase, transferring glycosyl groups	79.6461
29983.m003221	epoxide hydrolase, putative	AT3G51000.1	epoxide hydrolase, putative	79.2972
29851.m002395	sphingolipid delta 4 desaturase/C-4 hydroxylase protein des2, putative	AT4G04930.1	DES-1-LIKE; oxidoreductase/ sphingolipid delta-4 desaturase	77.2514
30003.m000326	Synaptic Glycoprotein SC2, Putative (Enoyl-CoA reductase)	AT3G55360.1	CER10; 3-oxo-5-alpha-steroid 4-dehydrogenase/ fatty acid elongase/ trans-2-enoyl-CoA reductase (NADPH)	73.3412
29912.m005375	n-myristoyl transferase, putative	AT5G57020.1	NMT1 (MYRISTOYL-COA:PROTEIN N-MYRISTOYLTRANSFERASE); glycylpeptide N-tetradecanoyltransferase/ myristoyltransferase	70.9393
27953.m000064	conserved hypothetical protein	AT3G20320.1	TGD2 (TRIGALACTOSYLDIACYLGLYCEROL2); lipid transporter/ phospholipid binding	70.321
30190.m010831	Acyl-CoA synthetase (ACS1)	AT4G23850.1	long-chain-fatty-acid--CoA ligase / long-chain acyl-CoA synthetase	69.5975
29819.m000078	phosphatidylinositol synthase, putative	AT1G68000.1	ATPIS1 (PHOSPHATIDYLINOSITOL SYNTHASE 1); CDP-diacylglycerol-inositol 3-phosphatidyltransferase	67.5688
30147.m014529	Cycloeucalenol cycloisomerase, putative	AT5G50375.1	CPI1 (CYCLOPROPYL ISOMERASE); cycloeucalenol cycloisomerase	66.9425
29687.m000571	Cyclic nucleotide-gated ion channel, putative	AT2G23980.1	ATCNGC6; calmodulin binding	66.8114
29739.m003645	NAD dependent epimerase/dehydratase, putative	AT2G26260.1	AT3BETAHSD/D2 (3BETA-HYDROXYSTEROID-DEHYDROGENASE/DECARBOXYLASE ISOFORM 2); 3-beta-hydroxy-delta5-steroid dehydrogenase/ sterol-4-alpha-carboxylate 3-dehydrogenase (decarboxylating)	65.9022
30131.m007117	farnesyl-diphosphate farnesyltransferase, putative	AT4G34640.1	SQS1 (SQUALENE SYNTHASE 1); farnesyl-diphosphate farnesyltransferase	64.5713
29680.m001706	conserved hypothetical protein	AT5G28910.2	unknown protein	63.7885
29696.m000105	Omega-6 fatty acid desaturase, chloroplast precursor, putative	AT4G30950.1	FAD6 (FATTY ACID DESATURASE 6); omega-6 fatty acid desaturase	62.1122
29706.m001329	n-myristoyl transferase, putative	AT5G57020.1	NMT1 (MYRISTOYL-COA:PROTEIN N-MYRISTOYLTRANSFERASE); glycylpeptide N-tetradecanoyltransferase/ myristoyltransferase	60.49
29827.m002570	lipid binding protein, putative	AT4G19040.1	EDR2; lipid binding	59.6708
30174.m008919	calcium lipid binding protein, putative	AT3G61050.2	NTMC2T4; lipid binding	59.6174
28176.m000270	acyl-CoA dehydrogenase, putative	AT3G51840.1	ACX4 (ACYL-COA OXIDASE 4); acyl-CoA oxidase/ oxidoreductase	59.4457
29732.m000322	long-chain-fatty-acid CoA ligase, putative	AT2G04350.2	long-chain-fatty-acid--CoA ligase family protein / long-chain acyl-CoA synthetase family protein (LACS8)	59.3064
29842.m003508	phosphatidate cytidylyltransferase, putative	AT4G22340.3	phosphatidate cytidylyltransferase, putative / CDP-diglyceride synthetase, putative	58.5697
29804.m001523	glutamyl-tRNA(gln) amidotransferase subunit A, putative	AT5G64440.1	AtFAAH (Arabidopsis thaliana fatty acid amide hydrolase); N-(long-chain-acyl)ethanolamine deacylase/ amidase	57.8611
29749.m000143	diacylglycerol kinase, alpha, putative	AT5G57690.1	diacylglycerol kinase	57.7889
29942.m000761	conserved hypothetical protein	AT2G27090.1	unknown protein	57.3237
29889.m003392	pyruvate dehydrogenase, putative	AT3G06483.1	PDK (PYRUVATE DEHYDROGENASE KINASE); ATP binding / histidine phosphotransfer kinase/ pyruvate dehydrogenase (acetyl-transferring) kinase	56.331
29333.m001066	Phosphatidylglycerol/phosphatidylinositol transfer protein precursor, putative	AT3G11780.1	MD-2-related lipid recognition domain-containing protein / ML domain-containing protein	55.9109
30122.m000357	ER glycerol-3-phosphate acyltransferase 9 (GPAT9)	AT5G60620.1	phospholipid/glycerol acyltransferase family protein	55.5757
29912.m005286	Phospholipid:diacylglycerol acyltransferase 1 (PDAT1)	AT5G13640.1	ATPDAT; phosphatidylcholine-sterol O-acyltransferase	54.8214
29851.m002449	phospholipase A-2-activating protein, putative	AT3G18860.1	transducin family protein / WD-40 repeat family protein	54.7566
30061.m000282	dihydrolipoamide acetyltransferase component of pyruvate dehydrogenase, putative	AT3G52200.1	LTA3; ATP binding / dihydrolipoyllysine-residue acetyltransferase	54.3439
30190.m010848	triacylglycerol lipase, putative	AT4G10955.1	lipase class 3 family protein	52.2361
29646.m001117	acyl-CoA oxidase, putative	AT1G06290.1	ACX3 (ACYL-COA OXIDASE 3); acyl-CoA oxidase	52.144
30128.m008808	acyl-CoA binding protein, putative	AT3G05420.2	ACBP4 (ACYL-COA BINDING PROTEIN 4); acyl-CoA binding	51.6309
29784.m000369	phospholipase d delta, putative	AT4G35790.2	ATPLDDELTA; phospholipase D	51.523
28644.m000923	sur2 hydroxylase/desaturase, putative	AT1G14290.1	SBH2 (SPHINGOID BASE HYDROXYLASE 2); catalytic/ sphingosine hydroxylase	50.5218
30170.m014002	Lysophophatidylcholine acyltransferase (LPCAT)-like	AT1G80950.1	phospholipid/glycerol acyltransferase family protein	50.2085
29726.m004101	triacylglycerol lipase, putative	AT4G16070.1	lipase class 3 family protein	49.6005
30115.m001244	phospholipase C, putative	AT5G67130.1	phospholipase C/ phosphoric diester hydrolase	49.4982
30174.m009035	acetyl-CoA synthetase, putative	AT5G23050.1	AAE17 (ACYL-ACTIVATING ENZYME 17); catalytic/ ligase	49.4361
29794.m003308	fatty acid desaturase, putative	AT2G46210.1	delta-8 sphingolipid desaturase, putative	49.1463
29739.m003689	zinc finger protein, putative	AT1G53920.1	GLIP5; carboxylesterase/ lipase	49.04
28872.m000245	acyl-CoA binding protein, putative	AT5G04420.3	kelch repeat-containing protein	48.6022
30099.m001664	Pinin, putative	AT4G33740.3	unknown protein	48.5292
30226.m002029	xpa-binding protein, putative	AT4G21800.2	QQT2 (quatre-quart2); ATP binding / nucleotide binding	48.1524
29842.m003510	alkaline phytoceramidase, putative	AT4G22330.1	ATCES1; catalytic/ hydrolase, acting on carbon-nitrogen (but not peptide) bonds, in linear amides	48.1082
27798.m000604	Agglutinin-2 precursor, putative	AT5G01090.1	legume lectin family protein	47.4327
30170.m013896	Conserved Hypothetical Protein (PAH1)	AT5G42870.1	lipin family protein	46.5284
29668.m000313	3-hydroxyacyl-CoA dehyrogenase, putative	AT3G15290.1	3-hydroxybutyryl-CoA dehydrogenase, putative	45.4596
30170.m013805	hmg-CoA reductase, putative	AT1G76490.1	HMG1 (HYDROXY METHYLGLUTARYL COA REDUCTASE 1); hydroxymethylglutaryl-CoA reductase	45.2946
30027.m000834	diacylglycerol kinase, alpha, putative	AT2G20900.2	diacylglycerol kinase, putative	45.2871
29681.m001360	Omega-3 fatty acid desaturase, endoplasmic reticulum (FAD3)	AT5G05580.1	FAD8 (FATTY ACID DESATURASE 8); omega-3 fatty acid desaturase	45.2868
29755.m000441	NADH-cytochrome B5 reductase, putative	AT5G17770.1	ATCBR (ARABIDOPSIS THALIANA NADH:CYTOCHROME B5 REDUCTASE 1); cytochrome-b5 reductase	44.6264
27660.m000084	Monoglyceride lipase, putative	AT1G77420.1	hydrolase, alpha/beta fold family protein	43.3329
29929.m004515	stearoyl-ACP desaturase	AT3G02630.1	acyl-(acyl-carrier-protein) desaturase, putative / stearoyl-ACP desaturase, putative	43.2895
29848.m004538	Enoyl-CoA hydratase, mitochondrial precursor, putative	AT4G31810.1	enoyl-CoA hydratase/isomerase family protein	43.1105
30146.m003607	Coiled-coil domain-containing protein, putative	AT1G15270.1	FUNCTIONS IN: molecular_function unknown; INVOLVED IN: biological_process unknown; LOCATED IN: plasma membrane; EXPRESSED IN: 24 plant structures; EXPRESSED DURING: 15 growth stages; CONTAINS InterPro DOMAIN/s: Translation machinery associated TMA7 (InterPro:IPR015157); BEST Arabidopsis thaliana protein match is: unknown protein (TAIR:AT3G16040.1); Has 263 Blast hits to 263 proteins in 90 species…	41.5906
29709.m001206	acyl carrier protein, putative	AT2G44620.1	MTACP-1 (MITOCHONDRIAL ACYL CARRIER PROTEIN 1); acyl carrier/ cofactor binding / phosphopantetheine binding	41.0372
29841.m002812	Biotin Carboxyl Carrier Protein of ACCase, Putative	AT3G15690.2	biotin carboxyl carrier protein of acetyl-CoA carboxylase-related	40.5863
29794.m003400	Monoglyceride lipase, putative	AT5G11650.1	hydrolase, alpha/beta fold family protein	39.9885
30205.m001612	sterol desaturase, putative	AT3G02580.1	STE1 (STEROL 1); C-5 sterol desaturase	39.9044
29912.m005430	cytochrome B5 isoform 1, putative	AT1G60660.1	CB5LP (CYTOCHROME B5-LIKE PROTEIN); heme binding	38.2272
29840.m000629	Phospholipase A21	AT2G06925.1	PLA2-ALPHA; phospholipase A2	38.0155
30167.m000881	Monoglyceride lipase, putative	AT5G16120.2	hydrolase, alpha/beta fold family protein	35.1933
29586.m000620	phosphatidic acid phosphatase, putative	AT3G02600.1	LPP3 (LIPID PHOSPHATE PHOSPHATASE 3); phosphatidate phosphatase	34.9725
30174.m008615	ER glycerol-3-phosphate acyltransferase (GPAT)	AT4G00400.1	GPAT8 (glycerol-3-phosphate acyltransferase 8); acyltransferase/ glycerol-3-phosphate O-acyltransferase	34.1941
30138.m004002	diacylglycerol kinase, theta, putative	AT5G07920.1	DGK1 (DIACYLGLYCEROL KINASE1); calcium ion binding / diacylglycerol kinase	33.0225
29929.m004560	Biotin carboxyl carrier protein subunit of of Het-ACCase (BCCP1)	AT5G16390.2	CAC1 (CHLOROPLASTIC ACETYLCOENZYME A CARBOXYLASE 1); acetyl-CoA carboxylase/ biotin binding	32.888
30078.m002212	conserved hypothetical protein	AT1G03910.1	EXPRESSED IN: 25 plant structures; EXPRESSED DURING: 13 growth stages; CONTAINS InterPro DOMAIN/s: Cactin, central region (InterPro:IPR018816); BEST Arabidopsis thaliana protein match is: unknown protein (TAIR:AT2G36815.2); Has 11516 Blast hits to 6722 proteins in 356 species: Archae - 23; Bacteria - 259; Metazoa - 6122; Fungi - 1009; Plants - 493; Viruses - 33; Other Eukaryotes - 3577 (source: N…	32.6668
29726.m004005	acyl-CoA binding protein, putative	AT5G18590.2	kelch repeat-containing protein	32.6424
29813.m001475	sur2 hydroxylase/desaturase, putative	AT1G14290.1	SBH2 (SPHINGOID BASE HYDROXYLASE 2); catalytic/ sphingosine hydroxylase	31.9898
30131.m006861	serine palmitoyltransferase, putative	AT5G23670.2	LCB2; protein binding / serine C-palmitoyltransferase	31.9405
29734.m000416	Enoyl-CoA hydratase, mitochondrial precursor, putative	AT1G06550.1	enoyl-CoA hydratase/isomerase family protein	31.8223
30204.m001789	3-ketoacyl-CoA thiolase B, putative	AT2G33150.1	PKT3 (PEROXISOMAL 3-KETOACYL-COA THIOLASE 3); acetyl-CoA C-acyltransferase	31.8116
30174.m009087	cytochrome B5 isoform 1, putative	AT1G26340.1	CB5-A (CYTOCHROME B5 ISOFORM A); heme binding	31.0185
30170.m014238	hydroxysteroid dehydrogenase, putative	AT2G33630.1	3-beta hydroxysteroid dehydrogenase/isomerase family protein	31.0024
29986.m001638	epoxide hydrolase, putative	AT4G02340.1	epoxide hydrolase, putative	30.9746
27394.m000357	calcium lipid binding protein, putative	AT1G05500.1	NTMC2T2.1	30.7239
30174.m008679	fatty acid desaturase, putative	AT2G46210.1	delta-8 sphingolipid desaturase, putative	30.1253
30170.m014048	Acyltransferase, Putative (3-ketoacyl-CoA synthetase)	AT1G19440.1	KCS4 (3-KETOACYL-COA SYNTHASE 4); acyltransferase/ catalytic/ transferase, transferring acyl groups other than amino-acyl groups	30.0432
30138.m003845	Diacylglycerol cholinephosphotransferase (CPT)	AT1G13560.1	AAPT1 (AMINOALCOHOLPHOSPHOTRANSFERASE 1); phosphatidyltransferase/ phosphotransferase, for other substituted phosphate groups	29.9579
29983.m003222	epoxide hydrolase, putative	AT4G02340.1	epoxide hydrolase, putative	29.8421
28176.m000273	Omega-3 fatty acid desaturase, chloroplast precursor, putative	AT5G05580.1	FAD8 (FATTY ACID DESATURASE 8); omega-3 fatty acid desaturase	29.7979
30174.m008937	1-acylglycerophosphocholine O-acyltransferase, putative	AT2G45670.1	calcineurin B subunit-related	29.612
29801.m003184	longevity assurance factor, putative	AT3G19260.1	LOH2 (LAG ONE HOMOLOGUE 2)	29.387
29904.m003044	triacylglycerol lipase, putative	AT4G13550.1	triacylglycerol lipase	29.2558
28327.m000367	Monoglyceride lipase, putative	AT5G19290.1	esterase/lipase/thioesterase family protein	29.1249
30170.m014290	phospholipase d delta, putative	AT4G35790.2	ATPLDDELTA; phospholipase D	28.9472
29660.m000760	ER Phosphatidate phosphatase (PAP)	AT1G15080.1	LPP2 (LIPID PHOSPHATE PHOSPHATASE 2); acid phosphatase/ phosphatidate phosphatase	28.8887
29687.m000572	Plastid 1-Acyl-Sn-Glycerol-3-Phosphate Acyltransferase, Putative	AT4G30580.1	ATS2; 1-acylglycerol-3-phosphate O-acyltransferase/ acyltransferase	28.7205
29742.m001420	conserved hypothetical protein	AT3G49200.1	unknown protein	28.6193
29653.m000295	lipid binding protein, putative	AT1G18280.1	protease inhibitor/seed storage/lipid transfer protein (LTP) family protein	28.367
29929.m004548	Short-Chain Dehydrogenase, Putative (microsomal β-KR)	AT3G03330.1	short-chain dehydrogenase/reductase (SDR) family protein	27.9976
29344.m000105	glycerol-3-phosphate dehydrogenase, putative	AT2G41540.3	GPDHC1; NAD or NADH binding / glycerol-3-phosphate dehydrogenase (NAD+)	27.6597
29634.m002166	zinc finger protein, putative	AT1G71250.1	GDSL-motif lipase/hydrolase family protein	26.9484
29912.m005373	Type 1 diacylglycerol acyltransferase (DGAT1)	AT2G19450.1	TAG1 (TRIACYLGLYCEROL BIOSYNTHESIS DEFECT 1); diacylglycerol O-acyltransferase	26.916
30147.m014023	lipase, putative	AT3G48080.1	lipase class 3 family protein / disease resistance protein-related	26.864
36771.m000012	longevity assurance factor, putative	AT1G13580.2	LAG13 (LAG1 LONGEVITY ASSURANCE HOMOLOG 3)	26.7202
30174.m008942	phospholipase d beta, putative	AT2G42010.1	PLDBETA1 (PHOSPHOLIPASE D BETA 1); phospholipase D	25.8167
29905.m000422	alpha/beta hydrolase, putative	AT5G39220.1	hydrolase, alpha/beta fold family protein	25.7604
30051.m000528	conserved hypothetical protein	AT1G53345.1	unknown protein	25.345
28226.m000864	galactokinase, putative	AT4G16130.1	ARA1 (ARABINOSE KINASE); ATP binding / L-arabinokinase/ galactokinase	25.1967
29842.m003623	Phospholipase A2 (cytosolic-type)	AT1G61850.1	galactolipase/ phospholipase	25.1802
29913.m000154	Ptpla Domain Protein, Putative (3-OH acyl-CoA dehydratase)	AT5G10480.1	PAS2 (PASTICCINO 2); enoyl-CoA hydratase/ protein tyrosine phosphatase	25.0607
30174.m009021	acyl-CoA thioesterase, putative	AT1G01710.1	acyl-CoA thioesterase family protein	24.9816
29983.m003279	diacylglycerol kinase, alpha, putative	AT2G20900.2	diacylglycerol kinase, putative	24.8851
29753.m000252	acyl-coenzyme A binding domain containing, putative	AT4G27780.1	ACBP2 (ACYL-COA BINDING PROTEIN ACBP 2); acyl-CoA binding / lead ion binding	24.5773
29929.m004623	sphingosine phosphate lyase, putative	AT1G27980.1	DPL1; carboxy-lyase/ catalytic/ pyridoxal phosphate binding	24.3793
29092.m000450	C-14 sterol reductase, putative	AT3G52940.1	FK (FACKEL); delta14-sterol reductase	24.1301
29983.m003169	conserved hypothetical protein	AT3G49190.1	condensation domain-containing protein	23.3213
30170.m013760	acyl-CoA-binding protein, acbp, putative	AT4G24230.1	ACBP3 (ACYL-COA-BINDING DOMAIN 3); acyl-CoA binding	23.2455
30174.m008983	UDP-galactose:MGDG galactosyltransferase, putative	AT4G00550.1	DGD2; UDP-galactosyltransferase/ UDP-glycosyltransferase/ digalactosyldiacylglycerol synthase/ transferase, transferring glycosyl groups	23.2165
28455.m000372	lipoate-protein ligase B, putative	AT4G31050.1	lipoyltransferase (LIP2p)	23.1752
29904.m002905	alkaline phytoceramidase, putative	AT4G22330.1	ATCES1; catalytic/ hydrolase, acting on carbon-nitrogen (but not peptide) bonds, in linear amides	23.1637
30060.m000520	phosphatidylcholine-sterol O-acyltransferase, putative	AT4G19860.1	lecithin:cholesterol acyltransferase family protein / LACT family protein	23.152
29660.m000781	phosphatidylserine synthase, putative	AT1G15110.1	phosphatidyl serine synthase family protein	23.0345
29840.m000618	steroid binding protein, putative	AT3G48890.1	ATMP2; heme binding	22.9311
30190.m010903	acyltransferase, putative	AT1G19440.1	KCS4 (3-KETOACYL-COA SYNTHASE 4); acyltransferase/ catalytic/ transferase, transferring acyl groups other than amino-acyl groups	22.4882
29647.m002082	Patatin T5 precursor, putative	AT3G63200.1	PLP9 (PATATIN-LIKE PROTEIN 9); nutrient reservoir	21.996
29640.m000412	phosphatidate cytidylyltransferase, putative	AT1G62430.1	ATCDS1; phosphatidate cytidylyltransferase	20.6308
28014.m000117	cytochrome B5 isoform 1, putative	AT5G53560.1	CB5-E (CYTOCHROME B5 ISOFORM E); heme binding	20.5344
29851.m002448	Lysophosphatidic acid acyltransferase (LPAT); LPAT5 homolog	AT3G18850.4	LPAT5; acyltransferase	20.5161
29681.m001370	conserved hypothetical protein	AT1G17820.1	phosphoinositide binding	20.2716
29841.m002863	delta 9 desaturase, putative	AT3G15850.1	FAD5 (FATTY ACID DESATURASE 5); 16:0 monogalactosyldiacylglycerol desaturase/ oxidoreductase	20.1146
30128.m008656	catalytic, putative	AT1G54570.1	esterase/lipase/thioesterase family protein	19.9272
30221.m002221	alpha/beta hydrolase, putative	AT5G13800.1	hydrolase, alpha/beta fold family protein	19.7115
28327.m000363	Patatin T5 precursor, putative	AT2G39220.1	PLP6 (PATATIN-LIKE PROTEIN 6); nutrient reservoir	19.5487
29908.m005991	Homomeric Acetyl-CoA Carboxylase (Hom-ACCase)	AT1G36160.1	ACC1 (ACETYL-COENZYME A CARBOXYLASE 1); acetyl-CoA carboxylase	19.1042
30131.m007216	conserved hypothetical protein	AT3G54500.1	FUNCTIONS IN: molecular_function unknown; INVOLVED IN: biological_process unknown; LOCATED IN: cellular_component unknown; EXPRESSED IN: 22 plant structures; EXPRESSED DURING: 13 growth stages; BEST Arabidopsis thaliana protein match is: dentin sialophosphoprotein-related (TAIR:AT5G64170.2); Has 108 Blast hits to 102 proteins in 33 species: Archae - 0; Bacteria - 4; Metazoa - 36; Fungi - 7; Plant…	18.9667
29826.m000732	acyl carrier protein, putative	AT5G47630.2	mtACP3 (mitochondrial acyl carrier protein 3); acyl carrier/ cofactor binding	18.6757
29805.m001542	conserved hypothetical protein			18.5861
29650.m000277	short-chain dehydrogenase, putative (Enoyl-ACP reductase)	AT2G05990.2	MOD1 (MOSAIC DEATH 1); enoyl-[acyl-carrier-protein] reductase (NADH)/ enoyl-[acyl-carrier-protein] reductase/ oxidoreductase	17.8814
30128.m008869	phospholipase d zeta, putative	AT3G16785.1	PLDP1 (PHOSPHOLIPASE D P1); phospholipase D	17.065
28726.m000069	galactolipid galactosyltransferase, putative	AT3G11670.1	DGD1 (DIGALACTOSYL DIACYLGLYCEROL DEFICIENT 1); UDP-galactosyltransferase/ galactolipid galactosyltransferase/ transferase, transferring glycosyl groups	16.7743
30142.m000631	Phospholipase A22	AT4G29070.2	FUNCTIONS IN: molecular_function unknown; INVOLVED IN: biological_process unknown; LOCATED IN: cellular_component unknown; EXPRESSED IN: 24 plant structures; EXPRESSED DURING: 15 growth stages; CONTAINS InterPro DOMAIN/s: Phospholipase A2 (InterPro:IPR016090); Has 22 Blast hits to 22 proteins in 8 species: Archae - 0; Bacteria - 0; Metazoa - 0; Fungi - 0; Plants - 22; Viruses - 0; Other Eukaryote…	16.5643
30128.m008828	taz protein, putative	AT3G05510.1	phospholipid/glycerol acyltransferase family protein	16.2695
28060.m000069	acyl-CoA thioesterase, putative	AT2G30720.1	thioesterase family protein	16.0639
30157.m000795	long-chain-fatty-acid CoA ligase, putative	AT4G14070.1	AAE15 (acyl-activating enzyme 15); long-chain-fatty-acid-[acyl-carrier-protein] ligase	15.6371
28246.m000117	Monoglyceride lipase, putative	AT1G73480.1	hydrolase, alpha/beta fold family protein	15.4104
29726.m003998	Lipase precursor, putative	AT5G18640.1	lipase class 3 family protein	15.2014
29734.m000417	triacylglycerol lipase, putative	AT5G50890.1	LOCATED IN: cellular_component unknown; EXPRESSED IN: 17 plant structures; EXPRESSED DURING: 13 growth stages; BEST Arabidopsis thaliana protein match is: lipase class 3 family protein (TAIR:AT2G05260.1); Has 115 Blast hits to 115 proteins in 7 species: Archae - 0; Bacteria - 0; Metazoa - 0; Fungi - 0; Plants - 115; Viruses - 0; Other Eukaryotes - 0 (source: NCBI BLink).	14.9702
29929.m004538	phosphatidylcholine-sterol O-acyltransferase, putative	AT3G03310.1	lecithin:cholesterol acyltransferase family protein / LACT family protein	14.9697
30174.m008826	Phosphatidate cytidylyltransferase, putative	AT2G45150.1	phosphatidate cytidylyltransferase family protein	14.9012
30147.m014488	Phospholipase C 4 precursor, putative	AT3G48610.1	phosphoesterase family protein	14.625
29757.m000745	conserved hypothetical protein	AT1G31480.1	SGR2 (SHOOT GRAVITROPISM 2); phospholipase A1	14.4921
58936.m000021	conserved hypothetical protein			14.1578
30076.m004679	triacylglycerol lipase, putative	AT1G02660.1	lipase class 3 family protein	14.0489
29713.m000178	acyl-CoA oxidase, putative	AT5G65110.1	ACX2 (ACYL-COA OXIDASE 2); acyl-CoA oxidase	13.9337
30170.m013897	Conserved Hypothetical Protein (PAH2)	AT5G42870.1	lipin family protein	13.7464
30012.m000041	acyltransferase, putative	AT2G28630.1	KCS12 (3-KETOACYL-COA SYNTHASE 12); acyltransferase/ catalytic/ transferase, transferring acyl groups other than amino-acyl groups	13.5381
29969.m000267	ER glycerol-3-phosphate acyltransferase (GPAT)	AT2G38110.1	GPAT6 (GLYCEROL-3-PHOSPHATE ACYLTRANSFERASE 6); 1-acylglycerol-3-phosphate O-acyltransferase/ acyltransferase	13.447
29673.m000923	lipoate-protein ligase B, putative	AT1G04640.2	LIP2 (LIPOYLTRANSFERASE 2); lipoyltransferase	13.1516
29742.m001439	triacylglycerol lipase, putative	AT3G61680.1	lipase class 3 family protein	13.051
30131.m007297	lipoic acid synthetase, putative	AT5G08410.1	FTRA2 (ferredoxin/thioredoxin reductase subunit A (variable subunit) 2); catalytic/ ferredoxin reductase/ ferredoxin:thioredoxin reductase/ lipoate synthase	12.8635
30174.m009049	longevity assurance factor, putative	AT1G13580.2	LAG13 (LAG1 LONGEVITY ASSURANCE HOMOLOG 3)	12.4351
29158.m000191	triacylglycerol lipase, putative	AT3G14075.1	lipase class 3 family protein	12.3631
29929.m004766	steroid dehydrogenase, putative	AT1G67730.1	YBR159; ketoreductase/ oxidoreductase	11.7913
30174.m008655	bmru protein, putative	AT2G46090.1	diacylglycerol kinase family protein	11.6331
27394.m000347	1,2-diacylglycerol 3-beta-galactosyltransferase, putative	AT5G20410.1	MGD2; 1,2-diacylglycerol 3-beta-galactosyltransferase/ UDP-galactosyltransferase/ transferase, transferring glycosyl groups	11.5937
29983.m003318	zinc finger protein, putative	AT1G71250.1	GDSL-motif lipase/hydrolase family protein	11.5525
29584.m000250	triacylglycerol lipase, putative	AT2G42450.1	lipase class 3 family protein	11.0601
30068.m002660	Plastidial glycerol-phosphate acyltransferase (GPAT)	AT1G32200.2	ATS1; glycerol-3-phosphate O-acyltransferase	10.622
29703.m001477	acetyl-CoA carboxylase, putative	AT1G03090.2	MCCA; methylcrotonoyl-CoA carboxylase	9.90925
28060.m000070	acyl-CoA thioesterase, putative	AT2G30720.1	thioesterase family protein	9.84758
29801.m003166	phospholipase C, putative	AT1G49740.1	phospholipase C/ phosphoric diester hydrolase	9.56062
28629.m000557	magnesium ion binding protein, putative	AT3G11470.1	4'-phosphopantetheinyl transferase family protein	9.51606
30169.m006433	Lysophosphatidic acid acyltransferase (LPAT); LPAT3 homolog	AT1G51260.1	LPAT3; 1-acylglycerol-3-phosphate O-acyltransferase	9.44854
30131.m007010	catalytic, putative	AT5G41130.1	acyltransferase/ catalytic	9.41274
29884.m000183	triacylglycerol lipase, putative	AT3G14360.1	lipase class 3 family protein	9.34815
27613.m000613	acyltransferase, putative	AT5G55380.1	membrane bound O-acyl transferase (MBOAT) family protein / wax synthase-related	9.11327
29912.m005406	Phospholipase A23	AT2G19690.1	PLA2-BETA (PHOSPHOLIPASE A2-BETA); calcium ion binding / phospholipase A2	9.01406
29844.m003365	Acyl-CoA synthetase (ACS2)	AT5G27600.1	LACS7 (LONG-CHAIN ACYL-COA SYNTHETASE 7); long-chain-fatty-acid-CoA ligase/ protein binding	8.65842
29883.m001996	triacylglycerol lipase, putative	AT2G30550.2	lipase class 3 family protein	8.53834
29990.m000510	conserved hypothetical protein	AT3G51970.1	AtSAT1 (Arabidopsis thaliana sterol O-acyltransferase 1); acyltransferase	8.18339
28192.m000243	triacylglycerol lipase, putative	AT4G16820.1	lipase class 3 family protein	7.73436
30076.m004616	Acyl-CoA synthetase	AT2G47240.2	long-chain-fatty-acid--CoA ligase family protein / long-chain acyl-CoA synthetase family protein	7.70821
29620.m000557	Triacylglycerol lipase 2 precursor, putative	AT5G14180.1	MPL1 (MYZUS PERSICAE-INDUCED LIPASE 1); catalytic	7.59305
29713.m000177	acyl-CoA oxidase, putative	AT5G65110.1	ACX2 (ACYL-COA OXIDASE 2); acyl-CoA oxidase	7.5654
29783.m000308	sterol desaturase, putative	AT5G57800.1	CER3 (ECERIFERUM 3); binding / catalytic/ iron ion binding / oxidoreductase	7.41885
30147.m013874	conserved hypothetical protein	AT5G50170.1	C2 domain-containing protein / GRAM domain-containing protein	7.39767
29576.m000231	conserved hypothetical protein	AT2G31290.2	ubiquitin thiolesterase	7.34868
29113.m000030	Monoglyceride lipase, putative	AT2G39420.1	esterase/lipase/thioesterase family protein	7.29592
30128.m008855	epoxide hydrolase, putative	AT3G05600.1	epoxide hydrolase, putative	7.1209
29917.m001936	Monoglyceride lipase, putative	AT1G11090.1	hydrolase, alpha/beta fold family protein	6.91451
29682.m000590	taz protein, putative	AT1G78690.1	phospholipid/glycerol acyltransferase family protein	6.87
30174.m009162	alpha/beta hydrolase, putative	AT1G13820.1	hydrolase, alpha/beta fold family protein	6.73501
29726.m004097	phospholipase d zeta, putative	AT3G16785.1	PLDP1 (PHOSPHOLIPASE D P1); phospholipase D	6.70793
29791.m000527	Male sterility protein, putative	AT4G33790.1	CER4 (ECERIFERUM 4); fatty acyl-CoA reductase (alcohol-forming)/ oxidoreductase, acting on the CH-CH group of donors	5.47702
29801.m003086	Triacylglycerol lipase 1 precursor, putative	AT2G15230.1	ATLIP1 (Arabidopsis thaliana lipase 1); galactolipase/ hydrolase/ phospholipase/ triacylglycerol lipase	5.36089
30147.m013777	3-Ketoacyl-ACP reductase	AT1G24360.1	3-oxoacyl-(acyl-carrier protein) reductase, chloroplast / 3-ketoacyl-acyl carrier protein reductase	5.19483
29706.m001305	Phosphatidylcholine: Diacylglycerol Acyltransferase (PDAT1)	AT5G13640.1	ATPDAT; phosphatidylcholine-sterol O-acyltransferase	4.91671
29851.m002382	epoxide hydrolase, putative	AT3G51000.1	epoxide hydrolase, putative	4.73134
30128.m008777	Acyl-CoA synthetase (ACS4)	AT5G27600.1	LACS7 (LONG-CHAIN ACYL-COA SYNTHETASE 7); long-chain-fatty-acid-CoA ligase/ protein binding	4.63638
27749.m000336	hypothetical protein	AT3G51970.1	AtSAT1 (Arabidopsis thaliana sterol O-acyltransferase 1); acyltransferase	4.37971
29812.m000197	acyltransferase, putative	AT3G51970.1	AtSAT1 (Arabidopsis thaliana sterol O-acyltransferase 1); acyltransferase	4.11913
29801.m003156	conserved hypothetical protein	AT5G53390.1	unknown protein	3.91887
30174.m008999	ACCase Carboxyl Transferase Alpha, Putative	AT2G38040.2	CAC3; acetyl-CoA carboxylase	3.85607
29739.m003649	acyltransferase, putative	AT2G26250.1	KCS10 (3-KETOACYL-COA SYNTHASE 10); acyltransferase/ catalytic/ transferase, transferring acyl groups other than amino-acyl groups	3.83388
30190.m010951	Triacylglycerol lipase 2 precursor, putative	AT5G14180.1	MPL1 (MYZUS PERSICAE-INDUCED LIPASE 1); catalytic	3.81706
29908.m005967	Glycerol-3-phosphate acyltransferase, putative	AT4G01950.1	GPAT3 (GLYCEROL-3-PHOSPHATE ACYLTRANSFERASE 3); acyltransferase	3.60454
30170.m013862	triacylglycerol lipase, putative	AT5G42930.1	triacylglycerol lipase	3.36052
30143.m001203	conserved hypothetical protein	AT1G50180.1	disease resistance protein (CC-NBS-LRR class), putative	3.22025
27866.m000234	acyl-CoA thioesterase, putative	AT5G48370.2	thioesterase family protein	3.21352
30157.m000798	long-chain-fatty-acid CoA ligase, putative	AT3G23790.1	AMP-binding protein, putative	3.14378
29620.m000558	Triacylglycerol lipase 2 precursor, putative	AT5G14180.1	MPL1 (MYZUS PERSICAE-INDUCED LIPASE 1); catalytic	3.00007
29666.m001430	1-acyl-sn-glycerol-3-phosphate acyltransferase, putative	AT4G30580.1	ATS2; 1-acylglycerol-3-phosphate O-acyltransferase/ acyltransferase	2.92154
30115.m001179	Patatin precursor, putative	AT4G37060.1	PLP5 (PATATIN-LIKE PROTEIN 5); nutrient reservoir	2.89223
29990.m000511	hypothetical protein	AT3G51970.1	AtSAT1 (Arabidopsis thaliana sterol O-acyltransferase 1); acyltransferase	2.71863
30170.m013594	1-O-acylceramide synthase precursor, putative	AT1G27480.1	lecithin:cholesterol acyltransferase family protein / LACT family protein	2.61846
29847.m000250	phospholipase C, putative	AT1G13680.1	phospholipase C/ phosphoric diester hydrolase	2.55047
29729.m002373	glycerol-3-phosphate dehydrogenase, putative	AT2G40690.1	GLY1; glycerol-3-phosphate dehydrogenase (NAD+)	2.54143
29851.m002473	Acyl CoA synthetase	AT1G49430.1	LACS2 (LONG-CHAIN ACYL-COA SYNTHETASE 2); long-chain-fatty-acid-CoA ligase	2.50869
29835.m000648	acetyl-CoA synthetase, putative	AT1G55320.1	AAE18 (ACYL-ACTIVATING ENZYME 18); catalytic/ ligase	2.50632
29801.m003125	triacylglycerol lipase, putative	AT2G42690.1	lipase, putative	1.78669
30170.m013990	Lysophosphatidic acid acyltransferase (LPAT); LPAT4 homolog	AT1G75020.2	LPAT4 (LYSOPHOSPHATIDYL ACYLTRANSFERASE 4); acyltransferase	1.78397
29250.m000231	Conserved Hypothetical Protein (ELO like elongase)	AT4G36830.1	GNS1/SUR4 membrane family protein	1.69142
29637.m000766	phosphatidylcholine acyltransferase, putative	AT1G04010.1	phosphatidate-sterol O-acyltransferase/ phosphatidylcholine-sterol O-acyltransferase/ phosphatidylethanolamine-sterol O-acyltransferase	1.65673
29884.m000182	triacylglycerol lipase, putative	AT3G14360.1	lipase class 3 family protein	1.65337
30147.m014425	Acyl carrier protein	AT4G25050.1	ACP4 (acyl carrier protein 4); acyl carrier	1.5148
29844.m003188	acyltransferase, putative	AT2G26640.1	KCS11 (3-KETOACYL-COA SYNTHASE 11); acyltransferase/ catalytic/ transferase, transferring acyl groups other than amino-acyl groups	1.43234
29709.m001216	Sterol Desaturase, Putative (CER1; aldehyde decarbonylase)	AT1G02205.2	CER1 (ECERIFERUM 1); octadecanal decarbonylase	1.37526
29620.m000556	Triacylglycerol lipase 2 precursor, putative	AT5G14180.1	MPL1 (MYZUS PERSICAE-INDUCED LIPASE 1); catalytic	1.36726
30071.m000448	acyltransferase, putative	AT1G71160.1	KCS7 (3-KETOACYL-COA SYNTHASE 7); acyltransferase/ catalytic/ transferase, transferring acyl groups other than amino-acyl groups	1.34453
30174.m009086	phospholipase C, putative	AT1G13680.1	phospholipase C/ phosphoric diester hydrolase	1.10432
29801.m003113	conserved hypothetical protein	AT4G35220.1	cyclase family protein	1.08995
29629.m001370	acyltransferase, putative	AT5G55360.1	long-chain-alcohol O-fatty-acyltransferase family protein / wax synthase family protein	0.961483
30055.m001531	Male sterility protein, putative	AT4G33790.1	CER4 (ECERIFERUM 4); fatty acyl-CoA reductase (alcohol-forming)/ oxidoreductase, acting on the CH-CH group of donors	0.912533
29986.m001619	Monoglyceride lipase, putative	AT3G62860.1	esterase/lipase/thioesterase family protein	0.818998
28725.m000311	phospholipase d beta, putative	AT4G35790.2	ATPLDDELTA; phospholipase D	0.782394
29929.m004763	steroid dehydrogenase, putative	AT1G67730.1	YBR159; ketoreductase/ oxidoreductase	0.694676
29990.m000512	acyltransferase, putative	AT3G51970.1	AtSAT1 (Arabidopsis thaliana sterol O-acyltransferase 1); acyltransferase	0.648343
29634.m002063	epoxide hydrolase, putative	AT3G51000.1	epoxide hydrolase, putative	0.647375
30076.m004618	Glycerol-3-phosphate acyltransferase, putative	AT4G01950.1	GPAT3 (GLYCEROL-3-PHOSPHATE ACYLTRANSFERASE 3); acyltransferase	0.609892
30055.m001532	oxidoreductase, acting on the CH-CH group of donors, putative	AT4G33790.1	CER4 (ECERIFERUM 4); fatty acyl-CoA reductase (alcohol-forming)/ oxidoreductase, acting on the CH-CH group of donors	0.590772
29847.m000249	phospholipase C, putative	AT1G13680.1	phospholipase C/ phosphoric diester hydrolase	0.582019
29844.m003186	acyltransferase, putative	AT1G04220.1	KCS2 (3-KETOACYL-COA SYNTHASE 2); fatty acid elongase	0.512719
30190.m011102	phospholipase d beta, putative	AT2G42010.1	PLDBETA1 (PHOSPHOLIPASE D BETA 1); phospholipase D	0.33618

## Sheet: MDF 
Supplementary Table S5. Expression of lipid metabolic genes in castor germinating seeds, developing endosperm and male flowers. A set of castor lipid metabolic genes were ordered according to calculated FPKM values in germinating seeds (Germinating sheet), developing endosperm (Endosperm II-III sheet) and developing male flowers (MDF sheet). Only those with mapped reads are listed and Arabidopsis…
Gene ID	Castor designation	Arabidopsis orthologue	Arabidopsis designation	Male flowers FPKM
29646.m001091	triacylglycerol lipase, putative	AT4G18550.1	lipase class 3 family protein	4592.36
29709.m001216	Sterol Desaturase, Putative (CER1; aldehyde decarbonylase)	AT1G02205.2	CER1 (ECERIFERUM 1); octadecanal decarbonylase	4313.21
29646.m001089	triacylglycerol lipase, putative	AT4G18550.1	lipase class 3 family protein	1796.89
29777.m000271	acyltransferase, putative	AT2G26250.1	KCS10 (3-KETOACYL-COA SYNTHASE 10); acyltransferase/ catalytic/ transferase, transferring acyl groups other than amino-acyl groups	1349.3
29726.m004062	acyltransferase, putative	AT5G49070.1	KCS21 (3-KETOACYL-COA SYNTHASE 21); acyltransferase/ catalytic/ transferase, transferring acyl groups other than amino-acyl groups	1104.21
29613.m000358	Omega-6 desaturase, endoplasmic reticulum (FAD2)	AT3G12120.2	FAD2 (FATTY ACID DESATURASE 2); delta12-fatty acid dehydrogenase/ omega-6 fatty acid desaturase	1032.83
29929.m004514	Stearoyl-ACP desaturase	AT3G02630.1	acyl-(acyl-carrier-protein) desaturase, putative / stearoyl-ACP desaturase, putative	673.246
29969.m000267	ER glycerol-3-phosphate acyltransferase (GPAT)	AT2G38110.1	GPAT6 (GLYCEROL-3-PHOSPHATE ACYLTRANSFERASE 6); 1-acylglycerol-3-phosphate O-acyltransferase/ acyltransferase	565.613
29783.m000308	sterol desaturase, putative	AT5G57800.1	CER3 (ECERIFERUM 3); binding / catalytic/ iron ion binding / oxidoreductase	485.037
29726.m004067	3-hydroxyacyl-CoA dehyrogenase, putative	AT3G06860.1	MFP2 (MULTIFUNCTIONAL PROTEIN 2); 3-hydroxyacyl-CoA dehydrogenase/ enoyl-CoA hydratase	419.889
30147.m013761	steroid binding protein, putative	AT3G48890.1	ATMP2; heme binding	310.175
29841.m002863	delta 9 desaturase, putative	AT3G15850.1	FAD5 (FATTY ACID DESATURASE 5); 16:0 monogalactosyldiacylglycerol desaturase/ oxidoreductase	300.819
30213.m000673	cytochrome B5 isoform 1, putative	AT5G53560.1	CB5-E (CYTOCHROME B5 ISOFORM E); heme binding	278.195
29904.m002984	3-ketoacyl-CoA thiolase B, putative	AT2G33150.1	PKT3 (PEROXISOMAL 3-KETOACYL-COA THIOLASE 3); acetyl-CoA C-acyltransferase	256.945
29630.m000809	Biotin carboxyl carrier protein subunit of of Het-ACCase (BCCP2)	AT5G15530.1	BCCP2 (BIOTIN CARBOXYL CARRIER PROTEIN 2); biotin binding	246.771
30174.m009086	phospholipase C, putative	AT1G13680.1	phospholipase C/ phosphoric diester hydrolase	244.028
28726.m000069	galactolipid galactosyltransferase, putative	AT3G11670.1	DGD1 (DIGALACTOSYL DIACYLGLYCEROL DEFICIENT 1); UDP-galactosyltransferase/ galactolipid galactosyltransferase/ transferase, transferring glycosyl groups	243.103
29929.m004767	Steroid Dehydrogenase, Putative (microsomal β-KR)	AT1G67730.1	YBR159; ketoreductase/ oxidoreductase	242.557
30076.m004445	pyruvate dehydrogenase, putative	AT1G01090.1	PDH-E1 ALPHA (PYRUVATE DEHYDROGENASE E1 ALPHA); pyruvate dehydrogenase (acetyl-transferring)	238.663
29681.m001360	Omega-3 fatty acid desaturase, endoplasmic reticulum (FAD3)	AT5G05580.1	FAD8 (FATTY ACID DESATURASE 8); omega-3 fatty acid desaturase	224.11
30174.m008679	fatty acid desaturase, putative	AT2G46210.1	delta-8 sphingolipid desaturase, putative	219.882
30071.m000448	acyltransferase, putative	AT1G71160.1	KCS7 (3-KETOACYL-COA SYNTHASE 7); acyltransferase/ catalytic/ transferase, transferring acyl groups other than amino-acyl groups	218.144
28327.m000367	Monoglyceride lipase, putative	AT5G19290.1	esterase/lipase/thioesterase family protein	216.257
29948.m000719	acyl-CoA oxidase, putative	AT4G16760.1	ACX1 (ACYL-COA OXIDASE 1); acyl-CoA oxidase	214.209
29653.m000295	lipid binding protein, putative	AT1G18280.1	protease inhibitor/seed storage/lipid transfer protein (LTP) family protein	210.133
30012.m000041	acyltransferase, putative	AT2G28630.1	KCS12 (3-KETOACYL-COA SYNTHASE 12); acyltransferase/ catalytic/ transferase, transferring acyl groups other than amino-acyl groups	205.676
29851.m002395	sphingolipid delta 4 desaturase/C-4 hydroxylase protein des2, putative	AT4G04930.1	DES-1-LIKE; oxidoreductase/ sphingolipid delta-4 desaturase	193.083
29929.m004763	steroid dehydrogenase, putative	AT1G67730.1	YBR159; ketoreductase/ oxidoreductase	192.992
29848.m004509	1,2-diacylglycerol 3-beta-galactosyltransferase, putative	AT4G31780.2	MGD1 (MONOGALACTOSYL DIACYLGLYCEROL SYNTHASE 1); 1,2-diacylglycerol 3-beta-galactosyltransferase/ UDP-galactosyltransferase/ UDP-glycosyltransferase/ transferase, transferring glycosyl groups	192.331
29794.m003308	fatty acid desaturase, putative	AT2G46210.1	delta-8 sphingolipid desaturase, putative	185.83
29732.m000314	acetyl-CoA acetyltransferase, mitochondrial, putative	AT5G48230.2	ACAT2 (ACETOACETYL-COA THIOLASE 2); acetyl-CoA C-acetyltransferase/ catalytic	184.966
30190.m010831	Acyl-CoA synthetase (ACS1)	AT4G23850.1	long-chain-fatty-acid--CoA ligase / long-chain acyl-CoA synthetase	179.102
30128.m008656	catalytic, putative	AT1G54570.1	esterase/lipase/thioesterase family protein	170.472
29706.m001326	dihydrolipoamide acetyltransferase component of pyruvate dehydrogenase, putative	AT1G54220.2	dihydrolipoamide S-acetyltransferase, putative	166.487
30128.m009036	pyruvate dehydrogenase, putative	AT5G50850.1	MAB1 (MACCI-BOU); catalytic/ pyruvate dehydrogenase (acetyl-transferring)	157.058
29739.m003711	3-ketoacyl-ACP synthase II (KASII)	AT1G74960.1	FAB1 (FATTY ACID BIOSYNTHESIS 1); 3-oxoacyl-[acyl-carrier-protein] synthase/ fatty-acid synthase	151.756
27613.m000611	acyltransferase, putative	AT5G55370.1	long-chain-alcohol O-fatty-acyltransferase family protein / wax synthase family protein	150.128
28890.m000006	β-carboxyltransferase (β-CT) subunit of Het-ACCase	ATCG00500.1	Encodes the carboxytransferase beta subunit of the Acetyl-CoA carboxylase (ACCase) complex in plastids. This complex catalyzes the carboxylation of acetyl-CoA to produce malonyl-CoA, the first committed step in fatty acid synthesis.	149.03
30076.m004616	Acyl-CoA synthetase	AT2G47240.2	long-chain-fatty-acid--CoA ligase family protein / long-chain acyl-CoA synthetase family protein	148.476
29736.m002097	pyruvate dehydrogenase, putative	AT1G59900.1	AT-E1 ALPHA; oxidoreductase, acting on the aldehyde or oxo group of donors, disulfide as acceptor / pyruvate dehydrogenase (acetyl-transferring)	147.515
29913.m000154	Ptpla Domain Protein, Putative (3-OH acyl-CoA dehydratase)	AT5G10480.1	PAS2 (PASTICCINO 2); enoyl-CoA hydratase/ protein tyrosine phosphatase	135.681
30142.m000631	Phospholipase A22	AT4G29070.2	FUNCTIONS IN: molecular_function unknown; INVOLVED IN: biological_process unknown; LOCATED IN: cellular_component unknown; EXPRESSED IN: 24 plant structures; EXPRESSED DURING: 15 growth stages; CONTAINS InterPro DOMAIN/s: Phospholipase A2 (InterPro:IPR016090); Has 22 Blast hits to 22 proteins in 8 species: Archae - 0; Bacteria - 0; Metazoa - 0; Fungi - 0; Plants - 22; Viruses - 0; Other Eukaryote…	132.394
29646.m001117	acyl-CoA oxidase, putative	AT1G06290.1	ACX3 (ACYL-COA OXIDASE 3); acyl-CoA oxidase	129.229
27394.m000347	1,2-diacylglycerol 3-beta-galactosyltransferase, putative	AT5G20410.1	MGD2; 1,2-diacylglycerol 3-beta-galactosyltransferase/ UDP-galactosyltransferase/ transferase, transferring glycosyl groups	127.292
30073.m002201	Ethanolamine-phosphate cytidylyltransferase, putative	AT2G38670.1	PECT1 (PHOSPHORYLETHANOLAMINE CYTIDYLYLTRANSFERASE 1); ethanolamine-phosphate cytidylyltransferase	125.785
29113.m000030	Monoglyceride lipase, putative	AT2G39420.1	esterase/lipase/thioesterase family protein	122.143
30174.m008919	calcium lipid binding protein, putative	AT3G61050.2	NTMC2T4; lipid binding	121.661
27798.m000585	α-carboxyl-tansferase (α-CT) subunit of Het-ACCase	AT2G38040.2	CAC3; acetyl-CoA carboxylase	118.094
29693.m002034	3-Ketoacyl-ACP synthase I (KAS I)	AT5G46290.1	KAS I (3-KETOACYL-ACYL CARRIER PROTEIN SYNTHASE I); catalytic/ fatty-acid synthase/ transferase, transferring acyl groups other than amino-acyl groups	117.999
29602.m000216	calcium lipid binding protein, putative	AT2G20990.1	SYTA (SYNAPTOTAGMIN A)	116.53
30204.m001761	cytochrome B5 isoform 1, putative	AT2G32720.1	CB5-B (CYTOCHROME B5 ISOFORM B); heme binding	115.446
30075.m001158	sphingolipid fatty acid alpha hydroxylase	AT2G34770.1	FAH1 (FATTY ACID HYDROXYLASE 1); catalytic/ fatty acid alpha-hydroxylase	113.382
29739.m003649	acyltransferase, putative	AT2G26250.1	KCS10 (3-KETOACYL-COA SYNTHASE 10); acyltransferase/ catalytic/ transferase, transferring acyl groups other than amino-acyl groups	110.304
30128.m008670	Acyl-carrier protein (ACP)	AT1G54580.1	ACP2 (ACYL CARRIER PROTEIN 2); acyl carrier	110.237
29726.m003980	Acyl carrier protein	AT1G54580.1	ACP2 (ACYL CARRIER PROTEIN 2); acyl carrier	104.515
30170.m013760	acyl-CoA-binding protein, acbp, putative	AT4G24230.1	ACBP3 (ACYL-COA-BINDING DOMAIN 3); acyl-CoA binding	103.721
29687.m000571	Cyclic nucleotide-gated ion channel, putative	AT2G23980.1	ATCNGC6; calmodulin binding	101.698
29667.m000347	Cycloartenol synthase, putative	AT2G07050.1	CAS1 (cycloartenol synthase 1); cycloartenol synthase	101.651
29983.m003279	diacylglycerol kinase, alpha, putative	AT2G20900.2	diacylglycerol kinase, putative	100.797
29729.m002301	Biotin Carboxyl Carrier Protein of ACCase, Putative	AT3G56130.1	biotin/lipoyl attachment domain-containing protein	98.94
28320.m001101	NADH-cytochrome B5 reductase, putative	AT5G20080.1	NADH-cytochrome b5 reductase, putative	96.4408
30061.m000282	dihydrolipoamide acetyltransferase component of pyruvate dehydrogenase, putative	AT3G52200.1	LTA3; ATP binding / dihydrolipoyllysine-residue acetyltransferase	96.4404
30170.m014288	s-adenosyl-l-methionine:delta24-sterol-C-methyltransferase, putative	AT1G20330.1	SMT2 (STEROL METHYLTRANSFERASE 2); S-adenosylmethionine-dependent methyltransferase	93.848
29827.m002594	Acyl-CoA-binding protein	AT1G31812.1	ACBP6 (acyl-CoA-binding protein 6); acyl-CoA binding / phosphatidylcholine binding	89.7991
28872.m000245	acyl-CoA binding protein, putative	AT5G04420.3	kelch repeat-containing protein	89.1802
30185.m000954	Biotin carboxylase subunit (BC) of Het-ACCase	AT5G35360.1	CAC2; acetyl-CoA carboxylase/ biotin carboxylase	88.3944
30200.m000354	Hydroxyacyl-ACP Dehydrase (HAD)	AT5G10160.1	beta-hydroxyacyl-ACP dehydratase, putative	88.2936
30174.m008942	phospholipase d beta, putative	AT2G42010.1	PLDBETA1 (PHOSPHOLIPASE D BETA 1); phospholipase D	87.2105
28883.m000717	Dihydrolipoyllysine-residue acetyltransferase component of PDH, putative	AT3G25860.1	LTA2; dihydrolipoyllysine-residue acetyltransferase	86.5814
29693.m001991	pyruvate dehydrogenase, putative	AT2G34590.1	transketolase family protein	86.3267
29801.m003086	Triacylglycerol lipase 1 precursor, putative	AT2G15230.1	ATLIP1 (Arabidopsis thaliana lipase 1); galactolipase/ hydrolase/ phospholipase/ triacylglycerol lipase	85.8213
28176.m000270	acyl-CoA dehydrogenase, putative	AT3G51840.1	ACX4 (ACYL-COA OXIDASE 4); acyl-CoA oxidase/ oxidoreductase	85.3486
30174.m008983	UDP-galactose:MGDG galactosyltransferase, putative	AT4G00550.1	DGD2; UDP-galactosyltransferase/ UDP-glycosyltransferase/ digalactosyldiacylglycerol synthase/ transferase, transferring glycosyl groups	85.3003
29983.m003305	serine palmitoyltransferase I, putative	AT4G36480.2	ATLCB1 (LONG-CHAIN BASE1); protein binding / serine C-palmitoyltransferase	83.7858
30131.m007117	farnesyl-diphosphate farnesyltransferase, putative	AT4G34640.1	SQS1 (SQUALENE SYNTHASE 1); farnesyl-diphosphate farnesyltransferase	82.7117
29929.m004732	3-Ketoacyl-ACP Reductase (KAR)	AT1G24360.1	3-oxoacyl-(acyl-carrier protein) reductase, chloroplast / 3-ketoacyl-acyl carrier protein reductase	82.6985
29827.m002570	lipid binding protein, putative	AT4G19040.1	EDR2; lipid binding	82.16
29801.m003184	longevity assurance factor, putative	AT3G19260.1	LOH2 (LAG ONE HOMOLOGUE 2)	80.907
29889.m003392	pyruvate dehydrogenase, putative	AT3G06483.1	PDK (PYRUVATE DEHYDROGENASE KINASE); ATP binding / histidine phosphotransfer kinase/ pyruvate dehydrogenase (acetyl-transferring) kinase	79.8124
29983.m003221	epoxide hydrolase, putative	AT3G51000.1	epoxide hydrolase, putative	76.7443
29739.m003645	NAD dependent epimerase/dehydratase, putative	AT2G26260.1	AT3BETAHSD/D2 (3BETA-HYDROXYSTEROID-DEHYDROGENASE/DECARBOXYLASE ISOFORM 2); 3-beta-hydroxy-delta5-steroid dehydrogenase/ sterol-4-alpha-carboxylate 3-dehydrogenase (decarboxylating)	75.6815
29333.m001066	Phosphatidylglycerol/phosphatidylinositol transfer protein precursor, putative	AT3G11780.1	MD-2-related lipid recognition domain-containing protein / ML domain-containing protein	73.7354
30170.m013805	hmg-CoA reductase, putative	AT1G76490.1	HMG1 (HYDROXY METHYLGLUTARYL COA REDUCTASE 1); hydroxymethylglutaryl-CoA reductase	73.5488
29726.m004075	epoxide hydrolase, putative	AT4G15960.1	catalytic/ epoxide hydrolase	73.3115
29250.m000231	Conserved Hypothetical Protein (ELO like elongase)	AT4G36830.1	GNS1/SUR4 membrane family protein	72.7802
29713.m000178	acyl-CoA oxidase, putative	AT5G65110.1	ACX2 (ACYL-COA OXIDASE 2); acyl-CoA oxidase	72.1643
28226.m000864	galactokinase, putative	AT4G16130.1	ARA1 (ARABINOSE KINASE); ATP binding / L-arabinokinase/ galactokinase	71.9754
29841.m002865	Phosphatidylcholine diacylglycerol cholinephosphotransferase	AT3G15820.1	phosphatidic acid phosphatase-related / PAP2-related	70.1151
29633.m000917	glycerol-3-phosphate dehydrogenase, putative	AT5G40610.1	glycerol-3-phosphate dehydrogenase (NAD+) / GPDH	69.621
29807.m000494	Acyltransferase, Putative (3-ketoacyl-CoA synthetase)	AT2G26640.1	KCS11 (3-KETOACYL-COA SYNTHASE 11); acyltransferase/ catalytic/ transferase, transferring acyl groups other than amino-acyl groups	69.5726
29929.m004515	stearoyl-ACP desaturase	AT3G02630.1	acyl-(acyl-carrier-protein) desaturase, putative / stearoyl-ACP desaturase, putative	66.6644
29929.m004551	acyl carrier protein, putative	AT1G65290.1	mtACP2 (mitochondrial acyl carrier protein 2); acyl carrier/ metal ion binding	66.2442
30147.m014488	Phospholipase C 4 precursor, putative	AT3G48610.1	phosphoesterase family protein	65.709
29844.m003365	Acyl-CoA synthetase (ACS2)	AT5G27600.1	LACS7 (LONG-CHAIN ACYL-COA SYNTHETASE 7); long-chain-fatty-acid-CoA ligase/ protein binding	64.8025
27843.m000160	Enoyl-ACP reductase precursor (EAR), EC 1.3.1.9	AT2G05990.2	MOD1 (MOSAIC DEATH 1); enoyl-[acyl-carrier-protein] reductase (NADH)/ enoyl-[acyl-carrier-protein] reductase/ oxidoreductase	64.4714
29794.m003400	Monoglyceride lipase, putative	AT5G11650.1	hydrolase, alpha/beta fold family protein	64.3827
29637.m000766	phosphatidylcholine acyltransferase, putative	AT1G04010.1	phosphatidate-sterol O-acyltransferase/ phosphatidylcholine-sterol O-acyltransferase/ phosphatidylethanolamine-sterol O-acyltransferase	63.5402
30131.m006861	serine palmitoyltransferase, putative	AT5G23670.2	LCB2; protein binding / serine C-palmitoyltransferase	63.088
30170.m014002	Lysophophatidylcholine acyltransferase (LPCAT)-like	AT1G80950.1	phospholipid/glycerol acyltransferase family protein	62.0592
29629.m001370	acyltransferase, putative	AT5G55360.1	long-chain-alcohol O-fatty-acyltransferase family protein / wax synthase family protein	60.2348
29842.m003508	phosphatidate cytidylyltransferase, putative	AT4G22340.3	phosphatidate cytidylyltransferase, putative / CDP-diglyceride synthetase, putative	59.799
29814.m000719	Omega-3 fatty acid desaturase, chloroplast precursor (FAD7)	AT5G05580.1	FAD8 (FATTY ACID DESATURASE 8); omega-3 fatty acid desaturase	59.3447
29706.m001305	Phosphatidylcholine: Diacylglycerol Acyltransferase (PDAT1)	AT5G13640.1	ATPDAT; phosphatidylcholine-sterol O-acyltransferase	59.072
29734.m000416	Enoyl-CoA hydratase, mitochondrial precursor, putative	AT1G06550.1	enoyl-CoA hydratase/isomerase family protein	58.3447
27467.m000162	Allene oxide cyclase 4, chloroplast precursor, putative	AT1G13280.1	AOC4 (ALLENE OXIDE CYCLASE 4); allene-oxide cyclase	56.8043
29804.m001523	glutamyl-tRNA(gln) amidotransferase subunit A, putative	AT5G64440.1	AtFAAH (Arabidopsis thaliana fatty acid amide hydrolase); N-(long-chain-acyl)ethanolamine deacylase/ amidase	56.5515
29912.m005373	Type 1 diacylglycerol acyltransferase (DGAT1)	AT2G19450.1	TAG1 (TRIACYLGLYCEROL BIOSYNTHESIS DEFECT 1); diacylglycerol O-acyltransferase	53.479
30128.m008808	acyl-CoA binding protein, putative	AT3G05420.2	ACBP4 (ACYL-COA BINDING PROTEIN 4); acyl-CoA binding	52.4907
29726.m004101	triacylglycerol lipase, putative	AT4G16070.1	lipase class 3 family protein	51.4137
30190.m010951	Triacylglycerol lipase 2 precursor, putative	AT5G14180.1	MPL1 (MYZUS PERSICAE-INDUCED LIPASE 1); catalytic	50.7746
30174.m009021	acyl-CoA thioesterase, putative	AT1G01710.1	acyl-CoA thioesterase family protein	50.3313
30204.m001789	3-ketoacyl-CoA thiolase B, putative	AT2G33150.1	PKT3 (PEROXISOMAL 3-KETOACYL-COA THIOLASE 3); acetyl-CoA C-acyltransferase	50.2627
30131.m006926	acetyl-CoA synthetase, putative	AT5G36880.2	acetyl-CoA synthetase, putative / acetate-CoA ligase, putative	50.2165
27810.m000646	Lysophosphatidic acid acyltransferase (LPAT); LPAT2 homolog	AT3G57650.1	LPAT2; 1-acylglycerol-3-phosphate O-acyltransferase	49.5405
29819.m000078	phosphatidylinositol synthase, putative	AT1G68000.1	ATPIS1 (PHOSPHATIDYLINOSITOL SYNTHASE 1); CDP-diacylglycerol-inositol 3-phosphatidyltransferase	48.8931
29912.m005375	n-myristoyl transferase, putative	AT5G57020.1	NMT1 (MYRISTOYL-COA:PROTEIN N-MYRISTOYLTRANSFERASE); glycylpeptide N-tetradecanoyltransferase/ myristoyltransferase	48.7975
29851.m002449	phospholipase A-2-activating protein, putative	AT3G18860.1	transducin family protein / WD-40 repeat family protein	48.5515
29813.m001475	sur2 hydroxylase/desaturase, putative	AT1G14290.1	SBH2 (SPHINGOID BASE HYDROXYLASE 2); catalytic/ sphingosine hydroxylase	48.3209
29889.m003272	dihydrolipoamide dehydrogenase, putative	AT3G16950.1	LPD1 (LIPOAMIDE DEHYDROGENASE 1); dihydrolipoyl dehydrogenase	48.2878
29682.m000581	Type 2 diacylglycerol acyltransferase (DGAT2)	AT3G51520.1	diacylglycerol acyltransferase family	47.7433
29749.m000143	diacylglycerol kinase, alpha, putative	AT5G57690.1	diacylglycerol kinase	47.7223
30174.m008615	ER glycerol-3-phosphate acyltransferase (GPAT)	AT4G00400.1	GPAT8 (glycerol-3-phosphate acyltransferase 8); acyltransferase/ glycerol-3-phosphate O-acyltransferase	46.9592
30190.m011126	O-Acyltransferase (Membrane Bound) Domain Containing Protein	AT1G12640.1	membrane bound O-acyl transferase (MBOAT) family protein	46.2313
30113.m001448	Malonyl-CoA : ACP Acyltransferase (MCAAT)	AT2G30200.1	[acyl-carrier-protein] S-malonyltransferase/ binding / catalytic/ transferase	46.1363
30174.m009035	acetyl-CoA synthetase, putative	AT5G23050.1	AAE17 (ACYL-ACTIVATING ENZYME 17); catalytic/ ligase	46.0741
29344.m000105	glycerol-3-phosphate dehydrogenase, putative	AT2G41540.3	GPDHC1; NAD or NADH binding / glycerol-3-phosphate dehydrogenase (NAD+)	44.6645
30131.m007256	glycerol-3-phosphate dehydrogenase, putative	AT2G41540.3	GPDHC1; NAD or NADH binding / glycerol-3-phosphate dehydrogenase (NAD+)	44.4346
30020.m000203	Stearoyl-ACP desaturase	AT2G43710.1	SSI2; acyl-[acyl-carrier-protein] desaturase/ stearoyl-CoA 9-desaturase	44.3954
29726.m003998	Lipase precursor, putative	AT5G18640.1	lipase class 3 family protein	44.3155
29851.m002473	Acyl CoA synthetase	AT1G49430.1	LACS2 (LONG-CHAIN ACYL-COA SYNTHETASE 2); long-chain-fatty-acid-CoA ligase	43.4241
29818.m000392	NADH-cytochrome B5 reductase, putative	AT5G17770.1	ATCBR (ARABIDOPSIS THALIANA NADH:CYTOCHROME B5 REDUCTASE 1); cytochrome-b5 reductase	42.9897
29755.m000441	NADH-cytochrome B5 reductase, putative	AT5G17770.1	ATCBR (ARABIDOPSIS THALIANA NADH:CYTOCHROME B5 REDUCTASE 1); cytochrome-b5 reductase	42.589
30170.m013896	Conserved Hypothetical Protein (PAH1)	AT5G42870.1	lipin family protein	42.4918
29986.m001638	epoxide hydrolase, putative	AT4G02340.1	epoxide hydrolase, putative	42.1569
29929.m004762	steroid dehydrogenase, putative	AT1G24470.1	short-chain dehydrogenase/reductase (SDR) family protein	39.939
30169.m006262	7-dehydrocholesterol reductase, putative	AT1G50430.1	DWF5 (DWARF 5); sterol delta7 reductase	39.7878
29660.m000781	phosphatidylserine synthase, putative	AT1G15110.1	phosphatidyl serine synthase family protein	39.5526
29990.m000512	acyltransferase, putative	AT3G51970.1	AtSAT1 (Arabidopsis thaliana sterol O-acyltransferase 1); acyltransferase	39.3842
30003.m000326	Synaptic Glycoprotein SC2, Putative (Enoyl-CoA reductase)	AT3G55360.1	CER10; 3-oxo-5-alpha-steroid 4-dehydrogenase/ fatty acid elongase/ trans-2-enoyl-CoA reductase (NADPH)	38.1445
27524.m000296	acyltransferase, putative	AT1G68530.1	KCS6 (3-KETOACYL-COA SYNTHASE 6); catalytic/ transferase, transferring acyl groups other than amino-acyl groups	37.1003
30076.m004679	triacylglycerol lipase, putative	AT1G02660.1	lipase class 3 family protein	36.6694
28327.m000363	Patatin T5 precursor, putative	AT2G39220.1	PLP6 (PATATIN-LIKE PROTEIN 6); nutrient reservoir	35.7788
29942.m000761	conserved hypothetical protein	AT2G27090.1	unknown protein	35.4983
30078.m002212	conserved hypothetical protein	AT1G03910.1	EXPRESSED IN: 25 plant structures; EXPRESSED DURING: 13 growth stages; CONTAINS InterPro DOMAIN/s: Cactin, central region (InterPro:IPR018816); BEST Arabidopsis thaliana protein match is: unknown protein (TAIR:AT2G36815.2); Has 11516 Blast hits to 6722 proteins in 356 species: Archae - 23; Bacteria - 259; Metazoa - 6122; Fungi - 1009; Plants - 493; Viruses - 33; Other Eukaryotes - 3577 (source: N…	35.4611
30060.m000520	phosphatidylcholine-sterol O-acyltransferase, putative	AT4G19860.1	lecithin:cholesterol acyltransferase family protein / LACT family protein	35.2735
30146.m003607	Coiled-coil domain-containing protein, putative	AT1G15270.1	FUNCTIONS IN: molecular_function unknown; INVOLVED IN: biological_process unknown; LOCATED IN: plasma membrane; EXPRESSED IN: 24 plant structures; EXPRESSED DURING: 15 growth stages; CONTAINS InterPro DOMAIN/s: Translation machinery associated TMA7 (InterPro:IPR015157); BEST Arabidopsis thaliana protein match is: unknown protein (TAIR:AT3G16040.1); Has 263 Blast hits to 263 proteins in 90 species…	34.8277
28644.m000923	sur2 hydroxylase/desaturase, putative	AT1G14290.1	SBH2 (SPHINGOID BASE HYDROXYLASE 2); catalytic/ sphingosine hydroxylase	34.5793
29983.m003169	conserved hypothetical protein	AT3G49190.1	condensation domain-containing protein	34.5418
30157.m000795	long-chain-fatty-acid CoA ligase, putative	AT4G14070.1	AAE15 (acyl-activating enzyme 15); long-chain-fatty-acid-[acyl-carrier-protein] ligase	34.3355
30180.m001063	2,4-dienoyl-CoA reductase, putative	AT3G55290.1	short-chain dehydrogenase/reductase (SDR) family protein	34.0198
30190.m011039	C-4 methyl sterol oxidase, putative	AT4G22756.1	SMO1-2 (STEROL C4-METHYL OXIDASE 1-2); 4,4-dimethyl-9beta,19-cyclopropylsterol-4alpha-methyl oxidase/ C-4 methylsterol oxidase/ catalytic	33.8531
29864.m001470	s-adenosyl-l-methionine:delta24-sterol-C-methyltransferase, putative	AT5G13710.2	SMT1 (STEROL METHYLTRANSFERASE 1); sterol 24-C-methyltransferase	33.6735
30122.m000357	ER glycerol-3-phosphate acyltransferase 9 (GPAT9)	AT5G60620.1	phospholipid/glycerol acyltransferase family protein	33.4822
30128.m008583	sterol isomerase, putative	AT1G20050.1	HYD1 (HYDRA1); C-8 sterol isomerase	33.3919
30190.m010848	triacylglycerol lipase, putative	AT4G10955.1	lipase class 3 family protein	33.1713
30138.m004002	diacylglycerol kinase, theta, putative	AT5G07920.1	DGK1 (DIACYLGLYCEROL KINASE1); calcium ion binding / diacylglycerol kinase	32.6375
27660.m000084	Monoglyceride lipase, putative	AT1G77420.1	hydrolase, alpha/beta fold family protein	32.5328
29904.m002991	cytochrome B5 isoform 1, putative	AT2G32720.1	CB5-B (CYTOCHROME B5 ISOFORM B); heme binding	32.4915
27953.m000064	conserved hypothetical protein	AT3G20320.1	TGD2 (TRIGALACTOSYLDIACYLGLYCEROL2); lipid transporter/ phospholipid binding	32.336
30226.m002029	xpa-binding protein, putative	AT4G21800.2	QQT2 (quatre-quart2); ATP binding / nucleotide binding	31.8698
29586.m000620	phosphatidic acid phosphatase, putative	AT3G02600.1	LPP3 (LIPID PHOSPHATE PHOSPHATASE 3); phosphatidate phosphatase	31.6989
30170.m014290	phospholipase d delta, putative	AT4G35790.2	ATPLDDELTA; phospholipase D	31.3208
28455.m000368	Ketoacyl-ACP Synthase III (KAS III)	AT1G62640.2	KAS III (3-KETOACYL-ACYL CARRIER PROTEIN SYNTHASE III); 3-oxoacyl-[acyl-carrier-protein] synthase/ catalytic/ transferase, transferring acyl groups other than amino-acyl groups	31.2688
30169.m006433	Lysophosphatidic acid acyltransferase (LPAT); LPAT3 homolog	AT1G51260.1	LPAT3; 1-acylglycerol-3-phosphate O-acyltransferase	31.233
29929.m004560	Biotin carboxyl carrier protein subunit of of Het-ACCase (BCCP1)	AT5G16390.2	CAC1 (CHLOROPLASTIC ACETYLCOENZYME A CARBOXYLASE 1); acetyl-CoA carboxylase/ biotin binding	30.7878
30027.m000834	diacylglycerol kinase, alpha, putative	AT2G20900.2	diacylglycerol kinase, putative	30.7558
29732.m000322	long-chain-fatty-acid CoA ligase, putative	AT2G04350.2	long-chain-fatty-acid--CoA ligase family protein / long-chain acyl-CoA synthetase family protein (LACS8)	30.452
30115.m001215	triacylglycerol lipase, putative	AT5G42930.1	triacylglycerol lipase	30.2918
29713.m000177	acyl-CoA oxidase, putative	AT5G65110.1	ACX2 (ACYL-COA OXIDASE 2); acyl-CoA oxidase	29.9974
30099.m001664	Pinin, putative	AT4G33740.3	unknown protein	29.5238
29706.m001329	n-myristoyl transferase, putative	AT5G57020.1	NMT1 (MYRISTOYL-COA:PROTEIN N-MYRISTOYLTRANSFERASE); glycylpeptide N-tetradecanoyltransferase/ myristoyltransferase	29.2993
29908.m006186	long-chain-fatty-acid CoA ligase, putative	AT1G77590.1	LACS9 (LONG CHAIN ACYL-COA SYNTHETASE 9); long-chain-fatty-acid-CoA ligase	29.1398
29842.m003510	alkaline phytoceramidase, putative	AT4G22330.1	ATCES1; catalytic/ hydrolase, acting on carbon-nitrogen (but not peptide) bonds, in linear amides	29.0646
29904.m002905	alkaline phytoceramidase, putative	AT4G22330.1	ATCES1; catalytic/ hydrolase, acting on carbon-nitrogen (but not peptide) bonds, in linear amides	28.9015
30138.m003845	Diacylglycerol cholinephosphotransferase (CPT)	AT1G13560.1	AAPT1 (AMINOALCOHOLPHOSPHOTRANSFERASE 1); phosphatidyltransferase/ phosphotransferase, for other substituted phosphate groups	28.5943
29844.m003186	acyltransferase, putative	AT1G04220.1	KCS2 (3-KETOACYL-COA SYNTHASE 2); fatty acid elongase	28.2974
29728.m000838	dihydrolipoamide acetyltransferase component of pyruvate dehydrogenase, putative	AT1G34430.1	EMB3003 (embryo defective 3003); acyltransferase/ dihydrolipoyllysine-residue acetyltransferase/ protein binding	27.8618
30174.m009087	cytochrome B5 isoform 1, putative	AT1G26340.1	CB5-A (CYTOCHROME B5 ISOFORM A); heme binding	27.4709
29709.m001206	acyl carrier protein, putative	AT2G44620.1	MTACP-1 (MITOCHONDRIAL ACYL CARRIER PROTEIN 1); acyl carrier/ cofactor binding / phosphopantetheine binding	26.0845
29681.m001370	conserved hypothetical protein	AT1G17820.1	phosphoinositide binding	26.0483
30131.m007216	conserved hypothetical protein	AT3G54500.1	FUNCTIONS IN: molecular_function unknown; INVOLVED IN: biological_process unknown; LOCATED IN: cellular_component unknown; EXPRESSED IN: 22 plant structures; EXPRESSED DURING: 13 growth stages; BEST Arabidopsis thaliana protein match is: dentin sialophosphoprotein-related (TAIR:AT5G64170.2); Has 108 Blast hits to 102 proteins in 33 species: Archae - 0; Bacteria - 4; Metazoa - 36; Fungi - 7; Plant…	25.8097
29668.m000313	3-hydroxyacyl-CoA dehyrogenase, putative	AT3G15290.1	3-hydroxybutyryl-CoA dehydrogenase, putative	25.8038
29840.m000618	steroid binding protein, putative	AT3G48890.1	ATMP2; heme binding	25.7296
28176.m000273	Omega-3 fatty acid desaturase, chloroplast precursor, putative	AT5G05580.1	FAD8 (FATTY ACID DESATURASE 8); omega-3 fatty acid desaturase	25.1813
30115.m001244	phospholipase C, putative	AT5G67130.1	phospholipase C/ phosphoric diester hydrolase	24.5268
29158.m000191	triacylglycerol lipase, putative	AT3G14075.1	lipase class 3 family protein	24.4143
29801.m003166	phospholipase C, putative	AT1G49740.1	phospholipase C/ phosphoric diester hydrolase	23.9164
29757.m000745	conserved hypothetical protein	AT1G31480.1	SGR2 (SHOOT GRAVITROPISM 2); phospholipase A1	23.741
29784.m000369	phospholipase d delta, putative	AT4G35790.2	ATPLDDELTA; phospholipase D	23.5644
27798.m000604	Agglutinin-2 precursor, putative	AT5G01090.1	legume lectin family protein	23.5496
29929.m004623	sphingosine phosphate lyase, putative	AT1G27980.1	DPL1; carboxy-lyase/ catalytic/ pyridoxal phosphate binding	22.1505
30131.m007297	lipoic acid synthetase, putative	AT5G08410.1	FTRA2 (ferredoxin/thioredoxin reductase subunit A (variable subunit) 2); catalytic/ ferredoxin reductase/ ferredoxin:thioredoxin reductase/ lipoate synthase	21.5434
30170.m013914	Patatin T5 precursor, putative	AT2G26560.1	PLA2A (PHOSPHOLIPASE A 2A); lipase/ nutrient reservoir	21.4373
28246.m000117	Monoglyceride lipase, putative	AT1G73480.1	hydrolase, alpha/beta fold family protein	21.3867
29908.m005991	Homomeric Acetyl-CoA Carboxylase (Hom-ACCase)	AT1G36160.1	ACC1 (ACETYL-COENZYME A CARBOXYLASE 1); acetyl-CoA carboxylase	21.3711
29696.m000105	Omega-6 fatty acid desaturase, chloroplast precursor, putative	AT4G30950.1	FAD6 (FATTY ACID DESATURASE 6); omega-6 fatty acid desaturase	20.7128
29753.m000252	acyl-coenzyme A binding domain containing, putative	AT4G27780.1	ACBP2 (ACYL-COA BINDING PROTEIN ACBP 2); acyl-CoA binding / lead ion binding	20.2947
30167.m000881	Monoglyceride lipase, putative	AT5G16120.2	hydrolase, alpha/beta fold family protein	20.0901
30174.m008826	Phosphatidate cytidylyltransferase, putative	AT2G45150.1	phosphatidate cytidylyltransferase family protein	19.8448
29983.m003309	hypothetical protein	AT3G06980.1	DEAD/DEAH box helicase, putative	19.7323
30170.m013897	Conserved Hypothetical Protein (PAH2)	AT5G42870.1	lipin family protein	19.1569
30131.m007010	catalytic, putative	AT5G41130.1	acyltransferase/ catalytic	19.1178
29680.m001706	conserved hypothetical protein	AT5G28910.2	unknown protein	18.947
30221.m002221	alpha/beta hydrolase, putative	AT5G13800.1	hydrolase, alpha/beta fold family protein	18.9127
29791.m000527	Male sterility protein, putative	AT4G33790.1	CER4 (ECERIFERUM 4); fatty acyl-CoA reductase (alcohol-forming)/ oxidoreductase, acting on the CH-CH group of donors	18.9066
29904.m003044	triacylglycerol lipase, putative	AT4G13550.1	triacylglycerol lipase	18.8919
29912.m005406	Phospholipase A23	AT2G19690.1	PLA2-BETA (PHOSPHOLIPASE A2-BETA); calcium ion binding / phospholipase A2	18.8277
29900.m001596	triacylglycerol lipase, putative	AT4G18550.1	lipase class 3 family protein	18.7004
29726.m004005	acyl-CoA binding protein, putative	AT5G18590.2	kelch repeat-containing protein	18.5363
30128.m008828	taz protein, putative	AT3G05510.1	phospholipid/glycerol acyltransferase family protein	18.1283
29703.m001477	acetyl-CoA carboxylase, putative	AT1G03090.2	MCCA; methylcrotonoyl-CoA carboxylase	17.3149
29929.m004766	steroid dehydrogenase, putative	AT1G67730.1	YBR159; ketoreductase/ oxidoreductase	16.9784
30115.m001178	Patatin class 1 precursor, putative	AT4G37070.2	patatin, putative	16.5912
29742.m001439	triacylglycerol lipase, putative	AT3G61680.1	lipase class 3 family protein	16.5752
29640.m000412	phosphatidate cytidylyltransferase, putative	AT1G62430.1	ATCDS1; phosphatidate cytidylyltransferase	16.475
36771.m000012	longevity assurance factor, putative	AT1G13580.2	LAG13 (LAG1 LONGEVITY ASSURANCE HOMOLOG 3)	16.2678
29929.m004548	Short-Chain Dehydrogenase, Putative (microsomal β-KR)	AT3G03330.1	short-chain dehydrogenase/reductase (SDR) family protein	15.9001
29756.m000515	phospholipase C, putative	AT4G38690.1	1-phosphatidylinositol phosphodiesterase-related	15.7812
28014.m000117	cytochrome B5 isoform 1, putative	AT5G53560.1	CB5-E (CYTOCHROME B5 ISOFORM E); heme binding	15.4282
27866.m000234	acyl-CoA thioesterase, putative	AT5G48370.2	thioesterase family protein	14.8049
29842.m003623	Phospholipase A2 (cytosolic-type)	AT1G61850.1	galactolipase/ phospholipase	14.3889
29805.m001542	conserved hypothetical protein			14.2394
29666.m001430	1-acyl-sn-glycerol-3-phosphate acyltransferase, putative	AT4G30580.1	ATS2; 1-acylglycerol-3-phosphate O-acyltransferase/ acyltransferase	14.0716
29929.m004538	phosphatidylcholine-sterol O-acyltransferase, putative	AT3G03310.1	lecithin:cholesterol acyltransferase family protein / LACT family protein	13.9543
28725.m000311	phospholipase d beta, putative	AT4G35790.2	ATPLDDELTA; phospholipase D	13.8131
29682.m000590	taz protein, putative	AT1G78690.1	phospholipid/glycerol acyltransferase family protein	13.643
30170.m014048	Acyltransferase, Putative (3-ketoacyl-CoA synthetase)	AT1G19440.1	KCS4 (3-KETOACYL-COA SYNTHASE 4); acyltransferase/ catalytic/ transferase, transferring acyl groups other than amino-acyl groups	13.6386
30174.m008655	bmru protein, putative	AT2G46090.1	diacylglycerol kinase family protein	13.5246
29673.m000923	lipoate-protein ligase B, putative	AT1G04640.2	LIP2 (LIPOYLTRANSFERASE 2); lipoyltransferase	13.4132
27394.m000357	calcium lipid binding protein, putative	AT1G05500.1	NTMC2T2.1	13.0893
30147.m014023	lipase, putative	AT3G48080.1	lipase class 3 family protein / disease resistance protein-related	12.9149
30190.m010903	acyltransferase, putative	AT1G19440.1	KCS4 (3-KETOACYL-COA SYNTHASE 4); acyltransferase/ catalytic/ transferase, transferring acyl groups other than amino-acyl groups	12.4899
30174.m008937	1-acylglycerophosphocholine O-acyltransferase, putative	AT2G45670.1	calcineurin B subunit-related	12.2979
30055.m001531	Male sterility protein, putative	AT4G33790.1	CER4 (ECERIFERUM 4); fatty acyl-CoA reductase (alcohol-forming)/ oxidoreductase, acting on the CH-CH group of donors	11.9623
28060.m000069	acyl-CoA thioesterase, putative	AT2G30720.1	thioesterase family protein	11.1786
29747.m001075	phosphatidic acid phosphatase, putative	AT1G15080.1	LPP2 (LIPID PHOSPHATE PHOSPHATASE 2); acid phosphatase/ phosphatidate phosphatase	11.1619
30170.m014238	hydroxysteroid dehydrogenase, putative	AT2G33630.1	3-beta hydroxysteroid dehydrogenase/isomerase family protein	10.6974
29687.m000572	Plastid 1-Acyl-Sn-Glycerol-3-Phosphate Acyltransferase, Putative	AT4G30580.1	ATS2; 1-acylglycerol-3-phosphate O-acyltransferase/ acyltransferase	10.6545
29660.m000760	ER Phosphatidate phosphatase (PAP)	AT1G15080.1	LPP2 (LIPID PHOSPHATE PHOSPHATASE 2); acid phosphatase/ phosphatidate phosphatase	10.4347
29929.m004764	steroid dehydrogenase, putative	AT1G24470.1	short-chain dehydrogenase/reductase (SDR) family protein	10.181
30205.m001612	sterol desaturase, putative	AT3G02580.1	STE1 (STEROL 1); C-5 sterol desaturase	10.1147
29739.m003689	zinc finger protein, putative	AT1G53920.1	GLIP5; carboxylesterase/ lipase	10.0446
30051.m000528	conserved hypothetical protein	AT1G53345.1	unknown protein	9.99583
30068.m002660	Plastidial glycerol-phosphate acyltransferase (GPAT)	AT1G32200.2	ATS1; glycerol-3-phosphate O-acyltransferase	9.90675
29986.m001619	Monoglyceride lipase, putative	AT3G62860.1	esterase/lipase/thioesterase family protein	9.88833
29990.m000511	hypothetical protein	AT3G51970.1	AtSAT1 (Arabidopsis thaliana sterol O-acyltransferase 1); acyltransferase	9.71693
30128.m008777	Acyl-CoA synthetase (ACS4)	AT5G27600.1	LACS7 (LONG-CHAIN ACYL-COA SYNTHETASE 7); long-chain-fatty-acid-CoA ligase/ protein binding	9.59502
29801.m003156	conserved hypothetical protein	AT5G53390.1	unknown protein	9.50027
29848.m004538	Enoyl-CoA hydratase, mitochondrial precursor, putative	AT4G31810.1	enoyl-CoA hydratase/isomerase family protein	9.3583
29840.m000629	Phospholipase A21	AT2G06925.1	PLA2-ALPHA; phospholipase A2	9.33136
29801.m003113	conserved hypothetical protein	AT4G35220.1	cyclase family protein	8.98219
29726.m004097	phospholipase d zeta, putative	AT3G16785.1	PLDP1 (PHOSPHOLIPASE D P1); phospholipase D	8.9729
30174.m008999	ACCase Carboxyl Transferase Alpha, Putative	AT2G38040.2	CAC3; acetyl-CoA carboxylase	8.95604
29835.m000648	acetyl-CoA synthetase, putative	AT1G55320.1	AAE18 (ACYL-ACTIVATING ENZYME 18); catalytic/ ligase	8.29836
29650.m000277	short-chain dehydrogenase, putative (Enoyl-ACP reductase)	AT2G05990.2	MOD1 (MOSAIC DEATH 1); enoyl-[acyl-carrier-protein] reductase (NADH)/ enoyl-[acyl-carrier-protein] reductase/ oxidoreductase	7.88208
30170.m013990	Lysophosphatidic acid acyltransferase (LPAT); LPAT4 homolog	AT1G75020.2	LPAT4 (LYSOPHOSPHATIDYL ACYLTRANSFERASE 4); acyltransferase	7.80293
29841.m002812	Biotin Carboxyl Carrier Protein of ACCase, Putative	AT3G15690.2	biotin carboxyl carrier protein of acetyl-CoA carboxylase-related	7.59052
28455.m000372	lipoate-protein ligase B, putative	AT4G31050.1	lipoyltransferase (LIP2p)	7.0531
29844.m003188	acyltransferase, putative	AT2G26640.1	KCS11 (3-KETOACYL-COA SYNTHASE 11); acyltransferase/ catalytic/ transferase, transferring acyl groups other than amino-acyl groups	6.94387
30174.m009049	longevity assurance factor, putative	AT1G13580.2	LAG13 (LAG1 LONGEVITY ASSURANCE HOMOLOG 3)	6.77421
30190.m011102	phospholipase d beta, putative	AT2G42010.1	PLDBETA1 (PHOSPHOLIPASE D BETA 1); phospholipase D	6.67589
30157.m000798	long-chain-fatty-acid CoA ligase, putative	AT3G23790.1	AMP-binding protein, putative	6.63533
28192.m000243	triacylglycerol lipase, putative	AT4G16820.1	lipase class 3 family protein	6.59726
29647.m002082	Patatin T5 precursor, putative	AT3G63200.1	PLP9 (PATATIN-LIKE PROTEIN 9); nutrient reservoir	6.58842
30068.m002515	3-Ketoacyl-ACP synthase I (KAS I)	AT5G46290.1	KAS I (3-KETOACYL-ACYL CARRIER PROTEIN SYNTHASE I); catalytic/ fatty-acid synthase/ transferase, transferring acyl groups other than amino-acyl groups	6.52524
28060.m000070	acyl-CoA thioesterase, putative	AT2G30720.1	thioesterase family protein	6.20602
29729.m002373	glycerol-3-phosphate dehydrogenase, putative	AT2G40690.1	GLY1; glycerol-3-phosphate dehydrogenase (NAD+)	6.19587
29584.m000250	triacylglycerol lipase, putative	AT2G42450.1	lipase class 3 family protein	5.84439
29791.m000529	cytochrome P450, putative	AT2G27690.1	CYP94C1; fatty acid (omega-1)-hydroxylase/ oxygen binding	5.5218
29092.m000450	C-14 sterol reductase, putative	AT3G52940.1	FK (FACKEL); delta14-sterol reductase	5.45088
30147.m014529	Cycloeucalenol cycloisomerase, putative	AT5G50375.1	CPI1 (CYCLOPROPYL ISOMERASE); cycloeucalenol cycloisomerase	5.36229
30174.m008748	triacylglycerol lipase, putative	AT2G44810.1	DAD1 (DEFECTIVE ANTHER DEHISCENCE 1); phospholipase A1/ triacylglycerol lipase	5.3044
29801.m003125	triacylglycerol lipase, putative	AT2G42690.1	lipase, putative	5.10465
30147.m013874	conserved hypothetical protein	AT5G50170.1	C2 domain-containing protein / GRAM domain-containing protein	4.80008
28629.m000557	magnesium ion binding protein, putative	AT3G11470.1	4'-phosphopantetheinyl transferase family protein	4.77553
29912.m005286	Phospholipid:diacylglycerol acyltransferase 1 (PDAT1)	AT5G13640.1	ATPDAT; phosphatidylcholine-sterol O-acyltransferase	4.68258
30128.m008869	phospholipase d zeta, putative	AT3G16785.1	PLDP1 (PHOSPHOLIPASE D P1); phospholipase D	4.50531
30169.m006432	Lysophosphatidic acid acyltransferase (LPAT); LPAT2 homolog	AT3G57650.1	LPAT2; 1-acylglycerol-3-phosphate O-acyltransferase	4.02302
29620.m000556	Triacylglycerol lipase 2 precursor, putative	AT5G14180.1	MPL1 (MYZUS PERSICAE-INDUCED LIPASE 1); catalytic	3.94229
29983.m003222	epoxide hydrolase, putative	AT4G02340.1	epoxide hydrolase, putative	3.84163
29917.m001936	Monoglyceride lipase, putative	AT1G11090.1	hydrolase, alpha/beta fold family protein	3.76989
29883.m001996	triacylglycerol lipase, putative	AT2G30550.2	lipase class 3 family protein	3.61086
29900.m001598	triacylglycerol lipase, putative	AT4G18550.1	lipase class 3 family protein	3.35481
30128.m008855	epoxide hydrolase, putative	AT3G05600.1	epoxide hydrolase, putative	3.22109
29912.m005430	cytochrome B5 isoform 1, putative	AT1G60660.1	CB5LP (CYTOCHROME B5-LIKE PROTEIN); heme binding	3.14253
30174.m009162	alpha/beta hydrolase, putative	AT1G13820.1	hydrolase, alpha/beta fold family protein	2.99055
29830.m001407	conserved hypothetical protein	AT4G35720.1	unknown protein	2.88782
29576.m000231	conserved hypothetical protein	AT2G31290.2	ubiquitin thiolesterase	2.8689
29905.m000422	alpha/beta hydrolase, putative	AT5G39220.1	hydrolase, alpha/beta fold family protein	2.82906
29851.m002448	Lysophosphatidic acid acyltransferase (LPAT); LPAT5 homolog	AT3G18850.4	LPAT5; acyltransferase	2.64167
29734.m000417	triacylglycerol lipase, putative	AT5G50890.1	LOCATED IN: cellular_component unknown; EXPRESSED IN: 17 plant structures; EXPRESSED DURING: 13 growth stages; BEST Arabidopsis thaliana protein match is: lipase class 3 family protein (TAIR:AT2G05260.1); Has 115 Blast hits to 115 proteins in 7 species: Archae - 0; Bacteria - 0; Metazoa - 0; Fungi - 0; Plants - 115; Viruses - 0; Other Eukaryotes - 0 (source: NCBI BLink).	2.61078
29991.m000626	Phosphatidylcholine: Diacylglycerol Acyltransferase 2 (PDAT2)	AT3G44830.1	lecithin:cholesterol acyltransferase family protein / LACT family protein	2.59765
30059.m000459	triacylglycerol lipase, putative	AT1G30370.1	lipase class 3 family protein	2.53614
27964.m000363	acyltransferase, putative	AT1G01120.1	KCS1 (3-KETOACYL-COA SYNTHASE 1); acyltransferase/ fatty acid elongase	2.53464
29929.m004765	steroid dehydrogenase, putative	AT1G67730.1	YBR159; ketoreductase/ oxidoreductase	2.40964
30115.m001179	Patatin precursor, putative	AT4G37060.1	PLP5 (PATATIN-LIKE PROTEIN 5); nutrient reservoir	2.31697
30170.m013912	Patatin precursor, putative	AT2G26560.1	PLA2A (PHOSPHOLIPASE A 2A); lipase/ nutrient reservoir	2.25893
27749.m000336	hypothetical protein	AT3G51970.1	AtSAT1 (Arabidopsis thaliana sterol O-acyltransferase 1); acyltransferase	2.19231
30169.m006460	triacylglycerol lipase, putative	AT1G51440.1	lipase class 3 family protein	2.08656
29620.m000558	Triacylglycerol lipase 2 precursor, putative	AT5G14180.1	MPL1 (MYZUS PERSICAE-INDUCED LIPASE 1); catalytic	1.97751
30076.m004618	Glycerol-3-phosphate acyltransferase, putative	AT4G01950.1	GPAT3 (GLYCEROL-3-PHOSPHATE ACYLTRANSFERASE 3); acyltransferase	1.76562
30147.m013777	3-Ketoacyl-ACP reductase	AT1G24360.1	3-oxoacyl-(acyl-carrier protein) reductase, chloroplast / 3-ketoacyl-acyl carrier protein reductase	1.72134
30170.m013594	1-O-acylceramide synthase precursor, putative	AT1G27480.1	lecithin:cholesterol acyltransferase family protein / LACT family protein	1.55456
29990.m000510	conserved hypothetical protein	AT3G51970.1	AtSAT1 (Arabidopsis thaliana sterol O-acyltransferase 1); acyltransferase	1.48792
30167.m000880	Monoglyceride lipase, putative	AT5G16120.2	hydrolase, alpha/beta fold family protein	1.47671
30170.m013916	Patatin T5 precursor, putative	AT2G26560.1	PLA2A (PHOSPHOLIPASE A 2A); lipase/ nutrient reservoir	1.45011
30143.m001203	conserved hypothetical protein	AT1G50180.1	disease resistance protein (CC-NBS-LRR class), putative	1.40203
27613.m000613	acyltransferase, putative	AT5G55380.1	membrane bound O-acyl transferase (MBOAT) family protein / wax synthase-related	1.19998
29851.m002382	epoxide hydrolase, putative	AT3G51000.1	epoxide hydrolase, putative	1.19309
30147.m014425	Acyl carrier protein	AT4G25050.1	ACP4 (acyl carrier protein 4); acyl carrier	1.07831
29690.m000413	acyltransferase, putative	AT5G04530.1	KCS19 (3-KETOACYL-COA SYNTHASE 19); acyltransferase/ catalytic/ transferase, transferring acyl groups other than amino-acyl groups	0.976348
29690.m000412	acyltransferase, putative	AT5G04530.1	KCS19 (3-KETOACYL-COA SYNTHASE 19); acyltransferase/ catalytic/ transferase, transferring acyl groups other than amino-acyl groups	0.934558
27985.m000877	stearoyl-ACP desaturase	AT1G43800.1	acyl-(acyl-carrier-protein) desaturase, putative / stearoyl-ACP desaturase, putative	0.843681
30148.m001447	Phospholipase C 3 precursor, putative	AT3G03520.1	phosphoesterase family protein	0.828415
29908.m005967	Glycerol-3-phosphate acyltransferase, putative	AT4G01950.1	GPAT3 (GLYCEROL-3-PHOSPHATE ACYLTRANSFERASE 3); acyltransferase	0.826702
28885.m000108	zinc finger protein, putative	AT5G40990.1	GLIP1 (GDSL LIPASE1); carboxylesterase/ lipase	0.825268
29884.m000183	triacylglycerol lipase, putative	AT3G14360.1	lipase class 3 family protein	0.812096
29620.m000557	Triacylglycerol lipase 2 precursor, putative	AT5G14180.1	MPL1 (MYZUS PERSICAE-INDUCED LIPASE 1); catalytic	0.746898
28694.m000682	phospholipase d, putative	AT1G55180.1	PLDEPSILON (PHOSPHOLIPASE D ALPHA 4); phospholipase D	0.678333
30174.m008749	triacylglycerol lipase, putative	AT2G44810.1	DAD1 (DEFECTIVE ANTHER DEHISCENCE 1); phospholipase A1/ triacylglycerol lipase	0.446422
