# Supplementary material for: Tissue-Specific Whole Transcriptome Sequencing in Castor, Directed at Understanding Triacylglycerol Lipid Biosynthetic Pathways
Source: PLoS One. 2012 Feb 3;7(2):e30100. doi: 10.1371/journal.pone.0030100 (PMC3272049; doi:10.1371/journal.pone.0030100)
Supplement: Table S6 — Castor genes with the highest FPKM values in the five castor tissues. (XLS) [file pone.0030100.s008.xls]

## Sheet: Highest FPKM 
Supplementary Table S6. Castor genes with the highest FPKM values in the five castor tissues.
Tracking_id	Castor release 0.1 designation	FPKM
Germinating seed
30174.m008760	Nonspecific lipid-transfer protein A, putative	9676.4
30086.m000213	isocitrate lyase, putative	8888.59
29726.m004119	Major allergen Pru ar, putative	8884.79
29929.m004802	cytochrome P450, putative	8667.23
29900.m001630	o-methyltransferase, putative	8551.09
30170.m013617	Phosphoenolpyruvate carboxykinase [ATP], putative	7934.79
28644.m000934	Nonspecific lipid-transfer protein B, putative	7696.34
30147.m013783	glyceraldehyde 3-phosphate dehydrogenase, putative	6054.95
29726.m004067	3-hydroxyacyl-CoA dehyrogenase, putative	5218.71
30147.m013826	cysteine protease, putative	5107.21
30147.m013773	malate synthase, putative	4933.53
29915.m000490	ubiquitin-conjugating enzyme E2, putative	4777.49
29852.m001983	Chaperone protein dnaJ, putative	4379.38
29763.m000188	ribulose-bisphosphate carboxylase, putative	4351.08
47543.m000013	glyceraldehyde 3-phosphate dehydrogenase, putative	4124.18
28179.m000470	Phosphoenolpyruvate carboxykinase [ATP], putative	3827.41
29830.m001438	catalase, putative	3807.46
29726.m004052	Translationally-controlled tumor protein, putative	3785.82
29816.m000668	Nicotinate-nucleotide pyrophosphorylase [carboxylating], putative	3785.05
30147.m013787	glyceraldehyde 3-phosphate dehydrogenase, putative	3664.2
29904.m002921	elongation factor 1-alpha, putative	3456.29
30174.m008801	malate dehydrogenase, putative	3432.08
29600.m000550	aconitase, putative	3412.4
30174.m008763	Nonspecific lipid-transfer protein A, putative	3344.45
29904.m002984	3-ketoacyl-CoA thiolase B, putative	3297.35
Endosperm II/III
28166.m001081	sweet protein mabinlin-1 chain A	7391.23
28166.m001082	sweet protein mabinlin-1, chain B	7390.98
29986.m001658	Xylem serine proteinase 1 precursor, putative	5250.62
29642.m000279	conserved hypothetical protein	4890.9
29842.m003595	Peroxidase 63 precursor, putative	3910.58
30131.m007217	annexin, putative	3769.39
29600.m000564	Legumin type B precursor [Contains: Legumin type B alpha chain (Legumin type B acidic chain); Legumin type B beta chain (Legumin type B basic chain)], putative	3723.67
29600.m000561	Legumin type B precursor [Contains: Legumin type B alpha chain (Legumin type B acidic chain); Legumin type B beta chain (Legumin type B basic chain)], putative	3164.62
28166.m001085	electron transfer flavoprotein-ubiquinone oxidoreductase, putative	3115.7
29200.m000167	Legumin B precursor (Beta-globulin B) (LEGB-C134) [Contains: Legumin B acidic chain; Legumin B basic chain], putative	2959.79
29904.m002921	elongation factor 1-alpha, putative	2871.6
29908.m006121	protein disulfide isomerase, putative	2624.25
30156.m001719	2S sulfur-rich seed storage protein precursor (Allergen Ber e 1) [Contains: 2S sulfur-rich seed storage protein small chain (2S albumin small subunit); 2S sulfur-rich seed storage protein large chain 1B (2S albumin large subunit)], putative	2536.99
29917.m001992	Oleosin1	2375.94
29200.m000169	Glutelin type-A 3 precursor [Contains: Glutelin type-A 3 acidic chain; Glutelin type-A 3 basic chain], putative	2346.25
29947.m000052	Major latex protein, putative	2245.9
30147.m013783	glyceraldehyde 3-phosphate dehydrogenase, putative	2177.05
30099.m001691	tubulin alpha chain, putative	1937.29
29935.m000048	triacylglycerol lipase, putative	1834.99
27893.m000229	heat shock protein, putative	1808.15
29904.m002920	elongation factor 1-alpha, putative	1764.15
30147.m014333	Oleosin 2	1746.31
28885.m000108	zinc finger protein, putative	1678.72
29947.m000053	Major latex protein, putative	1634.79
29200.m000165	malate dehydrogenase, putative	1632.45
28035.m000362	oleate 12-hydroxylase	1614.92
Male flowers
29953.m000432	hypothetical protein	54958.6
29646.m001109	cysteine protease, putative	9392.64
29742.m001431	Nonspecific lipid-transfer protein 3 precursor, putative	8637.18
28153.m000277	conserved hypothetical protein	8163.7
29646.m001091	triacylglycerol lipase, putative	4592.36
29709.m001216	sterol desaturase, putative	4313.21
30131.m006957	conserved hypothetical protein	3928.85
29742.m001432	Nonspecific lipid-transfer protein precursor, putative	2845.63
30183.m001284	Cysteine proteinase inhibitor B, putative	2681.68
29596.m000692	conserved hypothetical protein	2673.49
28859.m000330	Pectinesterase U1 precursor, putative	2636.9
30128.m008574	conserved hypothetical protein	2425.4
29908.m006205	conserved hypothetical protein	2312.33
30116.m000390	Pectinesterase-4 precursor, putative	1996.85
30116.m000389	Pectinesterase-4 precursor, putative	1973.11
30190.m010834	Nonspecific lipid-transfer protein A, putative	1970.04
29646.m001089	triacylglycerol lipase, putative	1796.89
28883.m000715	nitrate transporter, putative	1692.28
29673.m000902	s-adenosylmethionine decarboxylase, putative	1530.44
29629.m001423	conserved hypothetical protein	1524.33
28842.m000913	multicopper oxidase, putative	1506.48
30099.m001691	tubulin alpha chain, putative	1505.56
28153.m000281	nutrient reservoir, putative	1451.38
30169.m006457	transferase, transferring glycosyl groups, putative	1437.08
29851.m002402	conserved hypothetical protein	1411.13
Endosperm V/VI
29200.m000169	Glutelin type-A 3 precursor [Contains: Glutelin type-A 3 acidic chain; Glutelin type-A 3 basic chain], putative	49186.1
28166.m001081	sweet protein mabinlin-1 chain A	41733.1
28166.m001082	sweet protein mabinlin-1, chain B	41688.9
29600.m000564	Legumin type B precursor [Contains: Legumin type B alpha chain (Legumin type B acidic chain); Legumin type B beta chain (Legumin type B basic chain)], putative	35413.4
29200.m000167	Legumin B precursor (Beta-globulin B) (LEGB-C134) [Contains: Legumin B acidic chain; Legumin B basic chain], putative	30523.5
29600.m000561	Legumin type B precursor [Contains: Legumin type B alpha chain (Legumin type B acidic chain); Legumin type B beta chain (Legumin type B basic chain)], putative	27218.7
60637.m00004	Agglutinin precursor	16369.9
60629.m00002	Ricin precursor	12854.8
30156.m001719	2S sulfur-rich seed storage protein precursor (Allergen Ber e 1) [Contains: 2S sulfur-rich seed storage protein small chain (2S albumin small subunit); 2S sulfur-rich seed storage protein large chain 1B (2S albumin large subunit)], putative	11471.1
30005.m001289	Legumin A precursor (Beta-globulin) (LEGA-C94) [Contains: Legumin A acidic chain; Legumin A basic chain], putative	11444.1
30005.m001288	Legumin A precursor (Beta-globulin) (LEGA-C94) [Contains: Legumin A acidic chain; Legumin A basic chain], putative	7468
30005.m001290	Legumin A precursor (Beta-globulin) (LEGA-C94) [Contains: Legumin A acidic chain; Legumin A basic chain], putative	7302.95
60628.m00003	Ricin homolog, partial	5407.47
29917.m001992	Oleosin1	4330.72
29994.m000460	conserved hypothetical protein	3740.52
28035.m000362	oleate 12-hydroxylase	2999.62
57219.m000013	hypothetical protein	2813.96
29935.m000048	triacylglycerol lipase, putative	2672.71
60626.m00001	Ricin homolog, partial	2640.58
28166.m001085	electron transfer flavoprotein-ubiquinone oxidoreductase, putative	2524.18
60639.m00003	Ricin homolog, partial	2343.92
28166.m001073	2S albumin precursor [Contains: 2S albumin small chain; 2S albumin large chain], putative	2217.95
29842.m003595	Peroxidase 63 precursor, putative	2078.79
60627.m00002	Ricin homolog, partial	2060.82
29703.m001491	nucleolar protein nop56, putative	2010.71
Leaf
29974.m000232	Ribulose bisphosphate carboxylase small chain, chloroplast precursor, putative	23003.7
30005.m001300	chlorophyll A/B binding protein, putative	8302.02
30143.m001170	Ribulose bisphosphate carboxylase/oxygenase activase 1, chloroplast precursor, putative	8220.4
29597.m000282	chlorophyll A/B binding protein, putative	7827.99
29933.m001383	carbonic anhydrase, putative	5746.96
29693.m002051	chlorophyll A/B binding protein, putative	4656.77
29739.m003771	Auxin-binding protein ABP19a precursor, putative	4574.85
30138.m004060	chlorophyll A/B binding protein, putative	4390.86
29915.m000465	Nonspecific lipid-transfer protein precursor, putative	4155.9
29676.m001695	Oxygen-evolving enhancer protein 1, chloroplast precursor, putative	4146.77
30005.m001249	chlorophyll A/B binding protein, putative	3791.53
30131.m007128	fructose-bisphosphate aldolase, putative	3729.17
29827.m002667	chlorophyll A/B binding protein, putative	3570.68
29634.m002131	Oxygen-evolving enhancer protein 2, chloroplast precursor, putative	3567.57
30099.m001691	tubulin alpha chain, putative	3562.1
29701.m000601	chlorophyll A/B binding protein, putative	3424.09
30131.m006931	glyceraldehyde 3-phosphate dehydrogenase, putative	3339.63
30027.m000815	chlorophyll A/B binding protein, putative	3030.17
29929.m004650	chlorophyll A/B binding protein, putative	2975.92
28623.m000391	fructose-bisphosphate aldolase, putative	2773.09
29650.m000273	Photosystem II 10 kDa polypeptide, chloroplast precursor, putative	2687.23
28543.m000396	lipid binding protein, putative	2615.79
29762.m000492	conserved hypothetical protein	2574.34
30076.m004578	chlorophyll A/B binding protein, putative	2531.44
28166.m001085	electron transfer flavoprotein-ubiquinone oxidoreductase, putative	2260.06
