# Supplementary material for: Tissue-Specific Whole Transcriptome Sequencing in Castor, Directed at Understanding Triacylglycerol Lipid Biosynthetic Pathways
Source: PLoS One. 2012 Feb 3;7(2):e30100. doi: 10.1371/journal.pone.0030100 (PMC3272049; doi:10.1371/journal.pone.0030100)
Supplement: Table S7 — Castor gene models ordered on FPKM values in individual tissues. (XLS) [file pone.0030100.s009.xls]

## Sheet: Endosperm II-III
Supplementary Table S7. Castor gene models ordered on FPKM values in individual tissues. Castor genes with mapped sequencing reads were ranked for each tissue using calculated FPKM values from Supplementary Table S2.
Tracking_id	Castor release 0.1 designation	Endosperm II/III
28166.m001081	sweet protein mabinlin-1 chain A	7391.23
28166.m001082	sweet protein mabinlin-1, chain B	7390.98
29986.m001658	Xylem serine proteinase 1 precursor, putative	5250.62
29642.m000279	conserved hypothetical protein	4890.9
29842.m003595	Peroxidase 63 precursor, putative	3910.58
30131.m007217	annexin, putative	3769.39
29600.m000564	Legumin type B precursor [Contains: Legumin type B alpha chain (Legumin type B acidic chain); Legumin type B beta chain (Legumin type B basic chain)], putative	3723.67
29600.m000561	Legumin type B precursor [Contains: Legumin type B alpha chain (Legumin type B acidic chain); Legumin type B beta chain (Legumin type B basic chain)], putative	3164.62
28166.m001085	electron transfer flavoprotein-ubiquinone oxidoreductase, putative	3115.7
29200.m000167	Legumin B precursor (Beta-globulin B) (LEGB-C134) [Contains: Legumin B acidic chain; Legumin B basic chain], putative	2959.79
29904.m002921	elongation factor 1-alpha, putative	2871.6
29908.m006121	protein disulfide isomerase, putative	2624.25
30156.m001719	2S sulfur-rich seed storage protein precursor (Allergen Ber e 1) [Contains: 2S sulfur-rich seed storage protein small chain (2S albumin small subunit); 2S sulfur-rich seed storage protein large chain 1B (2S albumin large subunit)], putative	2536.99
29917.m001992	Oleosin1	2375.94
29200.m000169	Glutelin type-A 3 precursor [Contains: Glutelin type-A 3 acidic chain; Glutelin type-A 3 basic chain], putative	2346.25
29947.m000052	Major latex protein, putative	2245.9
30147.m013783	glyceraldehyde 3-phosphate dehydrogenase, putative	2177.05
30099.m001691	tubulin alpha chain, putative	1937.29
29935.m000048	triacylglycerol lipase, putative	1834.99
27893.m000229	heat shock protein, putative	1808.15
29904.m002920	elongation factor 1-alpha, putative	1764.15
30147.m014333	Oleosin 2	1746.31
28885.m000108	zinc finger protein, putative	1678.72
29947.m000053	Major latex protein, putative	1634.79
29200.m000165	malate dehydrogenase, putative	1632.45
28035.m000362	oleate 12-hydroxylase	1614.92
30147.m013826	cysteine protease, putative	1464.61
29669.m000815	60S acidic ribosomal protein P0, putative	1443.85
29092.m000447	enolase, putative	1377.95
29863.m001058	60S ribosomal protein L3, putative	1348.22
29739.m003693	sucrose synthase, putative	1302.56
53689.m000013	elongation factor 1-alpha, putative	1295.54
29726.m004052	Translationally-controlled tumor protein, putative	1292.54
29929.m004653	Small rubber particle protein, putative	1234.72
30170.m014193	cyclophilin, putative	1210.91
47543.m000013	glyceraldehyde 3-phosphate dehydrogenase, putative	1189.01
28603.m000171	conserved hypothetical protein	1183.35
30147.m013787	glyceraldehyde 3-phosphate dehydrogenase, putative	1166.1
29092.m000460	fructose-bisphosphate aldolase, putative	1163.46
60638.m00022	ricin-agglutinin family protein	1154.43
29915.m000490	ubiquitin-conjugating enzyme E2, putative	1149.34
29848.m004668	ran, putative	1136.55
30098.m001731	40S ribosomal protein S4, putative	1125.72
30063.m001404	conserved hypothetical protein	1118.53
29872.m000529	conserved hypothetical protein	1112.42
29726.m004094	conserved hypothetical protein	1101.5
30128.m009015	conserved hypothetical protein	1071.69
27467.m000162	Allene oxide cyclase 4, chloroplast precursor, putative	1069.7
30147.m014180	enolase, putative	1059.11
29889.m003369	Peroxiredoxin, putative	1058.95
29852.m001983	Chaperone protein dnaJ, putative	1054.11
30170.m013630	tubulin alpha chain, putative	1048.02
28842.m000920	60S ribosomal protein L9, putative	1047.93
30200.m000354	Hydroxyacyl-ACP Dehydrase (HAD), EC 4.2.1	998.35
29929.m004514	Acyl-[acyl-carrier-protein] desaturase, chloroplast precursor, putative	995.205
30025.m000589	heat shock protein, putative	975.89
29765.m000725	elongation factor 1 gamma, putative	965.87
29904.m002922	elongation factor 1-alpha, putative	959.938
30169.m006296	phosphoglycerate kinase, putative	941.963
27985.m000881	alcohol dehydrogenase, putative	931.997
29822.m003520	60S ribosomal protein L7, putative	897.45
29747.m001054	ribosomal protein L5, putative	895.533
29637.m000749	60S ribosomal protein L23, putative	878.986
30128.m008670	acyl carrier protein	876.986
30063.m001403	conserved hypothetical protein	872.652
29938.m000588	elongation factor 1-alpha, putative	872.348
30128.m008900	calreticulin, putative	863.095
29070.m000128	60S ribosomal protein L32, putative	857.039
60637.m00004	Agglutinin precursor	852.255
29805.m001495	60S ribosomal protein L4, putative	851.622
27553.m000328	40S ribosomal protein S5, putative	846.796
29687.m000566	leucine aminopeptidase, putative	845.632
30170.m013769	GAST1 protein precursor, putative	836.603
29742.m001395	conserved hypothetical protein	830.449
29631.m000995	aldehyde dehydrogenase, putative	826.032
30089.m000988	calmodulin, putative	825.661
30028.m000254	triosephosphate isomerase, putative	825.266
30190.m010992	Vacuolar-processing enzyme precursor	824.643
30147.m014083	conserved hypothetical protein	824.467
29591.m000134	glutathione s-transferase, putative	823.063
29673.m000902	s-adenosylmethionine decarboxylase, putative	809.848
30040.m000268	40S ribosomal protein sa, putative	801.951
29976.m000487	hydrolase, hydrolyzing O-glycosyl compounds, putative	801.361
29709.m001197	40S ribosomal protein S11, putative	792.101
30129.m000366	Indole-3-acetic acid-amido synthetase GH3.17, putative	790.994
27613.m000623	40S ribosomal protein S8, putative	786.646
30073.m002196	2,3-bisphosphoglycerate-independent phosphoglycerate mutase	786.608
29813.m001481	60S ribosomal protein L34, putative	780.245
29938.m000598	elongation factor 1-alpha, putative	776.638
29842.m003556	Aspartic proteinase precursor, putative	775.739
29706.m001331	dead box ATP-dependent RNA helicase, putative	756.651
28166.m001079	2S albumin precursor [Contains: 2S albumin small chain; 2S albumin large chain], putative	745.408
29986.m001659	60S ribosomal protein L19, putative	744.632
30185.m000954	Biotin caboxylase subunit (BC) of Het-ACCase	736.991
29660.m000779	fructose-bisphosphate aldolase, putative	732.551
30020.m000203	Stearoy-ACP desaturase	731.184
29876.m000248	Zeamatin precursor, putative	730.193
27843.m000160	Enoyl-ACP reductase precursor (EAR)	719.823
30169.m006439	40S ribosomal protein S2, putative	716.614
29613.m000358	omega-6 desaturase, endoplasmic reticulum	714.272
29763.m000188	ribulose-bisphosphate carboxylase, putative	712.517
29981.m000593	60S ribosomal protein L14, putative	711.525
29212.m000185	ADP,ATP carrier protein, putative	704.004
29923.m000807	40S ribosomal protein S23, putative	703.394
28565.m000334	ATP synthase beta subunit, putative	703.145
29846.m000186	conserved hypothetical protein	702.821
30099.m001663	Xyloglucan endotransglucosylase/hydrolase protein A precursor, putative	702.431
32915.m000014	triosephosphate isomerase, putative	702.24
30069.m000440	DNA binding protein, putative	694.952
30169.m006486	lipid binding protein, putative	677.041
30169.m006558	pyruvate kinase, putative	674.211
30008.m000817	60S ribosomal protein L23, putative	661.516
29791.m000529	cytochrome P450, putative	659.388
30169.m006349	eukaryotic translation elongation factor, putative	656.909
29844.m003237	40S ribosomal protein S3a, putative	655.815
29854.m001120	conserved hypothetical protein	652.904
30190.m010872	structural constituent of cell wall, putative	649.818
29647.m002061	40S ribosomal protein S18, putative	647.603
29681.m001366	tonoplast intrinsic protein, putative	645.45
27574.m000227	60S ribosomal protein L21, putative	640.389
30076.m004445	pyruvate dehydrogenase, putative	636.8
29724.m000836	Repetitive proline-rich cell wall protein 2 precursor, putative	629.744
30170.m013847	polyadenylate-binding protein, putative	619.694
29912.m005339	nucleosome assembly protein, putative	614.654
28515.m000321	lipid binding protein, putative	606.923
29680.m001689	l-allo-threonine aldolase, putative	606.807
29929.m004732	Ketoacyl-ACP Reductase (KAR)	605.768
30074.m001409	conserved hypothetical protein	600.828
30169.m006250	60S ribosomal protein L36e, putative	590.264
30174.m008616	Sialin, putative	588.808
29908.m006246	Aspartic proteinase nepenthesin-1 precursor, putative	588.074
29654.m000305	receptor for activated protein kinase C, putative	587.988
29983.m003162	ADP,ATP carrier protein, putative	587.878
29887.m000234	heat shock protein, putative	581.5
30147.m014108	40S ribosomal protein S9, putative	580.465
30206.m000761	actin, putative	578.078
28842.m000936	rubisco subunit binding-protein beta subunit, rubb, putative	577.358
30026.m001474	preprotein translocase secy subunit, putative	574.47
29991.m000642	Histone deacetylase 2a, putative	573.399
30060.m000529	60S ribosomal protein L7, putative	570.68
30183.m001305	triacylglycerol lipase, putative	569.853
29912.m005415	60S ribosomal protein L31, putative	569.656
28355.m000098	Indole-3-acetic acid-amido synthetase GH3.5, putative	567.106
30190.m010882	Dehydration-responsive protein RD22 precursor, putative	564.243
30147.m014187	40S ribosomal protein S13, putative	561.384
29785.m000971	tubulin beta chain, putative	561.254
30072.m000966	5-methyltetrahydropteroyltriglutamate--homocysteine methyltransferase, putative	559.434
29154.m000210	histone h2a, putative	558.88
30054.m000808	conserved hypothetical protein	555.979
29983.m003167	Early nodulin 55-2 precursor, putative	551.783
29506.m000163	GMP synthase, putative	551.746
29447.m000031	40S ribosomal protein S8, putative	545.306
29844.m003166	40S ribosomal protein S15, putative	541.34
29693.m002034	50 kDa &#946;-ketoavyl-ACP synthase (KASB)	540.118
30147.m013882	60S ribosomal protein L27a, putative	540.06
30055.m001561	60S ribosomal protein L10a, putative	537.96
29790.m000835	60S ribosomal protein L7a, putative	532.54
29629.m001437	adenosylhomocysteinase, putative	532.442
29950.m001120	tubulin alpha chain, putative	530.205
29924.m000097	phosphatidylethanolamine-binding protein, putative	520.638
30131.m007059	40S ribosomal protein S25-1, putative	517.313
29595.m000277	Tyramine N-feruloyltransferase 4/11, putative	509.351
28629.m000567	ubiquitin, putative	508.569
29806.m000942	40S ribosomal protein S6, putative	505.758
29791.m000534	60S acidic ribosomal protein P2, putative	505.698
29601.m000446	proliferation-associated 2g4, putative	505.627
30147.m014191	40S ribosomal protein S20, putative	504.541
30170.m014386	DNA-binding protein MNB1B, putative	504.461
29585.m000599	actin depolymerizing factor, putative	502.672
28842.m000950	conserved hypothetical protein	502.539
29585.m000608	30S ribosomal protein S8, putative	501.381
30101.m000382	ribosomal protein L15, putative	497.176
27798.m000585	&#945;-carboxyl-tansferase (&#945;-CT) subunit of Het-ACCase	492.84
30152.m002411	60S ribosomal protein L6, putative	490.957
30068.m002531	heat shock protein, putative	487.909
30170.m014200	endoplasmin, putative	487.152
29583.m000187	conserved hypothetical protein	486.266
29889.m003272	dihydrolipoamide dehydrogenase, putative	485.881
29844.m003331	Stem-specific protein TSJT1, putative	485.122
29836.m000559	actin, putative	484.928
30170.m014190	tubulin beta chain, putative	484.854
29801.m003152	polyadenylate-binding protein, putative	481.242
30147.m014384	calnexin, putative	474.835
27914.m000430	NADP-specific isocitrate dehydrogenase, putative	474.019
29726.m004061	60S ribosomal protein L22, putative	468.704
28180.m000383	60S ribosomal protein L23a, putative	461.531
30074.m001408	conserved hypothetical protein	460.535
29726.m004096	60S ribosomal protein L19, putative	457.949
29739.m003605	40S ribosomal protein S3, putative	456.713
29915.m000476	Vacuolar sorting receptor 1 precursor, putative	456.291
30000.m000379	ubiquitin, putative	455.728
30076.m004585	ubiquitin, putative	455.701
30128.m008970	s-adenosylmethionine synthetase, putative	454.977
29977.m000260	conserved hypothetical protein	451.794
30147.m013736	tubulin beta chain, putative	450.001
29841.m002836	Microsomal signal peptidase 18 kDa subunit, putative	448.103
30113.m001448	Malonyl-CoA : ACP Acyltransferase (MCAAT)	445.897
29848.m004643	Triose phosphate/phosphate translocator, non-green plastid, chloroplast precursor, putative	441.216
30131.m007041	conserved hypothetical protein	440.665
29989.m000434	60S ribosomal protein L18a, putative	440.191
29743.m000298	60S ribosomal protein L8, putative	438.946
29790.m000823	conserved hypothetical protein	436.357
30190.m011295	conserved hypothetical protein	434.285
29711.m000320	translocon-associated protein, alpha subunit, putative	433.886
28205.m000068	myo-inositol-1 phosphate synthase, putative	432.475
29751.m001813	tubulin beta chain, putative	431.503
30190.m011204	glutathione peroxidase, putative	428.85
29610.m000399	60S ribosomal protein L35a, putative	427.104
30174.m008745	RNA binding protein, putative	426.165
29904.m002955	60S ribosomal protein L13a, putative	424.589
29854.m001108	5-methyltetrahydropteroyltriglutamate--homocysteine methyltransferase, putative	424.088
29729.m002352	40S ribosomal protein S26, putative	419.122
29941.m000218	ATP synthase f1, gamma subunit, putative	417.984
29822.m003511	60S ribosomal protein L37a, putative	416.98
30128.m008638	cysteine synthase, putative	416.449
30190.m010986	glyceraldehyde 3-phosphate dehydrogenase, putative	414.657
29619.m000251	40S ribosomal protein S11, putative	414.492
30190.m011125	conserved hypothetical protein	412.407
30156.m001699	60S ribosomal protein L8, putative	409.892
28828.m000071	Protein P21, putative	409.307
30170.m014323	Phosphoprotein ECPP44, putative	408.755
30147.m014119	set, putative	403.951
30131.m007098	cysteine protease, putative	401.792
29910.m000951	(+)-delta-cadinene synthase isozyme A, putative	400.6
29601.m000442	pyruvate decarboxylase, putative	399.734
29661.m000918	60S ribosomal protein L26, putative	398.29
29881.m000474	conserved hypothetical protein	396.087
29848.m004535	Endosomal P24A protein precursor, putative	395.348
30005.m001241	ribosomal protein L5, putative	394.908
60629.m00002	Ricin precursor	394.399
29630.m000809	Biotin carboxyl carrier protein subunit of of Het-ACCase (BCCP2)	391.686
30150.m000471	malate dehydrogenase, putative	390.475
29736.m002034	voltage-dependent anion-selective channel, putative	390.104
30111.m000716	nutrient reservoir, putative	389.155
30065.m001157	conserved hypothetical protein	387.131
30147.m013827	conserved hypothetical protein	386.574
29923.m000812	eukaryotic translation elongation factor, putative	386.516
29908.m006020	annexin, putative	385.216
28193.m000296	Plasminogen activator inhibitor 1 RNA-binding protein, putative	385.011
30205.m001602	14-3-3 protein, putative	384.866
29693.m001991	pyruvate dehydrogenase, putative	383.68
30170.m013854	Cucumisin precursor, putative	383.67
29822.m003495	tubulin alpha chain, putative	383.525
30128.m008566	Transaldolase, putative	381.482
30026.m001448	60S ribosomal protein L11, putative	377.788
28822.m000031	rubisco subunit binding-protein alpha subunit, ruba, putative	377.433
30147.m014247	ribosomal protein L15, putative	375.992
29986.m001637	60S ribosomal protein L18, putative	375.689
29739.m003711	46 kDa &#946;-ketoavyl-ACP synthase (KASA)	371.359
30147.m013761	steroid binding protein, putative	371.357
29729.m002301	Biotin carboxyl carrier protein of acetyl-CoA carboxylase, putative	371.343
29822.m003482	Protein C10orf22, putative	370.033
29977.m000258	conserved hypothetical protein	369.72
29585.m000578	dtdp-glucose 4-6-dehydratase, putative	369.149
30128.m008716	40S ribosomal protein S4, putative	368.618
28469.m000076	DNA double-strand break repair rad50 ATPase, putative	367.89
30171.m000423	utp-glucose-1-phosphate uridylyltransferase, putative	367.658
30076.m004602	ADP-ribosylation factor, arf, putative	367.587
29912.m005275	40S ribosomal protein S3, putative	367.324
30136.m001028	Pectinesterase-2 precursor, putative	366.589
29841.m002775	Plastidic ATP/ADP-transporter, putative	365.603
30026.m001498	conserved hypothetical protein	364.124
56617.m000014	elongation factor 1-alpha, putative	363.627
29801.m003218	nuclear acid binding protein, putative	362.58
28320.m001093	Early nodulin, putative	362.229
29154.m000212	histone h2a, putative	360.99
29912.m005417	aspartyl-tRNA synthetase, putative	360.17
30076.m004576	s-adenosylmethionine synthetase, putative	357.072
29569.m000151	fructokinase, putative	356.766
29815.m000503	pyruvate kinase, putative	356.613
30169.m006348	conserved hypothetical protein	356.261
30073.m002217	60S ribosomal protein L13, putative	356.11
28129.m000049	60S ribosomal protein L34, putative	355.798
30147.m013936	Triose phosphate/phosphate translocator, non-green plastid, chloroplast precursor, putative	355.664
30045.m000479	Alpha-N-arabinofuranosidase 1 precursor, putative	355.324
29804.m001529	heat shock protein, putative	354.762
30147.m014158	dead box ATP-dependent RNA helicase, putative	354.641
30147.m014521	elongation factor 1-beta, putative	353.407
29842.m003527	phosphofructokinase, putative	352.896
30138.m003848	s-adenosylmethionine decarboxylase, putative	352.413
28492.m000485	ribosome biogenesis protein nop10, putative	351.592
30213.m000673	cytochrome B5 isoform 1, putative	351.29
29634.m002079	60S ribosomal protein L31, putative	351.022
28076.m000410	60S ribosomal protein L12, putative	350.599
29938.m000612	Corticosteroid 11-beta-dehydrogenase, putative	349.134
46431.m000014	conserved hypothetical protein	349.124
28455.m000354	14 kDa proline-rich protein DC2.15 precursor, putative	349.077
29908.m006065	40S ribosomal protein S6, putative	348.4
28429.m000106	oligopeptidase B, putative	347.243
27798.m000595	60S ribosomal protein L35a, putative	347.212
29670.m000149	lupus la ribonucleoprotein, putative	346.482
29648.m002003	metal transporter, putative	345.425
45483.m000014	dead box ATP-dependent RNA helicase, putative	345.139
29781.m000013	L-ascorbate peroxidase, cytosolic, putative	345.133
29765.m000739	heat shock protein, putative	344.907
27574.m000225	Cysteine proteinase inhibitor, putative	344.766
29693.m002025	60S ribosomal protein L18a, putative	343.123
30174.m008646	polygalacturonase, putative	342.417
29692.m000529	phosphoglucomutase, putative	340.615
30170.m013705	Ocs element-binding factor, putative	339.426
29772.m000314	40S ribosomal protein S6, putative	338.795
29822.m003473	voltage-dependent anion-selective channel, putative	338.641
29929.m004785	cysteine protease, putative	338.606
29736.m002026	ubiquitin-conjugating enzyme rad6, putative	338.545
30208.m001105	60S ribosomal protein L44	337.446
29996.m000136	40S ribosomal protein S7, putative	337.204
29785.m000970	tubulin beta chain, putative	335.652
30078.m002254	tonoplast intrinsic protein, putative	334.423
29822.m003493	40S ribosomal protein S9, putative	333.692
30174.m008673	conserved hypothetical protein	333.664
56871.m000011	glutamine synthetase plant, putative	332.577
30146.m003428	60S ribosomal protein L28, putative	331.654
30063.m001443	40S ribosomal protein S27, putative	330.176
29212.m000180	ATP synthase delta chain, putative	329.865
29686.m000885	nascent polypeptide associated complex alpha subunit, putative	329.668
29154.m000215	30S ribosomal protein S8, putative	329.415
30221.m002217	rab GDP-dissociation inhibitor, putative	325.326
28507.m000157	adenosine kinase, putative	324.455
29709.m001170	nucleoside diphosphate kinase, putative	324.425
29708.m000185	ETHYLENE-INSENSITIVE3 protein, putative	322.595
30170.m014313	chaperonin containing t-complex protein 1, beta subunit, tcpb, putative	321.95
29662.m000456	transcription factor btf3, putative	321.738
29728.m000825	o-methyltransferase, putative	321.636
30063.m001406	conserved hypothetical protein	321.323
30147.m014215	conserved hypothetical protein	320.393
29977.m000262	proteasome subunit alpha type, putative	320.339
27613.m000608	Glycine-rich protein DC7.1 precursor, putative	320.069
29929.m004636	nuclear transport factor, putative	319.06
29900.m001612	ketol-acid reductoisomerase, chloroplast precursor, putative	316.183
30190.m011142	60S ribosomal protein L24, putative	315.786
30128.m008568	cytochrome P450, putative	315.433
30128.m008854	60S ribosomal protein L18, putative	314.543
29631.m001033	conserved hypothetical protein	314.078
30190.m011229	Aquaporin PIP1.3, putative	313.486
30147.m014088	ubiquitin-conjugating enzyme rad6, putative	312.412
29929.m004574	translation initiation factor, putative	312.131
30169.m006371	conserved hypothetical protein	312.002
29728.m000824	o-methyltransferase, putative	311.754
29666.m001492	Glucose-6-phosphate/phosphate translocator 1, chloroplast precursor, putative	311.416
29785.m000974	Dehydration-responsive protein RD22 precursor, putative	310.643
29822.m003502	60S ribosomal protein L30, putative	310.118
30198.m000872	40S ribosomal protein S24, putative	309.566
29629.m001443	glycine-rich RNA-binding protein, putative	309.549
29912.m005490	peroxiredoxin, putative	308.989
30138.m003973	glycine-rich RNA-binding protein, putative	308.469
30084.m000186	tubulin alpha chain, putative	308.193
30076.m004442	60S acidic ribosomal protein P1, putative	307.64
29907.m000629	conserved hypothetical protein	306.9
30169.m006427	40S ribosomal protein S2, putative	305.914
29764.m000739	nascent polypeptide associated complex alpha subunit, putative	305.906
30064.m000505	Aspartic proteinase precursor, putative	305.823
29709.m001167	Protein mago nashi, putative	305.41
30174.m008705	Aspartic proteinase nepenthesin-1 precursor, putative	305.048
27455.m000039	Eukaryotic initiation factor iso-4F subunit p82-34, putative	304.583
30131.m007139	arginine decarboxylase, putative	304.309
28371.m000019	conserved hypothetical protein	303.685
30190.m010775	6-phosphogluconate dehydrogenase, putative	303.428
30071.m000428	60S ribosomal protein L13, putative	302.944
28883.m000717	Dihydrolipoyllysine-residue acetyltransferase component of pyruvate dehydrogenase, putative	302.295
28492.m000486	ribophorin II, putative	300.663
28966.m000545	methylenetetrahydrofolate reductase, putative	299.813
30169.m006228	fibrillarin, putative	298.601
30180.m001035	serine carboxypeptidase, putative	297.407
30147.m014445	conserved hypothetical protein	297.362
28890.m000006	&#946;-carboxyltransferase (&#946;-CT) subunit of Het-ACCase	296.997
30138.m003944	Alpha-1,4-glucan-protein synthase [UDP-forming], putative	296.459
33363.m000015	aldehyde dehydrogenase, putative	295.535
29669.m000806	eukaryotic translation initiation factor 3f, eif3f, putative	295.256
27461.m000101	monodehydroascorbate reductase, putative	295.154
30055.m001584	40S ribosomal protein S14, putative	294.701
29630.m000803	40S ribosomal protein S19, putative	294.68
29992.m001444	RNA polymerase II transcriptional coactivator KIWI, putative	293.754
30170.m013704	conserved hypothetical protein	293.181
28179.m000461	transcription factor, putative	293.143
29155.m000023	r2r3-myb transcription factor, putative	292.342
30128.m008964	Glycogen synthase kinase-3 beta, putative	291.219
29980.m000174	40S ribosomal protein S7, putative	290.141
29589.m001232	ATP-dependent transporter, putative	288.556
28842.m000907	14-3-3 protein, putative	286.016
29908.m005952	eukaryotic translation initiation factor, putative	282.714
30226.m002026	citrate synthase, putative	282.488
29805.m001485	40S ribosomal protein S23, putative	282.305
29709.m001190	60S ribosomal protein L37a, putative	281.456
30169.m006323	ubiquitin, putative	281.306
30169.m006261	ATP synthase alpha subunit vacuolar, putative	280.764
30169.m006270	glyceraldehyde 3-phosphate dehydrogenase, putative	280.71
29631.m001047	ubiquitin, putative	279.527
29646.m001059	dolichyl-diphosphooligosaccharide--protein glycosyltransferase, putative	279.202
29785.m000934	elongation factor 1-beta, putative	278.309
29842.m003579	Glucan endo-1,3-beta-glucosidase precursor, putative	278.15
30128.m008616	40S ribosomal protein S3a, putative	277.255
30147.m014382	ebna2 binding protein P100, putative	276.567
30170.m014045	60S ribosomal protein L11, putative	276.396
30169.m006618	40S ribosomal protein S10, putative	275.829
29634.m002153	40S ribosomal protein S12, putative	275.577
29991.m000627	dtdp-glucose 4-6-dehydratase, putative	275.333
30003.m000341	conserved hypothetical protein	274.379
29872.m000550	Heat shock 70 kDa protein, putative	273.753
57991.m000014	ccaat-binding transcription factor subunit A, putative	273.01
29603.m000525	conserved hypothetical protein	272.878
30076.m004462	1-aminocyclopropane-1-carboxylate oxidase, putative	272.328
28166.m001084	translation factor sui1, putative	270.471
29646.m001060	ubiquitin-conjugating enzyme m, putative	270.373
29917.m001985	ADP-ribosylation factor, arf, putative	269.754
29681.m001350	cyclophilin, putative	269.558
29620.m000537	eif-1a, putative	268.624
29945.m000089	60S ribosomal protein L10, putative	267.944
28610.m000070	spermidine synthase 1, putative	267.384
30174.m008857	transketolase, putative	267.063
29645.m000074	Phosphoenolpyruvate carboxylase, putative	266.847
27553.m000326	ribosomal protein S28, putative	266.128
29656.m000497	chaperonin containing t-complex protein 1, gamma subunit, tcpg, putative	265.25
29912.m005501	aspartate aminotransferase, putative	264.955
29739.m003659	conserved hypothetical protein	264.954
28333.m000566	oligopeptidase A, putative	264.67
29877.m000485	60S ribosomal protein L30, putative	264.538
29635.m000441	cystathionine gamma-synthase, putative	263.283
30128.m008673	cu/zn superoxide dismutase, putative	263.101
29651.m000291	succinate dehydrogenase, putative	262.658
29908.m006063	Phospho-2-dehydro-3-deoxyheptonate aldolase 1, chloroplast precursor, putative	262.281
28076.m000415	protein disulfide isomerase, putative	260.538
30205.m001606	chaperonin containing t-complex protein 1, zeta subunit, tcpz, putative	259.755
29738.m001022	conserved hypothetical protein	259.129
30147.m014059	H(\+)-transporting atpase plant/fungi plasma membrane type, putative	259.117
29863.m001113	60S ribosomal protein L10, putative	258.528
30147.m014013	betaine-aldehyde dehydrogenase, putative	258.404
28934.m000055	conserved hypothetical protein	258.066
30170.m013613	Auxin-responsive protein IAA19, putative	257.924
30138.m004069	malate dehydrogenase, putative	256.739
30138.m003888	heat shock protein, putative	255.052
29848.m004445	H(\+)-transporting atpase plant/fungi plasma membrane type, putative	254.78
29801.m003124	cysteine protease, putative	254.594
28281.m000366	annexin, putative	254.437
29726.m004067	3-hydroxyacyl-CoA dehyrogenase, putative	253.443
30190.m011238	aminopeptidase, putative	253.119
30131.m07299	pyruvate kinase, putative	253.117
29830.m001405	conserved hypothetical protein	252.523
30170.m014288	s-adenosyl-l-methionine:delta24-sterol-C-methyltransferase, putative	251.937
30171.m000409	coatomer delta subunit, putative	251.931
29908.m006068	14-3-3 protein, putative	251.856
28128.m000154	ubiquitin-conjugating enzyme E2, putative	249.47
30174.m009039	enolase, putative	249.242
27585.m000144	Ethylene-responsive transcription factor, putative	248.453
30190.m011126	o-acyltransferase (membrane bound) domain containing protein, putative	248.344
30169.m006347	yth domain-containingprotein, putative	247.419
30147.m014470	metal ion binding protein, putative	247.369
27553.m000322	conserved hypothetical protein	246.153
29904.m003023	conserved hypothetical protein	243.883
29680.m001676	cyclophilin, putative	243.617
27524.m000301	alpha-glucosidase, putative	243.358
30084.m000187	mitochondrial oxoglutarate/malate carrier protein, putative	243.355
29904.m003024	conserved hypothetical protein	243.022
30068.m002601	phosphatidylcholine transfer protein, putative	242.23
30190.m011335	late embryogenesis abundant, putative	241.345
30075.m001173	GTP-dependent nucleic acid-binding protein engD, putative	241.095
30174.m008862	40S ribosomal protein S13, putative	240.687
30169.m006355	60S ribosomal protein L27e, putative	240.673
30076.m004684	protein disulfide isomerase, putative	240.634
29703.m001533	DNA binding protein, putative	240.249
29675.m000389	nucleic acid binding protein, putative	240.082
30147.m014534	nucleolar protein nop56, putative	239.046
29876.m000258	conserved hypothetical protein	238.804
30131.m007134	NADH dehydrogenase, putative	238.661
29308.m000177	alanine transaminase, putative	238.456
29693.m002016	40S ribosomal protein S14, putative	237.661
30068.m002522	26S proteasome non-atpase regulatory subunit, putative	237.592
27970.m000078	alpha/beta hydrolase domain containing protein 1,3, putative	237.149
29630.m000808	mitochondrial processing peptidase beta subunit, putative	235.823
30198.m000882	Cylicin-2, putative	235
29154.m000209	actin depolymerizing factor, putative	234.912
28492.m000465	succinyl-CoA synthetase beta chain, putative	234.392
28348.m000079	Xylem serine proteinase 1 precursor, putative	234.201
29876.m000250	ubiquitin-conjugating enzyme E2 G, putative	233.562
30076.m004599	ADP-ribosylation factor, arf, putative	233.19
29838.m001661	immunophilin, putative	233.108
30131.m006856	mitochondrial phosphate carrier protein, putative	232.935
30180.m001018	r3h domain containing protein, putative	232.688
28266.m000192	Late embryogenesis abundant protein Lea14-A, putative	232.215
29908.m006186	long-chain-fatty-acid CoA ligase, putative	232.096
29912.m005374	dead box ATP-dependent RNA helicase, putative	231.815
29805.m001509	glutathione-s-transferase omega, putative	231.482
29172.m000220	Xylem serine proteinase 1 precursor, putative	231.351
30073.m002243	NADH-ubiquinone oxidoreductase subunit B17.2, putative	231.237
29872.m000541	coatomer beta subunit, putative	230.89
29848.m004649	Cellulose synthase A catalytic subunit 6 [UDP-forming], putative	230.571
28166.m001099	Aspartic proteinase nepenthesin-2 precursor, putative	230.116
29726.m003934	structural constituent of ribosome, putative	229.931
29601.m000445	ran binding protein, putative	229.406
30005.m001267	glucose-1-phosphate adenylyltransferase, putative	229.004
28102.m000110	phosphoethanolamine n-methyltransferase, putative	228.952
30167.m000876	40S ribosomal protein S19, putative	228.905
29681.m001303	catalytic, putative	228.709
29929.m004774	chaperonin containing t-complex protein 1, epsilon subunit, tcpe, putative	228.703
28007.m000181	eukaryotic translation initiation factor 3 subunit, putative	228.324
29908.m006038	14-3-3 protein, putative	228.03
29799.m000623	dead box ATP-dependent RNA helicase, putative	227.926
30003.m000327	actin, putative	227.913
29986.m001621	60S ribosomal protein L22, putative	226.855
30147.m014089	ubiquitin-conjugating enzyme rad6, putative	226.565
29848.m004501	Eukaryotic translation initiation factor 3 subunit, putative	226.035
27955.m000377	conserved hypothetical protein	225.941
30128.m008832	26S protease regulatory subunit 6a, putative	225.407
30146.m003510	malic enzyme, putative	224.941
28359.m000275	glycine cleavage system h protein, putative	224.376
30005.m001289	Legumin A precursor (Beta-globulin) (LEGA-C94) [Contains: Legumin A acidic chain; Legumin A basic chain], putative	223.967
30078.m002323	ribonucleoprotein, chloroplast, putative	223.008
29848.m004567	aspartate aminotransferase, putative	222.966
29633.m000882	glycine-rich RNA-binding protein, putative	222.864
29851.m002468	conserved hypothetical protein	222.674
30131.m006908	Membrane protein PB1A10.07c, putative	222.64
30051.m000523	chaperonin containing t-complex protein 1, alpha subunit, tcpa, putative	222.521
30026.m001445	Glycogen synthase kinase-3 beta, putative	222.26
30169.m006580	NADH dehydrogenase, putative	222.162
30078.m002287	Bud site selection protein, putative	221.186
29784.m000362	aconitase, putative	221.054
30204.m001760	60S ribosomal protein L13a, putative	220.936
29929.m004585	conserved hypothetical protein	220.759
29973.m000403	Mitochondrial acidic protein MAM33, mitochondrial precursor, putative	220.649
29841.m002781	histone h2a, putative	219.492
29682.m000581	type 2 diacylglycerol acyltransferase	219.481
29848.m004454	Coatomer subunit beta, putative	219.124
29639.m000153	nucleolar protein nop56, putative	217.729
28226.m000866	proteasome subunit beta type 6,9, putative	216.739
30162.m001264	ankyrin repeat domain protein, putative	216.599
29844.m003310	chloroplast-targeted copper chaperone, putative	216.499
29801.m003106	d-3-phosphoglycerate dehydrogenase, putative	216.262
29815.m000498	60S ribosomal protein L24, putative	215.387
30170.m013807	phosphofructokinase, putative	214.329
29788.m000329	60S ribosomal protein L23a, putative	214.051
29883.m002010	histone h1/h5, putative	212.463
30169.m006319	proteasome subunit alpha type, putative	212.415
29806.m000943	40S ribosomal protein S6, putative	211.761
30147.m014335	conserved hypothetical protein	211.465
28076.m000428	beta-galactosidase, putative	211.461
29912.m005404	hydrogen-transporting ATP synthase, rotational mechanism, putative	211.461
29740.m000476	ATP synthase D chain, mitochondrial, putative	211.384
28872.m000242	histone h2b, putative	211.074
29607.m000238	eukaryotic translation initiation factor, putative	210.759
30198.m000883	conserved hypothetical protein	210.541
30076.m004500	Phosphatase DCR2, putative	210.2
29612.m000376	40S ribosomal protein S17, putative	208.063
29673.m000911	Proteasome maturation protein, putative	207.869
30142.m000637	proteasome subunit beta type 7,10, putative	207.818
29841.m002806	Late embryogenesis abundant protein D-7, putative	207.76
30147.m014497	acetolactate synthase, putative	207.394
29687.m000560	initiation factor 5a, putative	207.316
30098.m001726	chitinase, putative	207.226
29739.m003715	groes chaperonin, putative	206.993
30131.m007074	diaminopimelate decarboxylase, putative	206.233
30169.m006455	nucleolar GTP-binding protein, putative	205.495
29929.m004691	NADH-ubiquinone oxidoreductase flavoprotein, putative	205.314
30140.m000569	ran binding protein, putative	204.862
27985.m000877	stearoyl-ACP desaturase	204.768
29848.m004589	WD-repeat protein, putative	204.718
28725.m000315	endomembrane protein emp70, putative	204.566
30045.m000470	26S protease regulatory subunit 6b, putative	204.314
30205.m001624	rnase l inhibitor, putative	204.052
30128.m008708	NADH dehydrogenase, putative	203.679
29692.m000526	21 kDa protein precursor, putative	203.261
30008.m000820	calcium ion binding protein, putative	202.572
30190.m010995	heat shock protein 70 (HSP70)-interacting protein, putative	202.524
29850.m000281	aldose 1-epimerase, putative	202.406
29869.m001194	Aquaporin PIP2.7, putative	201.961
29799.m000645	EC protein III, putative	201.367
29785.m000968	transcription factor btf3, putative	201.024
29762.m000492	conserved hypothetical protein	201.022
30128.m009036	pyruvate dehydrogenase, putative	200.893
30174.m009156	Chorismate mutase, chloroplast precursor, putative	200.731
29953.m000438	GTP-binding protein, putative	200.624
29687.m000568	Endosomal P24A protein precursor, putative	200.604
30078.m002300	Transitional endoplasmic reticulum ATPase, putative	200.067
29790.m000820	60S ribosomal protein L7a, putative	200.019
30189.m001674	oligosaccharyl transferase, putative	199.827
29841.m002756	aspartate aminotransferase, putative	199.798
29640.m000413	Protein regulator of cytokinesis, putative	199.616
30128.m008931	conserved hypothetical protein	199.419
30147.m014420	ATP-dependent clp protease, putative	198.977
29635.m000450	hypothetical protein	198.447
27553.m000323	Eukaryotic translation initiation factor 3 subunit, putative	198.413
29428.m000317	lysyl-tRNA synthetase, putative	197.879
30170.m014093	26S protease regulatory subunit S10b, putative	197.772
29958.m000939	Cell elongation protein diminuto, putative	197.63
28408.m000204	eukaryotic peptide chain release factor GTP-binding subunit, putative	197.447
29807.m000497	26S protease regulatory subunit, putative	197.369
30115.m001221	RALFL33, putative	197.259
30170.m014265	skp1, putative	197.035
28324.m000394	peroxiredoxins, prx-1, prx-2, prx-3, putative	196.784
29900.m001590	malate dehydrogenase, putative	196.68
29728.m000846	sucrose transport protein, putative	196.665
28320.m001117	ribosomal protein l7ae, putative	196.353
30074.m001391	Patellin-5, putative	196.15
30170.m013798	ribophorin, putative	195.538
34989.m000014	acetyl-CoA acetyltransferase, mitochondrial, putative	194.842
29780.m001382	transporter, putative	194.728
30055.m001563	Ferredoxin-3, chloroplast precursor, putative	194.661
30143.m001190	Eukaryotic translation initiation factor 3 RNA-binding subunit, putative	194.441
28962.m000447	skp1, putative	193.436
29912.m005411	60S ribosomal protein L28, putative	193.159
30147.m013906	Transitional endoplasmic reticulum ATPase, putative	192.784
29598.m000469	dtdp-glucose 4-6-dehydratase, putative	191.945
30213.m000666	6-phosphogluconolactonase, putative	191.795
27394.m000354	Iron(III)-zinc(II) purple acid phosphatase precursor, putative	191.768
28152.m000895	serine-threonine protein kinase, plant-type, putative	191.759
29835.m000637	protein phsophatase-2a, putative	191.238
29841.m002898	6-phosphogluconate dehydrogenase, putative	190.516
29729.m002318	alpha-soluble nsf attachment protein, putative	190.513
29854.m001125	fimbrin, putative	190.289
30204.m001744	conserved hypothetical protein	190.203
30170.m014328	conserved hypothetical protein	190
30190.m010930	B2 protein, putative	189.794
29762.m000499	conserved hypothetical protein	189.78
30131.m007078	Ocs element-binding factor, putative	189.382
30128.m008632	40S ribosomal protein S24, putative	189.259
29820.m000987	ubiquitin-activating enzyme E1, putative	188.886
30170.m014016	conserved hypothetical protein	188.747
29726.m004036	40S ribosomal protein S21e, putative	188.7
28226.m000852	conserved hypothetical protein	188.544
28207.m000106	NADH-ubiquinone oxidoreductase 12 kDa subunit, mitochondrial precursor, putative	188.486
30147.m014300	DNA-directed RNA polymerase subunit rpb6, putative	188.031
30055.m001548	conserved hypothetical protein	187.63
30115.m001237	conserved hypothetical protein	187.419
29983.m003134	26S proteasome regulatory subunit rpn1, putative	187.344
29646.m001095	conserved hypothetical protein	187.285
30190.m010889	coatomer gamma subunit, putative	187.137
30147.m014338	rab15, 13, 10, 1, 35, 5, and, putative	185.754
30146.m003595	60S ribosomal protein L37, putative	185.743
29692.m000538	conserved hypothetical protein	185.691
29703.m001532	nutrient reservoir, putative	185.408
29756.m000503	amidase, putative	185.369
27574.m000219	protein phsophatase-2a, putative	185.299
30039.m000231	histone h4, putative	185.25
29609.m000607	ribosomal protein S9, putative	185.092
29929.m004542	60S ribosomal protein L38, putative	184.931
29642.m000283	conserved hypothetical protein	184.865
30129.m000363	methylenetetrahydrofolate dehydrogenase, putative	184.762
30076.m004552	prolyl-tRNA synthetase, putative	184.195
30138.m003981	hydrolase, hydrolyzing O-glycosyl compounds, putative	183.756
30075.m001180	ferredoxin--NADP reductase, putative	183.689
29844.m003195	pyruvate kinase, putative	183.64
30055.m001560	60S ribosomal protein L10a, putative	183.442
29950.m001133	H/ACA ribonucleoprotein complex subunit, putative	183.427
28462.m000130	cysteine protease, putative	182.068
30174.m008909	conserved hypothetical protein	181.809
30170.m013910	26S proteasome non-ATPase regulatory subunit, putative	181.228
29956.m000104	Cucumisin precursor, putative	181.186
29846.m000181	oxysterol binding protein, putative	180.993
28324.m000411	40S ribosomal protein S17, putative	180.938
30205.m001603	conserved hypothetical protein	180.897
30147.m013839	copine, putative	180.888
28281.m000376	conserved hypothetical protein	180.498
30170.m014042	ribosomal protein L27, putative	179.8
29950.m001141	chaperonin containing t-complex protein 1, theta subunit, tcpq, putative	179.201
28455.m000368	Ketoacyl-ACP Synthase III (KAS III)	178.369
29904.m002984	3-ketoacyl-CoA thiolase B, putative	178.2
30170.m014072	cinnamoyl-CoA reductase, putative	178.179
30100.m000783	Cell elongation protein diminuto, putative	178.088
29739.m003726	nucleolysin tia-1, putative	177.895
29761.m000419	hydrolase, hydrolyzing O-glycosyl compounds, putative	177.891
30078.m002335	60S ribosomal protein L12, putative	176.959
29739.m003750	Xylem serine proteinase 1 precursor, putative	176.911
29805.m001471	DNA-binding protein S1FA, putative	176.227
29597.m000289	heat shock protein, putative	176.033
29703.m001541	60S ribosomal protein L6, putative	175.978
29883.m002009	40S ribosomal protein S15, putative	175.952
29841.m002847	phopholipase d alpha, putative	175.895
29579.m000199	NADH-ubiquinone oxidoreductase, putative	175.72
29703.m001502	conserved hypothetical protein	175.585
29736.m002056	conserved hypothetical protein	175.504
29585.m000574	heat shock protein, putative	175.256
29904.m002996	inosine triphosphate pyrophosphatase, putative	175.021
30205.m001590	sugar transporter, putative	174.987
30155.m001595	Ferredoxin-3, chloroplast precursor, putative	174.847
30138.m003955	SP1L, putative	174.678
29839.m000431	diphosphomevalonate decarboxylase, putative	174.175
29867.m000424	Endoplasmic reticulum-Golgi intermediate compartment protein, putative	174.13
30190.m010937	sulfite reductase, putative	173.875
29661.m000910	Glucan endo-1,3-beta-glucosidase precursor, putative	173.771
30147.m014370	conserved hypothetical protein	173.584
30174.m009036	conserved hypothetical protein	173.443
30138.m003960	conserved hypothetical protein	173.064
28166.m001083	2S sulfur-rich seed storage protein precursor (Allergen Ber e 1) [Contains: 2S sulfur-rich seed storage protein small chain (2S albumin small subunit); 2S sulfur-rich seed storage protein large chain 1B (2S albumin large subunit)], putative	172.806
29585.m000607	2-oxoglutarate dehydrogenase, putative	172.737
27721.m000026	glucose-6-phosphate 1-dehydrogenase, putative	172.69
30131.m006900	conserved hypothetical protein	172.558
29908.m005995	Pollen-specific protein C13 precursor, putative	172.378
30131.m007141	aldo-keto reductase, putative	172.314
30162.m001286	seryl-tRNA synthetase, putative	171.952
30093.m000350	conserved hypothetical protein	171.688
30179.m000564	26S protease regulatory subunit, putative	171.617
30174.m008728	Oleosin, putative	171.52
29785.m000972	Embryonic abundant protein VF30.1 precursor, putative	170.79
29706.m001326	dihydrolipoamide acetyltransferase component of pyruvate dehydrogenase, putative	170.726
29822.m003521	conserved hypothetical protein	170.559
29724.m000854	dead box ATP-dependent RNA helicase, putative	170.517
28694.m000673	Endosomal P24A protein precursor, putative	170.495
28049.m000309	Grave disease carrier protein, putative	170.062
29729.m002286	ribosomal protein S28, putative	170.016
29728.m000820	Gibberellin-regulated protein 2 precursor, putative	169.933
29728.m000838	dihydrolipoamide acetyltransferase component of pyruvate dehydrogenase, putative	169.656
29827.m002594	Acyl-CoA-binding protein, putative	169.478
29948.m000713	Glucan endo-1,3-beta-glucosidase precursor, putative	169.461
29814.m000732	clathrin heavy chain, putative	169.455
29983.m003117	prohibitin, putative	169.15
30131.m007030	conserved hypothetical protein	169.121
29780.m001362	nucleic acid binding protein, putative	169.081
30190.m011021	leucine rich repeat receptor kinase, putative	169.036
29762.m000488	Cell differentiation protein rcd1, putative	168.942
30078.m002298	Transitional endoplasmic reticulum ATPase, putative	168.931
29986.m001664	aspartate ammonia lyase, putative	168.717
28281.m000365	conserved hypothetical protein	168.585
29841.m002865	conserved hypothetical protein	168.526
60628.m00003	Ricin homolog, partial	168.116
29912.m005419	40S ribosomal protein S30, putative	168.048
29908.m006234	14-3-3 protein, putative	167.769
30169.m006491	nuclear movement protein nudc, putative	167.629
29637.m000728	NADH-ubiquinone oxidoreductase 39 kD subunit, putative	167.486
29646.m001077	ketol-acid reductoisomerase, chloroplast precursor, putative	167.4
29872.m000543	sulfate transporter, putative	167.377
29822.m003496	multidrug resistance protein 1, 2, putative	167.328
30131.m007140	vacuolar ATP synthase proteolipid subunit 1, 2, 3, putative	167.268
29827.m002545	clathrin coat associated protein ap-50, putative	167.242
30170.m014109	Thioredoxin H-type, putative	166.743
29863.m001096	40S ribosomal protein S18, putative	166.324
30174.m008763	Nonspecific lipid-transfer protein A, putative	165.847
29628.m000747	ATP binding protein, putative	165.581
29732.m000314	acetyl-CoA acetyltransferase, mitochondrial, putative	165.569
29883.m002043	threonyl-tRNA synthetase, putative	165.305
30073.m002246	conserved hypothetical protein	165.167
30147.m013795	nucleoside diphosphate kinase, putative	164.603
30068.m002513	n-rich protein, putative	164.466
29666.m001436	nuclear acid binding protein, putative	164.011
30190.m011264	polygalacturonase, putative	163.643
29625.m000677	inosine-uridine preferring nucleoside hydrolase, putative	163.391
30106.m000666	aminobutyrate aminotransferase, putative	163.001
29828.m000386	eukaryotic translation initiation factor 2c, putative	162.874
29677.m000188	eukaryotic translation initiation factor 2c, putative	162.838
30169.m006412	zinc finger protein, putative	162.795
30174.m009093	SP1L, putative	162.54
29678.m000499	alcohol dehydrogenase, putative	162.387
30110.m000716	chaperonin containing t-complex protein 1, delta subunit, tcpd, putative	162.372
57873.m000013	aldo/keto reductase, putative	162.338
29737.m001260	Endosomal P24A protein precursor, putative	162.135
29929.m004603	hydrolase, acting on ester bonds, putative	161.935
29933.m001414	glutaredoxin-1, grx1, putative	161.928
29660.m000758	ATP binding protein, putative	161.874
29844.m003204	chloroplast inner envelope protein, putative	161.714
29929.m004551	acyl carrier protein, putative	161.651
29841.m002776	conserved hypothetical protein	161.517
28200.m000195	transaldolase total2, putative	161.372
30128.m008996	glutamyl-tRNA synthetase, cytoplasmic, putative	160.945
29904.m002963	PMP, putative	160.884
30005.m001286	conserved hypothetical protein	160.854
30128.m008820	40S ribosomal protein S21e, putative	160.836
27965.m000109	conserved hypothetical protein	160.803
37160.m000008	conserved hypothetical protein	160.649
28166.m001073	2S albumin precursor [Contains: 2S albumin small chain; 2S albumin large chain], putative	160.588
29908.m006236	glucose-6-phosphate isomerase, putative	160.448
29788.m000318	60S ribosomal protein L35, putative	160.188
29706.m001341	r2r3-myb transcription factor, putative	160.06
29729.m002354	superoxide dismutase [mn], putative	159.927
30190.m011267	40S ribosomal protein S10, putative	159.904
30076.m004529	catalytic, putative	159.71
29602.m000220	proteasome subunit alpha type, putative	159.634
29869.m001165	ATP synthase subunit beta vacuolar, putative	159.569
29801.m003225	virion binding protein, putative	159.56
29844.m003184	CBL-interacting serine/threonine-protein kinase, putative	159.35
29994.m000460	conserved hypothetical protein	159.337
30111.m000722	proteasome subunit beta type, putative	159.209
29666.m001449	hydrolase, putative	159.208
29822.m003340	formate dehydrogenase, putative	158.817
28883.m000711	uv excision repair protein rad23, putative	158.753
30183.m001297	splicing factor, putative	158.617
30146.m003573	glycerate dehydrogenase, putative	158.597
29726.m004021	Cullin-1, putative	157.893
30075.m001136	Patellin-4, putative	157.886
30128.m008949	Auxin-induced protein 5NG4, putative	157.885
50815.m000012	hypothetical protein	157.842
30221.m002222	Beta-glucosidase, putative	157.407
30147.m014086	1-pyrroline-5-carboxylate dehydrogenase, putative	157.131
29848.m004638	dead box ATP-dependent RNA helicase, putative	157.104
30146.m003523	protein transport protein sec13, putative	156.767
30217.m000262	Oleoyl-acyl carrier protein thioesterase, putative	156.599
28525.m000270	Stachyose synthase precursor, putative	156.527
28076.m000427	structural constituent of cell wall, putative	156.293
29917.m001935	serine carboxypeptidase, putative	156.154
28304.m000171	WD-repeat protein, putative	155.961
29913.m000152	conserved hypothetical protein	155.897
30076.m004502	aig1, putative	155.203
30054.m000830	arf gtpase-activating protein, putative	155.098
29686.m000868	cysteine protease inhibitor, putative	154.968
29657.m000468	biotin synthase, putative	154.87
30170.m014025	glucose-6-phosphate isomerase, putative	154.753
30147.m014155	alpha-l-fucosidase, putative	154.154
29308.m000179	proteasome subunit alpha type, putative	154.007
30042.m000490	lupus la ribonucleoprotein, putative	153.995
29628.m000785	ATP synthase delta chain, mitochondrial, putative	153.91
29696.m000102	conserved hypothetical protein	153.853
29172.m000214	casein kinase II, alpha chain, putative	153.653
29671.m000295	conserved hypothetical protein	153.546
30169.m006583	heat shock protein binding protein, putative	153.34
30147.m013798	26S proteasome non-atpase regulatory subunit, putative	153.193
29908.m006048	UDP-glucuronosyltransferase, putative	153.162
30086.m000213	isocitrate lyase, putative	153.088
29633.m000905	succinate dehydrogenase, putative	153.019
29801.m003060	conserved hypothetical protein	152.83
30170.m013972	cytochrome P450, putative	152.73
29929.m004663	t1f15.12 protein, putative	152.643
30178.m000882	conserved hypothetical protein	152.303
27623.m000137	cop9 complex subunit 7a, putative	151.997
29739.m003583	puromycin-sensitive aminopeptidase, putative	151.578
30128.m008573	40S ribosomal protein S27, putative	151.519
27516.m000174	Aquaporin PIP2.1, putative	151.068
29794.m003486	conserved hypothetical protein	150.992
28320.m001101	NADH-cytochrome B5 reductase, putative	150.938
30174.m008650	caax prenyl protease ste24, putative	150.796
29908.m006071	histone h3, putative	150.683
29776.m000487	coatomer epsilon subunit, putative	150.578
29885.m000144	alcohol dehydrogenase, putative	150.273
29600.m000550	aconitase, putative	150.088
29841.m002904	Pyrophosphate-energized vacuolar membrane proton pump, putative	149.828
29842.m003687	transcription regulator, putative	149.827
29830.m001432	phosphoserine aminotransferase, putative	149.219
30064.m000498	dihydrolipoamide succinyltransferase component of 2-oxoglutarate dehydrogenase, putative	149.149
30128.m008874	Eukaryotic translation initiation factor 3 subunit, putative	148.892
29520.m000090	conserved hypothetical protein	148.871
29765.m000735	phosphoribosylamine-glycine ligase, putative	148.738
30189.m001676	Succinyl-CoA ligase [GDP-forming] subunit alpha-2, mitochondrial precursor, putative	148.714
29701.m000596	Vacuolar cation/proton exchanger 1a, putative	148.661
30074.m001394	Patellin-3, putative	148.595
30190.m010873	eukaryotic translation initiation factor 3 subunit, putative	148.534
30190.m010790	ubiquitin-conjugating enzyme E2, putative	148.413
30174.m008701	serine/threonine protein phosphatase 2a regulatory subunit A, putative	148.193
29745.m000364	Serine carboxypeptidase, putative	147.921
29964.m000157	Calcium-binding protein, putative	147.76
27688.m000062	conserved hypothetical protein	147.726
30170.m014071	ornithine carbamoyltransferase, putative	147.714
28498.m000203	conserved hypothetical protein	147.517
27504.m000641	60S ribosomal protein L27a, putative	147.427
30131.m007081	60S ribosomal protein L44	147.405
30076.m004510	cathepsin B, putative	147.158
30174.m008892	proteasome subunit beta type, putative	147.055
28966.m000540	methionine aminopeptidase, putative	146.808
30190.m011104	NAD dependent epimerase/dehydratase, putative	146.778
28324.m000405	ubiquitin-conjugating enzyme, putative	146.633
30131.m007181	Aspartic proteinase nepenthesin-1 precursor, putative	146.526
30115.m001238	conserved hypothetical protein	146.482
29864.m001470	s-adenosyl-l-methionine:delta24-sterol-C-methyltransferase, putative	146.01
29832.m000313	6-phosphogluconate dehydrogenase, putative	145.849
30217.m000250	RNA binding protein, putative	145.832
29827.m002637	Ubiquitin-fold modifier 1 precursor, putative	145.819
29578.m000201	conserved hypothetical protein	145.726
30131.m006989	conserved hypothetical protein	145.569
30169.m006441	Sulfite reductase [ferredoxin], putative	145.504
27810.m000646	lysophosphatidic acid acyltransferase, putative	145.5
29836.m000557	lung seven transmembrane receptor, putative	145.19
30068.m002528	conserved hypothetical protein	145.08
30111.m000705	ATP synthase D chain, mitochondrial, putative	144.877
29629.m001424	Neighbor of COX4, putative	144.724
28830.m000228	cytochrome-c oxidase, putative	144.59
29631.m001051	ATP-citrate synthase, putative	144.399
30174.m009127	UDP-glucose 6-dehydrogenase, putative	144.372
30180.m001063	2,4-dienoyl-CoA reductase, putative	144.173
30106.m000662	Uro-adherence factor A precursor, putative	144.065
29908.m006006	Endoplasmic reticulum-Golgi intermediate compartment protein, putative	144.039
30039.m000229	calcium-transporting atpase 4, endoplasmic reticulum-type, putative	143.969
29732.m000319	tryptophan biosynthesis protein, trpc, putative	143.748
29889.m003271	60S ribosomal protein L29, putative	143.165
29637.m000729	hypothetical protein	143.007
30170.m013762	Xylem serine proteinase 1 precursor, putative	142.984
29765.m000723	rab15, 13, 10, 1, 35, 5, and, putative	142.96
29428.m000329	cysteine-type peptidase, putative	142.9
27955.m000378	conserved hypothetical protein	142.764
30076.m004681	Chaperone protein dnaJ, putative	142.683
30170.m014359	starch branching enzyme II, putative	142.666
37131.m000014	conserved hypothetical protein	142.6
27918.m000042	hypothetical protein	142.186
27461.m000102	60S acidic ribosomal protein P2, putative	142.131
29648.m002009	proteasome subunit beta type, putative	142.12
29728.m000797	Carbamoyl-phosphate synthase small chain, putative	142.038
29751.m001894	sorting and assembly machinery (sam50) protein, putative	141.982
30131.m007082	Late embryogenesis abundant protein, putative	141.877
28049.m000303	conserved hypothetical protein	141.743
29827.m002585	mak, putative	141.652
30169.m006305	ccaat-binding transcription factor, putative	141.623
29813.m001450	40S ribosomal protein S9, putative	141.543
30131.m007058	glucose-1-phosphate adenylyltransferase, putative	141.395
28644.m000934	Nonspecific lipid-transfer protein B, putative	141.242
30170.m013712	conserved hypothetical protein	141.199
29904.m002957	26S proteasome regulatory subunit rpn2, putative	141.178
30076.m004633	carboxypeptidase regulatory region-containingprotein, putative	141.029
29678.m000505	acetolactate synthase, putative	140.966
29092.m000446	peroxiredoxin, putative	140.894
29676.m001652	Polyneuridine-aldehyde esterase precursor, putative	140.893
29680.m001749	o-linked n-acetylglucosamine transferase, ogt, putative	140.887
29900.m001607	Heterogeneous nuclear ribonucleoprotein A1, putative	140.763
30039.m000230	calcium-transporting atpase 4, endoplasmic reticulum-type, putative	140.733
28752.m000336	conserved hypothetical protein	140.656
30136.m001017	ATP synthase epsilon chain, mitochondrial, putative	140.601
30190.m010898	NADH-ubiquinone oxidoreductase 1, chain, putative	140.205
29904.m002960	conserved hypothetical protein	139.813
29813.m001540	26S proteasome subunit S9, putative	139.796
27613.m000618	glycerophosphoryl diester phosphodiesterase, putative	139.642
29851.m002385	conserved hypothetical protein	139.576
29840.m000625	Esterase D, putative	139.49
30174.m008832	14 kDa proline-rich protein DC2.15 precursor, putative	139.452
30204.m001813	conserved hypothetical protein	139.428
29780.m001373	eukaryotic translation initiation factor 3 subunit, putative	139.423
29908.m006175	LysM domain GPI-anchored protein 1 precursor, putative	139.212
27894.m000799	Multiprotein-bridging factor, putative	139.197
29822.m003509	casein kinase II beta chain, putative	138.804
30170.m013816	organic anion transporter, putative	138.657
30190.m011194	tubulin beta chain, putative	138.611
30147.m013996	purine permease, putative	138.429
29904.m002990	potassium channel beta, putative	138.387
29827.m002629	pectin acetylesterase, putative	138.304
29806.m000930	2-oxoglutarate/malate translocator, chloroplast precursor, putative	138.073
30128.m008884	importin alpha, putative	137.768
29904.m002966	glutathione reductase, putative	137.731
30131.m006982	lysosomal alpha-mannosidase, putative	137.645
30147.m014530	WD-repeat protein, putative	137.593
30169.m006313	thiosulfate sulfertansferase, putative	137.495
29912.m005401	protein arginine n-methyltransferase 1, putative	137.438
30040.m000273	conserved hypothetical protein	137.333
30147.m014104	conserved hypothetical protein	137.189
29848.m004533	Early nodulin 55-2 precursor, putative	137.094
29765.m000732	Glycogen synthase kinase-3 beta, putative	137.063
30225.m001709	8.4 kDa sulfur-rich protein precursor, putative	136.975
30131.m007005	translocon-associated protein, beta subunit precursor, putative	136.866
29929.m004644	lipid binding protein, putative	136.777
30091.m000231	eukaryotic translation initiation factor 3 subunit, putative	136.66
30147.m014437	proteasome subunit alpha type, putative	136.496
29915.m000465	Nonspecific lipid-transfer protein precursor, putative	136.433
29794.m003322	conserved hypothetical protein	136.219
29739.m003691	Eukaryotic translation initiation factor 3 subunit, putative	136.194
30131.m007100	vacuolar proton atpase, putative	136.144
29848.m004713	hypothetical protein	136.14
29269.m000239	synaptotagmin, putative	136.019
30099.m001626	proline iminopeptidase, putative	135.799
27561.m000300	DAG protein, chloroplast precursor, putative	135.782
30189.m001675	Succinyl-CoA ligase [GDP-forming] subunit alpha-2, mitochondrial precursor, putative	135.688
29917.m001996	Pescadillo, putative	135.459
30174.m009000	dead box ATP-dependent RNA helicase, putative	134.963
29850.m000282	adenylate cyclase, putative	134.938
27811.m000087	ribophorin, putative	134.918
30099.m001639	Transaminase mtnE, putative	134.816
29994.m000453	Rhythmically expressedprotein 2 protein, putative	134.334
29739.m003665	26S protease regulatory subunit, putative	134.281
30183.m001308	protein transport protein sec23, putative	134.019
30190.m011039	C-4 methyl sterol oxidase, putative	133.975
27777.m000272	translation initiation inhibitor, putative	133.93
29904.m003020	chaperonin-60kD, ch60, putative	133.78
29693.m002069	conserved hypothetical protein	133.324
28152.m000909	ATP-dependent Clp protease proteolytic subunit, putative	133.284
29728.m000801	conserved hypothetical protein	132.832
27704.m000151	UDP-n-acteylglucosamine pyrophosphorylase, putative	132.748
29118.m000100	Thioredoxin H-type	132.649
29739.m003658	transmembrane protein 14, putative	132.638
29912.m005402	xaa-pro dipeptidase, putative	132.636
30174.m008963	peroxisomal biogenesis factor, putative	132.548
30190.m011076	conserved hypothetical protein	132.509
30131.m006970	ubiquinol-cytochrome C reductase iron-sulfur subunit, putative	132.307
28546.m000073	histone h2b, putative	132.304
29684.m000310	Pectinesterase-2 precursor, putative	132.238
29912.m005371	casein kinase, putative	132.207
30169.m006252	D-alanyl-D-alanine endopeptidase, putative	132.027
29814.m000737	conserved hypothetical protein	131.84
28449.m000019	rab15, 13, 10, 1, 35, 5, and, putative	131.728
28470.m000429	GAST1 protein precursor, putative	131.622
29820.m000983	importin beta-1, putative	131.347
30131.m006859	vacuolar ATP synthase subunit C, putative	131.195
30190.m010975	cytochrome C1, putative	131.086
29765.m000733	rRNA-processing protein EBP2, putative	130.909
29844.m003288	Protein FRIGIDA, putative	130.842
29666.m001459	conserved hypothetical protein	130.837
28623.m000398	vacuolar ATP synthase proteolipid subunit 1, 2, 3, putative	130.735
29158.m000192	proteasome subunit alpha type, putative	130.346
30147.m014535	adenylate kinase 1, putative	129.811
30128.m008560	glycyl-tRNA synthetase, putative	129.767
29939.m000525	dehydroascorbate reductase, putative	129.708
29176.m000137	citrate synthase, putative	129.657
29728.m000829	o-methyltransferase, putative	129.545
29868.m000340	cdk1, putative	129.338
30005.m001247	Endosomal P24A protein precursor, putative	129.225
27471.m000420	small nuclear ribonucleoprotein f, putative	128.996
30190.m010985	prohibitin, putative	128.99
29739.m003674	Pectinesterase PPE8B precursor, putative	128.986
29739.m003742	proteasome subunit alpha type, putative	128.926
29842.m003581	lactoylglutathione lyase, putative	128.669
29805.m001556	conserved hypothetical protein	128.665
29767.m000207	Mitochondrial respiratory chain complexes assembly protein AFG3, putative	128.621
29983.m003144	tyrosine aminotransferase, putative	128.532
30148.m001404	calmodulin binding protein, putative	128.517
29680.m001700	calcium ion binding protein, putative	128.423
59297.m000013	dead box ATP-dependent RNA helicase, putative	127.846
30008.m000812	Pre-mRNA-splicing factor, putative	127.686
29912.m005361	profilin, putative	127.386
29630.m000805	40S ribosomal protein S19-3, putative	127.162
29912.m005588	sodium-bile acid cotransporter, putative	127.105
29872.m000540	ran-binding protein, putative	126.973
27810.m000668	conserved hypothetical protein	126.921
28492.m000464	conserved hypothetical protein	126.911
29924.m000095	beta-glucosidase, putative	126.606
30068.m002586	lung seven transmembrane receptor, putative	126.504
29811.m000537	Minor histocompatibility antigen H13, putative	126.367
29929.m004583	isopentenyl-diphosphate delta isomerase, putative	126.309
29706.m001336	zeta-coat protein, putative	126.274
29938.m000591	ubiquitin-associated uba/ubx domain-containingprotein, putative	126.232
28035.m000359	transferase, transferring glycosyl groups, putative	126.166
29005.m000260	Glucan endo-1,3-beta-glucosidase precursor, putative	125.941
30170.m014360	small nuclear ribonucleoprotein, putative	125.891
30008.m000797	3-isopropylmalate dehydratase, putative	125.862
29794.m003464	conserved hypothetical protein	125.731
30204.m001814	26S protease regulatory subunit, putative	125.545
29269.m000246	protein translocase, putative	125.516
30131.m007138	ubiquitin fusion degradaton protein, putative	125.438
29609.m000576	structural constituent of ribosome, putative	125.343
30170.m014069	proteasome subunit alpha type, putative	125.122
29889.m003300	ATP-citrate synthase, putative	125.112
29842.m003612	nuclear acid binding protein, putative	125.076
29801.m003157	ribosomal protein S9, putative	124.932
29830.m001435	plant ubiquilin, putative	124.873
30209.m001527	rab11, putative	124.836
28470.m000431	conserved hypothetical protein	124.665
29726.m004038	RALFL33, putative	124.322
30174.m009074	nucleic acid binding protein, putative	124.234
30174.m009097	RNA binding protein, putative	124.197
29929.m004652	conserved hypothetical protein	124.194
28281.m000370	asparagine synthetase, putative	123.939
30005.m001304	actin depolymerizing factor, putative	123.939
30005.m001246	conserved hypothetical protein	123.769
30190.m010886	rab9 and, putative	123.563
29171.m000267	chaperonin containing t-complex protein 1, eta subunit, tcph, putative	123.455
30174.m009043	H/ACA ribonucleoprotein complex subunit, putative	123.452
29876.m000260	RNA and export factor binding protein, putative	123.415
29739.m003757	cysteine protease, putative	123.26
30190.m011222	conserved hypothetical protein	123.202
29709.m001213	uridylate kinase plant, putative	122.742
30068.m002561	conserved hypothetical protein	122.732
29983.m003145	tyrosine aminotransferase, putative	122.523
30055.m001573	40S ribosomal protein S25, putative	122.357
29986.m001646	sucrose synthase, putative	122.297
30131.m007076	phosphatidylinositol transporter, putative	122.276
27791.m000086	dihydroorotate dehydrogenase, putative	122.215
30005.m001290	Legumin A precursor (Beta-globulin) (LEGA-C94) [Contains: Legumin A acidic chain; Legumin A basic chain], putative	122.011
30075.m001158	sphingolipid fatty acid alpha hydroxylase	121.855
29948.m000719	acyl-CoA oxidase, putative	121.648
30190.m010899	phenylalanyl-tRNA synthetase beta chain, putative	121.64
29791.m000541	Histidine-containing phosphotransfer protein, putative	121.431
30131.m007267	mitochondrial import receptor subunit tom40, putative	121.363
29968.m000640	small nuclear ribonucleoprotein sm d2, putative	121.305
29687.m000580	signal recognition particle receptor alpha subunit, putative	121.263
44978.m000014	conserved hypothetical protein	120.903
29869.m001177	26S proteasome regulatory subunit S3, putative	120.871
30078.m002330	conserved hypothetical protein	120.729
29912.m005461	oligosaccharyl transferase, putative	120.112
30005.m001268	Nonspecific lipid-transfer protein precursor, putative	120.069
30131.m007104	coatomer alpha subunit, putative	120.003
30190.m010847	dynamin, putative	119.992
30147.m013869	zinc ion binding protein, putative	119.788
30147.m013860	elongation factor tu, putative	119.633
29844.m003268	conserved hypothetical protein	119.625
29999.m000204	inorganic pyrophosphatase, putative	119.563
30068.m002627	60S ribosomal protein L9, putative	119.489
29794.m003351	Vacuolar-processing enzyme precursor, putative	119.411
29520.m000089	protein binding protein, putative	119.403
29923.m000805	conserved hypothetical protein	119.129
29693.m002079	60S ribosomal protein L32, putative	119.067
30190.m010896	2-hydroxyacid dehydrogenase, putative	119.044
29729.m002348	Potassium transporter, putative	118.953
29968.m000655	60S ribosomal protein L24, mitochondrial precursor, putative	118.907
29794.m003324	glycine dehydrogenase, putative	118.838
29929.m004613	glucose-6-phosphate 1-dehydrogenase, putative	118.753
29726.m004119	Major allergen Pru ar, putative	118.716
29729.m002321	conserved hypothetical protein	118.555
29804.m001526	bromodomain-containing protein, putative	118.421
27394.m000344	Pyrophosphate-energized vacuolar membrane proton pump, putative	118.34
30131.m006925	eukaryotic peptide chain release factor subunit, putative	118.306
30009.m000821	Eukaryotic translation initiation factor 3 subunit, putative	118.239
29804.m001485	UDP-glucuronic acid/UDP-N-acetylgalactosamine transporter, putative	118.218
29912.m005353	mitochondrial processing peptidase alpha subunit, putative	118.166
29777.m000279	valyl-tRNA synthetase, putative	118.16
29848.m004627	conserved hypothetical protein	118.131
29765.m000743	60S ribosomal protein L3, putative	118.121
30055.m001574	conserved hypothetical protein	118.028
30170.m013756	40S ribosomal protein S29, putative	117.909
27967.m000047	purine transporter, putative	117.888
30055.m001537	Vacuolar protein sorting-associated protein VPS4, putative	117.848
28705.m000058	Angio-associated migratory cell protein, putative	117.842
30147.m013940	nitrogen fixation protein nifu, putative	117.805
30147.m014522	ATP binding protein, putative	117.715
29822.m003488	tyrosyl-tRNA synthetase, putative	117.708
29908.m006070	cytochrome C oxidase polypeptide vib, putative	117.646
29912.m005496	3-hydroxyacyl-CoA dehyrogenase, putative	117.432
29820.m001021	Patellin-6, putative	117.415
27471.m000403	Senescence-associated protein DIN1, putative	117.336
29687.m000597	neutral alpha-glucosidase ab precursor, putative	117.206
30190.m011230	short-chain dehydrogenase, putative	116.606
30190.m011199	glutathione-s-transferase theta, gst, putative	116.489
30204.m001769	t1b9.26 protein, putative	116.459
28226.m000883	shk1 kinase-binding protein, putative	116.419
30068.m002663	26S proteasome subunit, putative	116.416
29646.m001064	xaa-pro aminopeptidase, putative	116.403
29904.m002982	dihydroxy-acid dehydratase, putative	116.319
29729.m002310	conserved hypothetical protein	116.311
29986.m001617	dtdp-glucose 4-6-dehydratase, putative	116.287
29912.m005500	conserved hypothetical protein	116.151
29929.m004664	Signal peptidase complex subunit, putative	116.005
29830.m001444	transcription factor, putative	115.783
29940.m000401	cytochrome P450, putative	115.777
29703.m001548	elongation factor tu, putative	115.745
29794.m003443	conserved hypothetical protein	115.675
30076.m004456	DNA binding protein, putative	115.431
30068.m002667	dead box ATP-dependent RNA helicase, putative	115.394
30111.m000728	proteasome subunit beta type, putative	115.375
29634.m002139	r3h domain containing protein, putative	115.263
29603.m000526	conserved hypothetical protein	115.211
30190.m010783	vacuolar ATP synthase subunit E, putative	115.168
29843.m000285	conserved hypothetical protein	115.111
27516.m000169	phosphoglucomutase, putative	115.004
29686.m000895	ubiquitin-protein ligase, putative	114.926
30146.m003502	Auxin-responsive protein IAA6, putative	114.901
29991.m000626	Phosphatidylcholine: Diacylglycerol Acyltransferase	114.898
29968.m000661	conserved hypothetical protein	114.87
29910.m000926	aspartyl-tRNA synthetase, putative	114.747
30128.m008885	heat shock protein binding protein, putative	114.744
46317.m000013	aldo/keto reductase, putative	114.735
30147.m013883	copper amine oxidase, putative	114.64
30078.m002313	hypothetical protein	114.582
29908.m006167	Transmembrane emp24 domain-containing protein 10 precursor, putative	114.461
30128.m008606	conserved hypothetical protein	114.456
29873.m000158	Vesicle-associated membrane protein, putative	114.435
29666.m001491	tryptophan synthase beta chain, putative	114.231
29606.m000101	Cellulose synthase A catalytic subunit 6 [UDP-forming], putative	114.134
30190.m011112	conserved hypothetical protein	114.065
30204.m001761	cytochrome B5 isoform 1, putative	114.009
30076.m004675	Beta-glucosidase, putative	113.803
29839.m000427	argininosuccinate synthase, putative	113.752
30169.m006262	7-dehydrocholesterol reductase, putative	113.722
29685.m000479	conserved hypothetical protein	113.7
28738.m000146	aspartate aminotransferase, putative	113.69
29841.m002885	signal recognition particle 54 kD protein, putative	113.685
29806.m000980	conserved hypothetical protein	113.659
29629.m001374	conserved hypothetical protein	113.611
28076.m000417	4-hydroxy-3-methylbut-2-en-1-yl diphosphate synthase, putative	113.528
29609.m000578	tip120, putative	113.495
29830.m001394	30S ribosomal protein S17, putative	113.445
29904.m002904	methionine-tRNA synthetase, putative	113.43
29983.m003286	calcium-dependent protein kinase, putative	113.219
29993.m001062	f12k11.14, putative	113.012
29468.m000030	lipoxygenase, putative	112.943
30115.m001194	Caltractin, putative	112.854
29917.m001962	conserved hypothetical protein	112.813
28193.m000309	bax inhibitor, putative	112.731
29801.m003142	UDP-glucosyltransferase, putative	112.724
27985.m000888	Peroxidase 43 precursor, putative	112.599
29711.m000330	beta-fructofuranosidase, putative	112.539
30078.m002234	dead box ATP-dependent RNA helicase, putative	112.49
29765.m000727	nucleic acid binding protein, putative	112.437
30111.m000702	ATP binding protein, putative	112.359
30146.m003490	mitochondrial processing peptidase alpha subunit, putative	112.107
29462.m000383	60S acidic ribosomal protein P3, putative	111.988
29729.m002398	quinone oxidoreductase, putative	111.922
30170.m014012	cop9 complex subunit, putative	111.771
30147.m014317	calcium-dependent protein kinase, putative	111.708
30068.m002625	60S ribosomal protein L9, putative	111.625
29693.m002063	programmed cell death, putative	111.597
30170.m014159	conserved hypothetical protein	111.593
27526.m000074	organic anion transporter, putative	111.585
29703.m001491	nucleolar protein nop56, putative	111.557
29777.m000270	Glucan endo-1,3-beta-glucosidase precursor, putative	111.437
30190.m011214	Glutamate--cysteine ligase, chloroplast precursor, putative	111.349
29154.m000214	histone h2b, putative	111.299
29841.m002922	prli-interacting factor l, putative	111.16
29825.m000321	branched-chain amino acid aminotransferase, putative	111.102
29852.m002020	Periplasmic beta-glucosidase precursor, putative	111.099
30170.m013617	Phosphoenolpyruvate carboxykinase [ATP], putative	111.053
29813.m001477	ATP binding protein, putative	110.985
29773.m000289	methylenetetrahydrofolate dehydrogenase, putative	110.685
29917.m002006	conserved hypothetical protein	110.508
29889.m003283	non-canonical ubiquitin conjugating enzyme, putative	110.498
29889.m003314	conserved hypothetical protein	110.477
29607.m000233	NAD dependent epimerase/dehydratase, putative	110.379
27810.m000665	Chaperone protein dnaJ, putative	110.352
29827.m002537	acetylornithine deacetylase, putative	109.911
27448.m000068	amino acid transporter, putative	109.902
27964.m000362	ATP binding protein, putative	109.858
30128.m008894	protein disulfide isomerase, putative	109.677
30174.m009055	Ethanol tolerance protein GEKO1, putative	109.548
36868.m000011	lysosomal alpha-mannosidase, putative	109.542
30100.m000786	sugar transporter, putative	109.47
29889.m003401	late embryogenesis abundant, putative	109.169
29780.m001383	transporter, putative	109.165
29747.m001061	conserved hypothetical protein	109.115
30169.m006632	Pyrophosphate-energized membrane proton pump, putative	108.991
29631.m001014	polygalacturonase, putative	108.805
29154.m000216	rab15, 13, 10, 1, 35, 5, and, putative	108.68
30162.m001257	ctp synthase, putative	108.615
30128.m008709	eukaryotic peptide chain release factor subunit, putative	108.611
30128.m008713	conserved hypothetical protein	108.601
30170.m014108	beta-galactosidase, putative	108.601
29826.m000750	conserved hypothetical protein	108.535
29982.m000222	group II plp decarboxylase, putative	108.519
30169.m006350	Ribosomal RNA assembly protein mis3, putative	108.512
29822.m003479	conserved hypothetical protein	108.505
29848.m004586	WD-repeat protein, putative	108.495
29876.m000254	conserved hypothetical protein	108.359
29646.m001075	splicing factor u2af large subunit, putative	108.315
29977.m000251	Glucan endo-1,3-beta-glucosidase precursor, putative	108.215
29737.m001255	structural constituent of ribosome, putative	108.195
30170.m013947	f16n3.6 protein, putative	108.112
30138.m003985	RNA polymerase-associated protein LEO1, putative	108.093
27732.m000275	conserved hypothetical protein	107.962
30068.m002555	UBX domain-containing protein, putative	107.954
29908.m006265	argininosuccinate lyase, putative	107.87
30174.m008656	50S ribosomal protein L5, putative	107.853
27428.m000106	pyruvate kinase, putative	107.822
30170.m014092	26S protease regulatory subunit S10b, putative	107.792
29841.m002828	lactoylglutathione lyase, putative	107.789
30174.m009090	6-phosphogluconolactonase, putative	107.778
30131.m007162	NADH dehydrogenase, putative	107.573
29634.m002121	aldose 1-epimerase, putative	107.555
29651.m000283	aldose-1-epimerase, putative	107.529
29851.m002445	lipid binding protein, putative	107.526
30138.m003949	pentatricopeptide repeat-containing protein, putative	107.526
27810.m000643	adenylosuccinate synthetase, putative	107.384
29739.m003727	conserved hypothetical protein	107.255
29957.m001419	conserved hypothetical protein	107.203
29983.m003290	Cleft lip and palate transmembrane protein, putative	107.163
29842.m003519	EH-domain-containing protein, putative	107.049
29990.m000516	nucleotide binding protein, putative	106.966
30131.m007289	WD-repeat protein, putative	106.959
29634.m002062	Ubiquitin-conjugating enzyme E2-18 kDa, putative	106.952
29929.m004679	proteasome subunit beta type 5,8, putative	106.917
30170.m014066	Protein yrdA, putative	106.895
29794.m003446	aspartate aminotransferase, putative	106.833
29739.m003772	12-oxophytodienoate reductase opr, putative	106.809
28166.m001078	2S albumin precursor [Contains: 2S albumin small chain; 2S albumin large chain], putative	106.712
30147.m013941	Pantothenate kinase, putative	106.568
29844.m003216	coated vesicle membrane protein, putative	106.565
29962.m000052	conserved hypothetical protein	106.501
30147.m014111	Protein HVA22, putative	106.381
29733.m000747	pentatricopeptide repeat-containing protein, putative	106.38
29933.m001394	hypothetical protein	106.218
29693.m002009	Calcyclin-binding protein, putative	106.212
29576.m000229	Fructose-1,6-bisphosphatase, cytosolic, putative	106.207
30128.m008763	conserved hypothetical protein	106.196
30045.m000490	ubiquitin-conjugating enzyme e2S, putative	106.184
29883.m001989	NADH-ubiquinone oxidoreductase 24 kD subunit, putative	106.043
30131.m006910	uv excision repair protein rad23, putative	106.003
29889.m003358	dihydrolipoamide dehydrogenase, putative	105.955
30138.m004068	geranylgeranyl hydrogenase, putative	105.946
29830.m001442	dihydrodipicolinate synthase, putative	105.928
30101.m000383	3-isopropylmalate dehydratase, putative	105.707
30190.m011201	glutathione-s-transferase theta, gst, putative	105.538
30143.m001191	mannose-1-phosphate guanyltransferase, putative	105.524
28657.m000398	conserved hypothetical protein	105.486
28694.m000671	Protein SEY1, putative	105.339
29598.m000454	Prefoldin subunit, putative	105.18
29680.m001743	sensory transduction histidine kinase bacterial, putative	105.16
29970.m000992	UDP-glucosyltransferase, putative	105.141
29598.m000471	calcium ion binding protein, putative	105.06
29848.m004629	grr1, plant, putative	105.019
30075.m001188	phenylalanyl-tRNA synthetase beta chain, putative	104.963
29912.m005418	asparagine--tRNA ligase, putative	104.91
29780.m001370	conserved hypothetical protein	104.782
30146.m003542	tonoplast intrinsic protein, putative	104.772
60626.m00001	Ricin homolog, partial	104.731
30170.m013906	conserved hypothetical protein	104.706
27446.m000482	3-isopropylmalate dehydrogenase, putative	104.383
29848.m004653	conserved hypothetical protein	104.295
29851.m002405	glutaredoxin, grx, putative	104.135
30190.m011109	hydroxymethylglutaryl-CoA synthase, putative	103.976
30128.m008694	histone h2a, putative	103.741
29676.m001638	Serine/threonine-protein kinase SAPK10, putative	103.725
29226.m000077	40S ribosomal protein S5, putative	103.723
29739.m003776	conserved hypothetical protein	103.625
29742.m001436	dead box ATP-dependent RNA helicase, putative	103.468
30066.m000715	glutaminyl-tRNA synthetase, putative	103.378
29726.m004068	conserved hypothetical protein	103.26
29154.m000207	histone h2b, putative	103.254
29585.m000609	Auxin-induced protein 5NG4, putative	103.232
29724.m000826	Protein pob, putative	103.22
30174.m008648	conserved hypothetical protein	103.219
28842.m000959	centromere/microtubule binding protein cbf5, putative	103.181
29651.m000292	amidase, putative	103.111
28402.m000025	cytochrome P450, putative	103.066
30143.m001194	delta 1-pyrroline-5-carboxylate synthetase, putative	102.85
29736.m002021	calmodulin binding protein, putative	102.578
29912.m005426	Pectinesterase PPE8B precursor, putative	102.493
28883.m000734	serine/threonine protein phosphatase 2a regulatory subunit A, putative	102.49
29769.m000462	microsomal glutathione s-transferase, putative	102.452
29726.m004075	epoxide hydrolase, putative	102.35
29647.m002076	conserved hypothetical protein	102.305
29828.m000387	calmodulin, putative	102.28
29676.m001694	COR413-PM2, putative	102.254
29933.m001457	conserved hypothetical protein	102.16
27769.m000109	conserved hypothetical protein	101.965
30170.m014223	conserved hypothetical protein	101.857
29678.m000496	succinate semialdehyde dehydrogenase, putative	101.782
30213.m000667	6-phosphogluconolactonase, putative	101.755
51687.m000013	conserved hypothetical protein	101.601
28725.m000317	Serine/threonine-protein kinase ASK1, putative	101.531
28644.m000932	oxidoreductase, putative	101.516
29693.m002046	conserved hypothetical protein	101.456
29633.m000917	glycerol-3-phosphate dehydrogenase, putative	101.428
29641.m000389	60S ribosomal protein L51, putative	101.361
29966.m000222	serine/threonine protein kinase, putative	101.348
29780.m001361	zinc finger protein, putative	101.321
30073.m002296	vacuolar ATP synthase subunit h, putative	101.321
29711.m000323	triosephosphate isomerase, putative	101.141
29863.m001097	Protein GIGANTEA, putative	101.046
29092.m000455	brix domain containing protein, putative	101.032
29929.m004767	steroid dehydrogenase, putative	100.966
30170.m013663	Squalene monooxygenase, putative	100.955
29680.m001664	synovial sarcoma associated ss18 protein, putative	100.881
28842.m000917	conserved hypothetical protein	100.739
29158.m000197	ptm1, putative	100.676
30078.m002342	conserved hypothetical protein	100.555
30072.m000960	HSP90 co-chaperone, putative	100.485
30073.m002258	protein transporter, putative	100.434
28842.m000927	pyruvate kinase, putative	100.348
29794.m003436	catalytic, putative	100.248
29912.m005336	valacyclovir hydrolase, putative	100.222
29002.m000146	conserved hypothetical protein	100.216
29794.m003360	3'-5' exonuclease, putative	100.208
29726.m003980	acyl carrier protein, putative	100.184
29841.m002797	cytochrome C oxidase, putative	100.06
30138.m004051	rotamase, putative	99.9131
27504.m000621	catalytic, putative	99.8899
30170.m013722	CDK, putative	99.8867
29705.m000602	D-alanine aminotransferase, putative	99.8156
29748.m000389	eukaryotic translation initiation factor 2 gamma subunit, putative	99.6306
29968.m000660	Anthranilate synthase component II, putative	99.5966
29794.m003342	nucleic acid binding protein, putative	99.5531
29942.m000746	Serine carboxypeptidase, putative	99.2374
29844.m003223	acireductone dioxygenase, putative	99.2175
29756.m000511	rnase l inhibitor, putative	99.1581
30147.m013773	malate synthase, putative	99.1208
29703.m001503	conserved hypothetical protein	99.1131
29648.m001970	40S ribosomal protein S26, putative	99.0377
28076.m000422	ubiquitin-protein ligase, putative	98.8668
28066.m000021	peptidylprolyl isomerase, putative	98.6313
27543.m000154	alanyl-tRNA synthetase, putative	98.5567
29929.m004512	pentatricopeptide repeat-containing protein, putative	98.5232
28842.m000960	centromere/microtubule binding protein cbf5, putative	98.4571
30147.m013899	Stachyose synthase precursor, putative	98.4415
29724.m000835	Cucumber peeling cupredoxin, putative	98.3765
29680.m001684	calcium-dependent protein kinase, putative	98.3724
28166.m001094	Homeobox protein FWA, putative	98.3702
29736.m002054	nitrate transporter, putative	98.3448
29093.m000081	conserved hypothetical protein	98.3089
29588.m000858	ccr4-associated factor, putative	98.2132
30157.m000793	selenium-binding protein, putative	98.1917
29582.m000248	histone h4, putative	98.1677
29889.m003398	50S ribosomal protein L3, putative	98.0432
29815.m000489	threonine dehydratase/deaminase, putative	98.024
30150.m000477	DAG protein, chloroplast precursor, putative	98.0146
28616.m000147	cysteinyl-tRNA synthetase, putative	97.9909
29588.m000863	60S ribosomal protein L7, putative	97.9629
30147.m014136	fructokinase, putative	97.8468
29631.m001022	nucleoredoxin, putative	97.8179
30174.m008910	conserved hypothetical protein	97.7846
30128.m008768	rac-GTP binding protein, putative	97.7313
29908.m005996	phosphoglycerate mutase, putative	97.6623
28582.m000333	conserved hypothetical protein	97.645
29589.m001265	superoxide dismutase [cu-zn], putative	97.595
29757.m000730	aspartate kinase, putative	97.5862
29813.m001510	Alpha-expansin 1 precursor, putative	97.5307
30146.m003432	chmp1, putative	97.4599
30174.m009164	initiation factor 5a, putative	97.4561
30068.m002602	Beta-1,3-galactosyltransferase sqv-2, putative	97.4523
29709.m001210	malic enzyme, putative	97.4444
28842.m000957	conserved hypothetical protein	97.444
46193.m000013	conserved hypothetical protein	97.4387
29830.m001388	naringenin,2-oxoglutarate 3-dioxygenase and flavanone 3-hydroxylase, putative	97.4303
29841.m002924	WD-repeat protein, putative	97.4031
30100.m000791	calcium-dependent protein kinase, putative	97.3706
29844.m003252	proteasome subunit beta type, putative	97.362
28842.m000908	Ubiquitin-conjugating enzyme E2 N, putative	97.3454
29815.m000495	late embryogenesis abundant, putative	97.3426
30128.m008967	ATP-citrate synthase, putative	97.2925
29738.m001029	protein binding protein, putative	97.2729
30055.m001559	60S ribosomal protein L10a, putative	97.2075
30217.m000257	DNA-directed RNA polymerase II, subunit n, putative	97.1606
29667.m000347	Cycloartenol synthase, putative	97.106
30138.m004059	Alpha-expansin 15 precursor, putative	97.0971
30131.m006956	hypothetical protein	97.0722
27524.m000298	DNA binding protein, putative	97.0219
30190.m011032	conserved hypothetical protein	96.9482
29727.m000492	nucleolysin tia-1, putative	96.8369
30169.m006444	Translocation protein sec62, putative	96.7261
29827.m002653	AP-1 complex subunit gamma-2, putative	96.6842
29669.m000838	conserved hypothetical protein	96.6307
29706.m001307	Nuclear transcription factor Y subunit A-3, putative	96.5905
29876.m000257	dtdp-glucose 4-6-dehydratase, putative	96.5783
29720.m000137	similarity to heparanase, putative	96.5283
29848.m004692	3-hydroxybutyryl-CoA dehydratase, putative	96.387
29620.m000554	protein disulfide isomerase, putative	96.3849
30094.m000684	serine carboxypeptidase, putative	96.3172
30143.m001162	pumilio, putative	96.2477
29986.m001623	DNA photolyase, putative	96.2138
30170.m013806	transcription factor, putative	96.1467
30169.m006263	conserved hypothetical protein	96.0674
29044.m000164	kinase, putative	95.9714
30147.m014100	Vacuolar protein sorting, putative	95.9136
29968.m000632	trehalose-6-phosphate synthase, putative	95.896
55678.m000030	conserved hypothetical protein	95.7539
30128.m008938	Protein FAM18B, putative	95.7508
28543.m000400	hydrolase, hydrolyzing O-glycosyl compounds, putative	95.593
29813.m001535	Transmembrane emp24 domain-containing protein 10 precursor, putative	95.3815
29889.m003303	conserved hypothetical protein	95.3263
29756.m000490	translation initiation factor, putative	95.137
27704.m000147	cholinephosphate cytidylyltransferase, putative	95.1077
29820.m001000	conserved hypothetical protein	95.0807
30147.m014381	Glutamyl-tRNA(Gln) amidotransferase subunit A, putative	94.7947
30063.m001436	endo-1,4-beta-glucanase, putative	94.7548
29794.m003447	myb, putative	94.6263
29955.m001169	Defective in cullin neddylation protein, putative	94.6213
29681.m001325	anthranilate synthase component I, putative	94.6047
29158.m000196	lsm1, putative	94.5123
30174.m008934	mads box protein, putative	94.5112
30217.m000251	Glycosyltransferase QUASIMODO1, putative	94.4315
29172.m000213	hypothetical protein	94.2456
28016.m000094	Sodium/potassium/calcium exchanger, putative	94.233
30116.m000391	mRNA turnover protein 4 mrt4, putative	94.1797
29333.m001063	mads box protein, putative	94.0897
29912.m005316	ectonucleotide pyrophosphatase/phosphodiesterase, putative	94.0454
27395.m000079	mitochondrial ribosomal protein S16, putative	94.0343
30170.m014088	AP-4 complex subunit mu-1, putative	93.964
30128.m008750	ccaat-binding transcription factor, putative	93.9011
29848.m004593	conserved hypothetical protein	93.8296
29917.m001951	nucleic acid binding protein, putative	93.7655
28726.m000067	TGF-beta-inducible nuclear protein, putative	93.7279
29983.m003291	conserved hypothetical protein	93.5787
29701.m000581	phd/F-box containing protein, putative	93.521
29794.m003341	hypothetical protein	93.4709
29883.m002008	WRKY transcription factor, putative	93.3794
28124.m000239	conserved hypothetical protein	93.283
30190.m011244	ubiquitin-conjugating enzyme h, putative	93.2426
27777.m000274	calcium-dependent protein kinase, putative	93.1682
30170.m014337	receptor protein kinase, putative	93.146
27395.m000080	Ubiquitin carboxyl-terminal hydrolase, putative	93.1311
30204.m001776	GTP-binding protein-plant, putative	92.9447
29904.m003021	NADH dehydrogenase, putative	92.6589
30054.m000787	conserved hypothetical protein	92.5341
29814.m000719	Omega-3 fatty acid desaturase, chloroplast precursor	92.4803
30073.m002306	conserved hypothetical protein	92.3867
29851.m002429	ATP-dependent Clp protease proteolytic subunit, putative	92.3778
29684.m000322	eukaryotic translation initiation factor 2c, putative	92.3166
30131.m007103	conserved hypothetical protein	92.3079
30147.m014001	conserved hypothetical protein	92.1409
30131.m006926	acetyl-CoA synthetase, putative	92.0274
28543.m000384	sucrose phosphate syntase, putative	91.9733
29815.m000502	conserved hypothetical protein	91.9588
30128.m008634	Protein transport protein Sec24C, putative	91.9247
29739.m003775	conserved hypothetical protein	91.9191
29765.m000724	rab11, putative	91.9045
29866.m000624	transcription initiation factor ia, putative	91.9003
30003.m000328	actin, putative	91.7619
30190.m010792	conserved hypothetical protein	91.7388
29629.m001425	Heterogeneous nuclear ribonucleoprotein A1, putative	91.7372
30076.m004699	importin alpha, putative	91.6874
30068.m002593	RNA-binding protein, putative	91.6487
30174.m008761	Nonspecific lipid-transfer protein A, putative	91.5689
29842.m003617	Derlin-2, putative	91.5097
30131.m007093	RNA-binding protein, putative	91.3991
29637.m000730	Xyloglucan galactosyltransferase KATAMARI1, putative	91.3604
29794.m003448	lupus la ribonucleoprotein, putative	91.3361
29751.m001862	DNA-directed RNA polymerase II 19 kD polypeptide rpb7, putative	91.33
29927.m000592	conserved hypothetical protein	91.309
29842.m003705	Flavoprotein wrbA, putative	91.2727
27914.m000427	glutamate decarboxylase, putative	91.1752
29772.m000315	Peroxidase 17 precursor, putative	91.1208
29629.m001438	serine hydroxymethyltransferase, putative	91.1155
29950.m001178	syntaxin, arabidopsis thaliana, putative	91.0504
29851.m002442	dolichyl-diphosphooligosaccharide--protein glycosyltransferase, putative	91.0269
29844.m003210	sulfate adenylyltransferase, putative	90.9683
28629.m000559	small nuclear ribonucleoprotein G, putative	90.9673
29772.m000320	poly-A binding protein, putative	90.9311
29739.m003675	Pectinesterase PPE8B precursor, putative	90.7861
30169.m006481	ubiquitin-conjugating enzyme E2 C, putative	90.7711
29333.m001072	50S ribosomal protein L22, putative	90.7637
29118.m000099	beta-galactosidase, putative	90.6715
28492.m000475	60S ribosomal protein L14, putative	90.6673
29917.m001960	quinone oxidoreductase, putative	90.5546
29953.m000445	conserved hypothetical protein	90.5378
28524.m000012	dehydroascorbate reductase, putative	90.4968
30169.m006384	conserved hypothetical protein	90.4582
30076.m004646	ATP-dependent Clp protease proteolytic subunit, putative	90.4513
29742.m001428	conserved hypothetical protein	90.4036
30147.m014138	phosphoglucomutase, putative	90.3498
30170.m014341	conserved hypothetical protein	90.342
27904.m000206	26S proteasome non-ATPase regulatory subunit, putative	90.3061
30041.m000242	Serine/threonine-protein kinase PBS1, putative	90.1284
29839.m000443	amino acid binding protein, putative	89.9821
28725.m000312	conserved hypothetical protein	89.9162
28505.m000116	zinc finger protein, putative	89.8804
29506.m000164	conserved hypothetical protein	89.8266
29851.m002455	4-hydroxy-3-methylbut-2-enyl diphosphate reductase, putative	89.8009
30170.m013731	Chaperone protein dnaJ, putative	89.6808
29912.m005410	30S ribosomal protein S8, putative	89.5952
30131.m007054	rer1 protein, putative	89.5272
29915.m000486	hydrolase, hydrolyzing O-glycosyl compounds, putative	89.4569
29726.m003929	Transmembrane BAX inhibitor motif-containing protein, putative	89.4553
29982.m000221	hypothetical protein	89.4258
30005.m001265	ribonuclease t2, putative	89.3807
29912.m005491	rac gtpase, putative	89.3134
29693.m002017	conserved hypothetical protein	89.2714
27751.m000176	N-acylneuraminate-9-phosphatase, putative	89.2088
30147.m014418	Auxin response factor, putative	89.1837
30147.m014014	mannose-1-phosphate guanyltransferase, putative	89.1788
29841.m002740	NMDA receptor-regulated protein, putative	89.1658
28452.m000046	ubiquitin-conjugating enzyme E2 I, putative	89.1057
30128.m008733	Alpha-L-fucosidase 2 precursor, putative	88.9675
30147.m014392	conserved hypothetical protein	88.904
30146.m003580	conserved hypothetical protein	88.8936
29977.m000253	nucleic acid binding protein, putative	88.8778
29635.m000462	5-AMP-activated protein kinase, putative	88.8298
29818.m000392	NADH-cytochrome B5 reductase, putative	88.8057
29868.m000344	26S proteasome non-atpase regulatory subunit, putative	88.7942
30190.m010969	Phosducin, putative	88.7723
28455.m000361	Adenine phosphoribosyltransferase, putative	88.7612
29630.m000793	glycogen phosphorylase, putative	88.7493
29825.m000325	conserved hypothetical protein	88.6961
31518.m000032	Thermostable beta-glucosidase B, putative	88.6197
29889.m003364	yth domain-containingprotein, putative	88.6186
30147.m014419	Transcription factor ICE1, putative	88.5771
28152.m000915	zinc finger protein, putative	88.5743
29701.m000587	Pyridoxin biosynthesis protein PDX1, putative	88.5662
29991.m000638	transferase, transferring glycosyl groups, putative	88.5437
29613.m000364	bifunctional purine biosynthesis protein, putative	88.5325
29794.m003328	conserved hypothetical protein	88.492
30131.m007256	glycerol-3-phosphate dehydrogenase, putative	88.4123
29612.m000375	short chain alcohol dehydrogenase, putative	88.4069
29751.m001819	receptor protein kinase, putative	88.3413
30076.m004655	conserved hypothetical protein	88.3189
30169.m006358	ribonucleic acid binding protein S1, putative	88.3057
29662.m000455	1-aminocyclopropane-1-carboxylate deaminase, putative	88.2316
29983.m003305	serine palmitoyltransferase I, putative	88.1994
29915.m000481	transcription elongation factor s-II, putative	88.1489
54899.m000013	ATP phosphoribosyltransferase, putative	88.1245
29900.m001548	Transcription elongation factor, putative	88.0963
30005.m001288	Legumin A precursor (Beta-globulin) (LEGA-C94) [Contains: Legumin A acidic chain; Legumin A basic chain], putative	88.0169
29868.m000341	lysosomal alpha-mannosidase, putative	88.0134
30183.m001303	spliceosome associated protein, putative	87.9867
29927.m000629	conserved hypothetical protein	87.9181
28180.m000392	tonoplast intrinsic protein, putative	87.9166
29794.m003449	Coiled-coil domain-containing protein, putative	87.8257
27395.m000083	protein phosphatase pp2a regulatory subunit B, putative	87.804
29589.m001274	Cyclin-dependent kinases regulatory subunit, putative	87.7945
28076.m000411	Aquaporin PIP2.1, putative	87.7896
29625.m000695	catalytic, putative	87.7828
30010.m000674	Aspartic proteinase precursor, putative	87.7384
29634.m002114	vacuolar ATP synthase subunit ac39, putative	87.7199
29917.m002011	aldose 1-epimerase, putative	87.6972
29986.m001599	conserved hypothetical protein	87.6454
29801.m003220	conserved hypothetical protein	87.6386
29581.m000256	serine/arginine rich splicing factor, putative	87.6271
30174.m008968	conserved hypothetical protein	87.6247
29687.m000594	Hydrophobic protein OSR8, putative	87.5884
59977.m000014	Cell elongation protein diminuto, putative	87.5537
29814.m000748	sorting and assembly machinery (sam50) protein, putative	87.5228
30147.m013944	50S ribosomal protein L7/L12, putative	87.5173
28637.m000206	Diaminopimelate epimerase, putative	87.4687
29765.m000731	conserved hypothetical protein	87.4555
29929.m004638	stress associated endoplasmic reticulum protein, putative	87.3943
29794.m003457	AP-2 complex subunit beta-1, putative	87.3634
30170.m014221	transporter, putative	87.0814
28200.m000193	multicopper oxidase, putative	87.0714
29807.m000496	serine-threonine kinase receptor-associated protein, putative	86.959
28349.m000062	Beta-expansin 1a precursor, putative	86.9363
29757.m000723	conserved hypothetical protein	86.8858
30190.m011066	conserved hypothetical protein	86.8372
30147.m013821	conserved hypothetical protein	86.8169
30008.m000821	eukaryotic translation initiation factor 4e, putative	86.7185
28196.m000210	alanine-glyoxylate aminotransferase, putative	86.6819
29659.m000144	histone deacetylase 1, 2 ,3, putative	86.6668
29792.m000613	translation initiation factor, putative	86.6657
30169.m006257	conserved hypothetical protein	86.647
29844.m003185	conserved hypothetical protein	86.5901
30169.m006519	conserved hypothetical protein	86.5895
29005.m000255	conserved hypothetical protein	86.5748
29611.m000228	conserved hypothetical protein	86.5601
28256.m000143	developmentally regulated GTP-binding protein, putative	86.5111
30068.m002538	ATP-dependent transporter, putative	86.5069
30076.m004632	pentatricopeptide repeat-containing protein, putative	86.5008
29900.m001630	o-methyltransferase, putative	86.4841
27651.m000098	ATP binding protein, putative	86.4439
27798.m000592	mitochondrial uncoupling protein, putative	86.4336
30171.m000404	Cell division control protein, putative	86.3263
30185.m000949	serine hydroxymethyltransferase, putative	86.3174
29904.m002991	cytochrome B5 isoform 1, putative	86.316
28037.m000046	copper transport protein atox1, putative	86.3154
30059.m000466	ELL-associated factor, putative	86.1659
29706.m001293	conserved hypothetical protein	86.1137
29680.m001662	phosphoribosylaminoimidazole carboxylase atpase-subunit, putative	86.1016
30147.m013835	ribonucleoprotein, chloroplast, putative	86.04
29794.m003496	protein phosphatase 2a, regulatory subunit, putative	85.8467
29912.m005288	Nuclear transcription factor Y subunit A-3, putative	85.7958
30190.m011250	conserved hypothetical protein	85.7556
30068.m002652	conserved hypothetical protein	85.7314
29684.m000320	60S ribosomal protein L24, putative	85.7116
29737.m001221	snare protein ykt6, putative	85.6575
29827.m002564	Transcription factor IWS1, putative	85.6066
30131.m006983	conserved hypothetical protein	85.5823
29974.m000233	conserved hypothetical protein	85.5292
29628.m000748	isocitrate dehydrogenase, putative	85.5111
28226.m000831	jun activation domain binding protein, putative	85.3521
29668.m000328	catalytic, putative	85.3514
29602.m000216	calcium lipid binding protein, putative	85.2877
29864.m001501	9-cis-epoxycarotenoid dioxygenase, putative	85.2212
29333.m001081	conserved hypothetical protein	85.0828
30225.m001702	Hepatocyte growth factor-regulated tyrosine kinase substrate, putative	85.0382
27613.m000630	protein translocase, putative	84.9747
30190.m010917	30S ribosomal protein S5, putative	84.9499
30073.m002240	chromosome region maintenance protein 1/exportin, putative	84.9487
28166.m001054	DNA binding protein, putative	84.8789
29724.m000855	dead box ATP-dependent RNA helicase, putative	84.8073
28405.m000015	transcription factor, putative	84.7535
29807.m000494	acyltransferase, putative	84.7163
30170.m014349	ribosome biogenesis protein tsr1, putative	84.7094
29698.m000067	bacteriochlorophyll synthase, putative	84.6937
28401.m000077	peptidylprolyl isomerase, putative	84.681
29727.m000470	Chaperone protein dnaJ, putative	84.6352
29822.m003476	structure-specific recognition protein, putative	84.6321
29848.m004683	conserved hypothetical protein	84.613
28320.m001115	Protein HLJ1, putative	84.5681
30128.m008879	conserved hypothetical protein	84.4826
29618.m000098	conserved hypothetical protein	84.4226
30128.m008583	sterol isomerase, putative	84.4086
30170.m013831	cysteine protease, putative	84.3513
29827.m002595	amino acid transporter, putative	84.2587
29794.m003367	hypothetical protein	84.1302
29884.m000184	leucine-rich repeat transmembrane protein kinase, putative	84.0711
29682.m000600	protein kinase, putative	84.0567
29864.m001429	acetyltransferase complex ard1 subunit, putative	84.053
29820.m001026	conserved hypothetical protein	84.0403
30068.m002567	conserved hypothetical protein	84.01
29736.m002097	pyruvate dehydrogenase, putative	83.9508
30147.m014091	calmodulin binding protein, putative	83.9377
30055.m001603	fucose synthetase, putative	83.7697
29589.m001295	eukaryotic translation initiation factor 2c, putative	83.7207
27953.m000063	2,4-dihydroxyhept-2-ene-1,7-dioic acid aldolase, putative	83.6938
30128.m008615	conserved hypothetical protein	83.6754
29848.m004585	Protein C2orf4, putative	83.6695
29617.m000137	conserved hypothetical protein	83.6395
30174.m008760	Nonspecific lipid-transfer protein A, putative	83.6262
29093.m000078	Protein MLO, putative	83.6244
29589.m001237	lactoylglutathione lyase, putative	83.5983
30169.m006229	ribosomal protein S9, putative	83.5905
29681.m001363	Pre-mRNA-splicing factor ini1	83.4044
29929.m004544	mads box protein, putative	83.3612
28962.m000451	conserved hypothetical protein	83.3425
39369.m000014	Quinone oxidoreductase, putative	83.2337
30106.m000653	UDP-glucosyltransferase, putative	83.106
29634.m002143	amine oxidase, putative	83.0326
28718.m000037	conserved hypothetical protein	82.9812
28492.m000478	casein kinase, putative	82.9379
29625.m000705	Cell division protein ftsZ, putative	82.8814
29646.m001115	rab11, putative	82.8692
30128.m008986	Hydrophobic protein LTI6A, putative	82.8361
30008.m000830	Heterogeneous nuclear ribonucleoprotein 27C, putative	82.8253
29611.m000227	conserved hypothetical protein	82.8033
29929.m004643	yth domain-containingprotein, putative	82.7632
30174.m008954	Adenosine 3'-phospho 5'-phosphosulfate transporter, putative	82.7612
29830.m001390	conserved hypothetical protein	82.7548
29912.m005332	Density-regulated protein, putative	82.7448
52313.m000014	3-dehydroquinate synthase, putative	82.7419
60614.m000014	elongation factor 1-alpha, putative	82.7273
29782.m000120	aldehyde dehydrogenase, putative	82.6225
28872.m000241	histone h2b, putative	82.6224
60639.m00003	Ricin homolog, partial	82.5761
29739.m003684	DNA-directed RNA polymerase beta chain, putative	82.495
29895.m000310	actin depolymerizing factor, putative	82.4807
29929.m004618	conserved hypothetical protein	82.4385
30108.m000235	cop9 signalosome complex subunit, putative	82.394
28592.m000280	translation initiation factor, putative	82.3865
29804.m001548	methylmalonate-semialdehyde dehydrogenase, putative	82.3577
30079.m000444	RNA binding protein, putative	82.3546
29790.m000813	mads box protein, putative	82.3328
29587.m000222	60S ribosomal protein L35, putative	82.319
29615.m000489	Xyloglucan endotransglucosylase/hydrolase protein 9 precursor, putative	82.3172
28649.m000222	Poly(rC)-binding protein, putative	82.2738
29736.m002115	IAA-amino acid hydrolase ILR1 precursor, putative	82.2695
28623.m000404	6,7-dimethyl-8-ribityllumazine synthase, putative	82.2571
29596.m000695	serine hydroxymethyltransferase, putative	82.2538
29835.m000656	conserved hypothetical protein	82.197
30068.m002516	hypothetical protein	82.1245
30113.m001435	Sorting nexin-4, putative	82.1208
29825.m000329	nuclear protein skip, putative	82.1152
29693.m002082	hypothetical protein	82.0617
30190.m011077	Xylem serine proteinase 1 precursor, putative	82.0256
30170.m013876	sterol carrier, putative	82.0071
30190.m011270	monodehydroascorbate reductase, putative	81.9679
30131.m007014	conserved hypothetical protein	81.9557
29681.m001345	kinase, putative	81.9539
58083.m000075	ATP synthase 9 mitochondrial, putative	81.9251
27985.m000872	serine carboxypeptidase, putative	81.836
29853.m000372	conserved hypothetical protein	81.72
29589.m001222	snf1-kinase beta subunit, plants, putative	81.6733
27622.m000148	conserved hypothetical protein	81.6563
29485.m000140	RNA-binding protein, putative	81.6407
29848.m004648	conserved hypothetical protein	81.5193
29852.m001998	Ubiquitin carboxyl-terminal hydrolase, putative	81.3907
29813.m001468	cullin, putative	81.364
30000.m000373	conserved hypothetical protein	81.3447
29912.m005422	arginyl-tRNA synthetase, putative	81.3062
29647.m002048	Cytochrome c oxidase polypeptide Vc, putative	81.2726
30138.m004055	NAC domain-containing protein 21/22, putative	81.2406
28327.m000358	Chorismate synthase, chloroplast precursor, putative	81.1884
30147.m014000	Pollen-specific protein SF3, putative	81.0843
30146.m003501	hexokinase, putative	81.0773
30169.m006225	DELLA protein GAI, putative	80.9724
30155.m001606	Vesicle-associated membrane protein, putative	80.9474
59930.m000026	heat shock protein, putative	80.9418
29842.m003679	Protein BFR2, putative	80.9294
29950.m001122	eukaryotic translation initiation factor 4e type, putative	80.916
30174.m008933	Histone deacetylase complex subunit SAP18, putative	80.9136
29841.m002897	eukaryotic translation initiation factor 3 subunit, putative	80.8834
30190.m011133	conserved hypothetical protein	80.8726
29883.m002039	AP-1 complex subunit gamma-2, putative	80.8585
28629.m000574	sorting nexin 3, putative	80.7555
29915.m000475	conserved hypothetical protein	80.7296
30190.m011128	Transcriptional corepressor SEUSS, putative	80.7275
29912.m005363	Glucan endo-1,3-beta-glucosidase precursor, putative	80.6869
30169.m006461	conserved hypothetical protein	80.6865
29785.m000975	conserved hypothetical protein	80.5906
30221.m002255	hypothetical protein	80.584
28193.m000298	rab15, 13, 10, 1, 35, 5, and, putative	80.5764
27843.m000159	conserved hypothetical protein	80.4793
30710.m000037	maintenance of killer 16 (mak16) protein, putative	80.3724
29924.m000096	WD-repeat protein, putative	80.2598
30099.m001642	conserved hypothetical protein	80.242
29883.m001982	conserved hypothetical protein	80.2254
29736.m002106	Vacuolar protein sorting protein, putative	80.2231
29729.m002353	superoxide dismutase [mn], putative	80.223
30169.m006254	tripeptidyl peptidase II, putative	80.1639
29693.m002002	cullin, putative	80.1633
29822.m003358	26 proteasome complex subunit DSS1, putative	80.1398
29801.m003206	zinc metalloprotease, putative	80.0914
30076.m004698	importin alpha, putative	79.966
30143.m001193	conserved hypothetical protein	79.9369
29646.m001058	geranyl geranyl pyrophosphate synthase, putative	79.8923
30073.m002201	Ethanolamine-phosphate cytidylyltransferase, putative	79.884
29848.m004511	conserved hypothetical protein	79.8359
30073.m002232	conserved hypothetical protein	79.8355
30169.m006241	short-chain dehydrogenase, putative	79.8249
30147.m013950	conserved hypothetical protein	79.7613
27940.m000330	ATP-dependent Clp protease proteolytic subunit, putative	79.757
30084.m000184	importin beta-3, putative	79.7142
29780.m001317	N-acetyl-gamma-glutamyl-phosphate reductase, putative	79.7042
29807.m000485	GDP-mannose transporter, putative	79.6894
30169.m006297	phosphoglycerate kinase, putative	79.6462
29848.m004509	1,2-diacylglycerol 3-beta-galactosyltransferase, putative	79.6461
30169.m006520	protein phosphatase 2c, putative	79.6393
29908.m006251	AP-4 complex subunit mu-1, putative	79.6179
28320.m001113	ribosome biogenesis regulatory protein, putative	79.4984
30131.m006901	Nudix hydrolase, putative	79.4619
29841.m002876	Pre-mRNA-processing-splicing factor, putative	79.3933
29661.m000905	casein kinase II, alpha chain, putative	79.3325
30174.m008699	aldose 1-epimerase, putative	79.309
30054.m000797	syntaxin, plant, putative	79.3083
29983.m003221	epoxide hydrolase, putative	79.2972
29794.m003374	phosphofructokinase, putative	79.2861
29739.m003621	conserved hypothetical protein	79.2814
29973.m000404	conserved hypothetical protein	79.2765
30170.m014006	conserved hypothetical protein	79.2276
29908.m006062	ubiquitin-protein ligase, putative	79.2019
29884.m000185	26S protease regulatory subunit, putative	79.1659
29822.m003415	amino acid permease, putative	79.1569
30146.m003507	conserved hypothetical protein	79.1119
30204.m001823	conserved hypothetical protein	79.0527
29693.m002098	eukaryotic translation initiation factor 4e, putative	78.98
29986.m001585	ATP binding protein, putative	78.9594
28966.m000526	dead box ATP-dependent RNA helicase, putative	78.9593
29970.m000975	rer1 protein, putative	78.9141
30128.m008959	pyroglutamyl-peptidase I, putative	78.8732
29805.m001531	rab2, putative	78.8709
29640.m000409	Protein grpE, putative	78.8376
28308.m000065	calcium-dependent protein kinase, putative	78.8156
28152.m000884	conserved hypothetical protein	78.7984
30147.m014109	conserved hypothetical protein	78.6784
30128.m008744	chloroplast-targeted copper chaperone, putative	78.6293
30076.m004672	GTP-binding protein sar1, putative	78.6123
27538.m000329	conserved hypothetical protein	78.5896
30072.m000957	conserved hypothetical protein	78.5713
29854.m001105	Bystin, putative	78.5273
30131.m007174	conserved hypothetical protein	78.5234
30138.m004077	membrane associated ring finger 1,8, putative	78.4044
29726.m003906	Membrane protein PB1A10.07c, putative	78.3071
29844.m003276	hypothetical protein	78.2871
30068.m002563	Protein MYG1, putative	78.2516
29610.m000386	conserved hypothetical protein	78.2029
30154.m001130	conserved hypothetical protein	78.179
27482.m000151	Protein BABY BOOM, putative	78.1769
29986.m001602	beta-glucosidase, putative	78.1205
29044.m000165	conserved hypothetical protein	78.1048
29822.m003433	BRASSINOSTEROID INSENSITIVE 1-associated receptor kinase 1 precursor, putative	78.0735
29701.m000600	DNA-binding protein MNB1B, putative	78.0435
30152.m002408	arginine/serine rich splicing factor sf4/14, putative	78.0222
30128.m008897	GTP-binding protein sar1, putative	77.99
30147.m014536	Aspartyl aminopeptidase, putative	77.969
30147.m014517	cytochrome P450, putative	77.957
30147.m014519	60S ribosomal protein L17, putative	77.9495
29661.m000927	NADH-ubiquinone oxidoreductase 18 kDa subunit, mitochondrial precursor, putative	77.935
30174.m008859	3-phosphoshikimate 1-carboxyvinyltransferase, putative	77.9199
27766.m000154	Xylose isomerase, putative	77.8772
29827.m002625	conserved hypothetical protein	77.8607
29651.m000281	Fructose-bisphosphate aldolase, putative	77.8542
29831.m000052	conserved hypothetical protein	77.835
30170.m014165	Myosin heavy chain, striated muscle, putative	77.7926
30059.m000471	chloroplast-targeted copper chaperone, putative	77.7762
29726.m004028	60S ribosome subunit biogenesis protein NIP7, putative	77.691
30190.m011249	rad25/xp-B DNA repair helicase, putative	77.6071
29801.m003064	Thioredoxin domain-containing protein, putative	77.5862
30204.m001777	conserved hypothetical protein	77.5717
29757.m000742	nucleic acid binding protein, putative	77.5716
27538.m000332	DNA binding protein, putative	77.4465
30174.m008932	transferase, transferring glycosyl groups, putative	77.3978
28151.m000042	conserved hypothetical protein	77.393
30162.m001295	Aminoacylase-1, putative	77.3771
30128.m009047	conserved hypothetical protein	77.37
29929.m004708	Signal recognition particle subunit srp72, putative	77.3465
30190.m011170	conserved hypothetical protein	77.3073
29983.m003226	short-chain dehydrogenase, putative	77.303
29827.m002602	neutral alpha-glucosidase ab precursor, putative	77.297
36522.m000003	conserved hypothetical protein	77.2649
29851.m002395	sphingolipid delta 4 desaturase/C-4 hydroxylase protein des2, putative	77.2514
28613.m000142	conserved hypothetical protein	77.153
29742.m001397	Auxin response factor, putative	77.0374
30005.m001297	step II splicing factor slu7, putative	76.9204
29844.m003160	N-carbamoyl-L-amino acid hydrolase, putative	76.9072
29657.m000469	isoleucyl tRNA synthetase, putative	76.8979
30010.m000665	bcr-associated protein, bap, putative	76.8211
29900.m001568	Apoptosis inhibitor, putative	76.7888
29852.m002013	leucine-rich repeat protein, putative	76.7521
28162.m000123	phd/F-box containing protein, putative	76.62
29640.m000426	protein binding protein, putative	76.6164
29610.m000395	carbohydrate binding protein, putative	76.5127
29983.m003255	Protein ULTRAPETALA1, putative	76.4972
30128.m008836	DNA binding protein, putative	76.4911
29585.m000575	ubiquitin-conjugating enzyme E2 G, putative	76.4775
30066.m000733	protein phosphatase, putative	76.4532
30131.m007028	conserved hypothetical protein	76.4449
29763.m000189	conserved hypothetical protein	76.4041
30190.m011190	KDEL motif-containing protein 1 precursor, putative	76.392
29794.m003372	Oleosin, putative	76.3898
30169.m006469	polyadenylate-binding protein, putative	76.3682
30068.m002668	secretory carrier membrane protein, putative	76.3057
30147.m014413	Signal recognition particle 68 kDa protein, putative	76.2923
30073.m002312	conserved hypothetical protein	76.2362
29693.m001985	(S)-2-hydroxy-acid oxidase, putative	76.2205
30190.m010893	adenylyl cyclase-associated protein, putative	76.2063
30182.m000131	Ribose-phosphate pyrophosphokinase, putative	76.0834
29757.m000724	histidyl-tRNA synthetase, putative	76.078
30147.m014465	Corticosteroid 11-beta-dehydrogenase, putative	75.9904
30068.m002634	conserved hypothetical protein	75.9487
30204.m001817	chaperonin-60kD, ch60, putative	75.9382
29912.m005543	casein kinase, putative	75.9126
29889.m003249	importin alpha, putative	75.8539
30041.m000240	isopropylmalate synthase, putative	75.8369
28308.m000064	Leucoanthocyanidin dioxygenase, putative	75.7347
29680.m001659	Poly(rC)-binding protein, putative	75.7107
60627.m00002	Ricin homolog, partial	75.7102
29912.m005472	S-adenosylmethionine-dependent methyltransferase, putative	75.6889
29864.m001461	alpha-n-acetylglucosaminidase, putative	75.6363
30213.m000681	conserved hypothetical protein	75.5944
30170.m014364	catalase, putative	75.5709
30148.m001402	zinc finger protein, putative	75.484
29848.m004647	ADP,ATP carrier protein, putative	75.4445
29428.m000321	poly-A binding protein, putative	75.3728
29637.m000740	Pre-mRNA-processing protein prp39, putative	75.364
29765.m000746	yth domain-containingprotein, putative	75.3379
28140.m000102	conserved hypothetical protein	75.3253
30174.m009012	DNA binding protein, putative	75.2716
27446.m000473	structural constituent of ribosome, putative	75.2658
30147.m013949	1-deoxy-D-xylulose 5-phosphate reductoisomerase, chloroplast precursor, putative	75.2388
27496.m000095	starch branching enzyme II, putative	75.2237
28152.m000872	Indole-3-acetic acid-amido synthetase GH3.3, putative	75.1979
29726.m004085	f3e22.6 protein, putative	75.1783
30146.m003546	Auxin-responsive protein IAA27, putative	75.1466
30006.m000276	Heterogeneous nuclear ribonucleoprotein A1, putative	75.1368
28525.m000262	nucleic acid binding protein, putative	75.1328
29956.m000105	26S proteasome non-atpase regulatory subunit, putative	75.0628
28333.m000558	DNA binding protein, putative	75.0371
29801.m003069	brg-1 associated factor, putative	74.9963
30068.m002577	cystathionine gamma-synthase, putative	74.9874
29629.m001431	Pre-mRNA-splicing factor cwc15, putative	74.9278
30138.m003967	RNA binding protein, putative	74.8216
28830.m000233	malate dehydrogenase, putative	74.7703
30170.m014260	zinc finger protein, putative	74.6132
30174.m009132	UDP-glucose 6-dehydrogenase, putative	74.5003
29840.m000610	WD-repeat protein, putative	74.4866
30098.m001746	conserved hypothetical protein	74.4677
30174.m008619	hypothetical protein	74.396
30162.m001300	pantothenate kinase, putative	74.3671
30170.m014269	lupus la ribonucleoprotein, putative	74.3253
30128.m008842	60S ribosomal protein L22, putative	74.3206
30055.m001577	Beta-ureidopropionase, putative	74.3013
29929.m004610	peptidyl-prolyl cis-trans isomerase, putative	74.2057
30190.m010807	transcription factor, putative	74.1481
30147.m014239	conserved hypothetical protein	74.1258
29822.m003346	protein kinase atmrk1, putative	74.1057
29932.m000611	ubiquitin-activating enzyme E1, putative	74.0165
44238.m000013	centromere/microtubule binding protein cbf5, putative	74.0036
30221.m002257	strictosidine synthase, putative	73.9615
29889.m003387	pentatricopeptide repeat-containing protein, putative	73.9165
29933.m001417	calmodulin binding protein, putative	73.8492
30142.m000628	hydrolase, acting on ester bonds, putative	73.8121
29577.m000444	hydroxyacylglutathione hydrolase, putative	73.8098
29669.m000809	Aquaporin PIP1.3, putative	73.7908
29848.m004477	transferase, transferring glycosyl groups, putative	73.7795
29929.m004503	beta-hexosaminidase, putative	73.7777
29900.m001585	Isoamyl acetate-hydrolyzing esterase, putative	73.7762
28320.m001111	conserved hypothetical protein	73.7711
30174.m009116	hydrolase, hydrolyzing O-glycosyl compounds, putative	73.7419
29682.m000597	big map kinase/bmk, putative	73.7148
29675.m000396	conserved hypothetical protein	73.603
29585.m000589	conserved hypothetical protein	73.5886
29820.m000992	conserved hypothetical protein	73.5009
29709.m001207	rab6, putative	73.4569
29630.m000780	conserved hypothetical protein	73.4512
29637.m000739	Ras-GTPase-activating protein-binding protein, putative	73.4214
30170.m014065	Protein yrdA, putative	73.3945
30131.m006876	Chaperone protein dnaJ 8, chloroplast precursor, putative	73.3713
29337.m000224	Protein transport protein Sec24A, putative	73.3568
30003.m000326	Synaptic glycoprotein SC2, putative	73.3412
29983.m003249	secretory carrier membrane protein, putative	73.3332
29863.m001087	conserved hypothetical protein	73.2385
30156.m001718	transcription regulator, putative	73.2372
29588.m000871	nucleoporin, putative	73.1955
29883.m001987	trytophan synthase alpha subunit, putative	73.1576
29706.m001333	casein kinase, putative	73.1201
30147.m014150	protein phosphatase 2c, putative	73.1116
30152.m002417	eukaryotic translation initiation factor 3 subunit, putative	73.0567
30170.m013747	conserved hypothetical protein	72.9846
29973.m000405	aldo-keto reductase, putative	72.9511
30148.m001467	ATP binding protein, putative	72.918
28498.m000204	bromodomain containing, putative	72.8813
29806.m000954	poly-A binding protein, putative	72.8813
30138.m003947	Protein COBRA precursor, putative	72.8788
29992.m001445	conserved hypothetical protein	72.8669
29844.m003155	conserved hypothetical protein	72.849
30078.m002278	s-adenosylmethionine synthetase, putative	72.8472
30073.m002271	nucleic acid binding protein, putative	72.8048
29842.m003573	multicopper oxidase, putative	72.785
29462.m000374	peptidase, putative	72.7846
29581.m000257	Potassium transporter, putative	72.7155
29742.m001442	conserved hypothetical protein	72.6172
29708.m000193	serine-threonine protein kinase, plant-type, putative	72.6159
29805.m001539	Pectinesterase inhibitor, putative	72.6137
29877.m000483	conserved hypothetical protein	72.5986
29708.m000188	tryptophanyl-tRNA synthetase, putative	72.5315
29827.m002651	reticulon3-A3, putative	72.5238
30075.m001163	tubulin beta chain, putative	72.4473
30174.m009085	Alpha-1,4-glucan-protein synthase [UDP-forming], putative	72.4102
29805.m001512	conserved hypothetical protein	72.3606
29601.m000451	Exosome complex exonuclease RRP41, putative	72.3565
30061.m000291	Makorin-1, putative	72.3554
29900.m001551	28 kDa heat- and acid-stable phosphoprotein, putative	72.346
29669.m000804	26S proteasome regulatory subunit 7, psd7, putative	72.3263
30170.m013999	BRASSINAZOLE-RESISTANT 1 protein, putative	72.2516
29915.m000488	kinase, putative	72.2499
29736.m002036	conserved hypothetical protein	72.2373
29333.m001109	Ubiquitin carboxyl-terminal hydrolase, putative	72.2231
29610.m000406	adenylosuccinate lyase, putative	72.1947
29637.m000758	conserved hypothetical protein	72.1789
30068.m002565	conserved hypothetical protein	72.1361
29950.m001177	aquaporin sip2.1, putative	72.1124
28192.m000251	Ubiquitin carboxyl-terminal hydrolase isozyme L3, putative	72.1075
30146.m003602	kif4, putative	72.0927
29669.m000830	anthranilate synthase component I, putative	71.9849
27749.m000345	cyclin d, putative	71.9771
29910.m000939	conserved hypothetical protein	71.9667
29686.m000873	conserved hypothetical protein	71.9556
30147.m014433	conserved hypothetical protein	71.8945
30174.m009045	Agmatine deiminase, putative	71.8796
30170.m014225	diphthine synthase, putative	71.8291
30205.m001581	uv excision repair protein rad23, putative	71.7997
27574.m000224	carbon catabolite repressor protein, putative	71.7895
29701.m000591	conserved hypothetical protein	71.6437
29842.m003619	pentatricopeptide repeat-containing protein, putative	71.6258
29634.m002163	U1 small nuclear ribonucleoprotein 70 kDa, putative	71.574
30076.m004493	U3 small nucleolar ribonucleoprotein protein imp4, putative	71.5452
28320.m001083	Acyl-protein thioesterase, putative	71.5148
30138.m004072	conserved hypothetical protein	71.4668
28124.m000236	ubiquitin-protein ligase, putative	71.4293
29844.m003349	conserved hypothetical protein	71.4069
29908.m005985	conserved hypothetical protein	71.3921
29956.m000109	peptidyl-prolyl cis-trans isomerase, putative	71.3334
29895.m000320	conserved hypothetical protein	71.3079
30115.m001214	RNA-binding protein, putative	71.2721
29673.m000945	Myosin heavy chain, clone, putative	71.2536
30074.m001425	conserved hypothetical protein	71.1596
30170.m013994	conserved hypothetical protein	71.1531
29841.m002875	ATP binding protein, putative	71.0995
29889.m003320	prefoldin subunit, putative	71.0458
27504.m000633	alanine aminotransferase, putative	71.0334
[truncated: 13,709 more rows]

## Sheet: Endosperm V-VI
Supplementary Table S7. Castor gene models ordered on FPKM values in individual tissues. Castor genes with mapped sequencing reads were ranked for each tissue using calculated FPKM values from Supplementary Table S2.
Tracking_id	Castor release 0.1 designation	Endosperm V/VI
29200.m000169	Glutelin type-A 3 precursor [Contains: Glutelin type-A 3 acidic chain; Glutelin type-A 3 basic chain], putative	49186.1
28166.m001081	sweet protein mabinlin-1 chain A	41733.1
28166.m001082	sweet protein mabinlin-1, chain B	41688.9
29600.m000564	Legumin type B precursor [Contains: Legumin type B alpha chain (Legumin type B acidic chain); Legumin type B beta chain (Legumin type B basic chain)], putative	35413.4
29200.m000167	Legumin B precursor (Beta-globulin B) (LEGB-C134) [Contains: Legumin B acidic chain; Legumin B basic chain], putative	30523.5
29600.m000561	Legumin type B precursor [Contains: Legumin type B alpha chain (Legumin type B acidic chain); Legumin type B beta chain (Legumin type B basic chain)], putative	27218.7
60637.m00004	Agglutinin precursor	16369.9
60629.m00002	Ricin precursor	12854.8
30156.m001719	2S sulfur-rich seed storage protein precursor (Allergen Ber e 1) [Contains: 2S sulfur-rich seed storage protein small chain (2S albumin small subunit); 2S sulfur-rich seed storage protein large chain 1B (2S albumin large subunit)], putative	11471.1
30005.m001289	Legumin A precursor (Beta-globulin) (LEGA-C94) [Contains: Legumin A acidic chain; Legumin A basic chain], putative	11444.1
30005.m001288	Legumin A precursor (Beta-globulin) (LEGA-C94) [Contains: Legumin A acidic chain; Legumin A basic chain], putative	7468
30005.m001290	Legumin A precursor (Beta-globulin) (LEGA-C94) [Contains: Legumin A acidic chain; Legumin A basic chain], putative	7302.95
60628.m00003	Ricin homolog, partial	5407.47
29917.m001992	Oleosin1	4330.72
29994.m000460	conserved hypothetical protein	3740.52
28035.m000362	oleate 12-hydroxylase	2999.62
57219.m000013	hypothetical protein	2813.96
29935.m000048	triacylglycerol lipase, putative	2672.71
60626.m00001	Ricin homolog, partial	2640.58
28166.m001085	electron transfer flavoprotein-ubiquinone oxidoreductase, putative	2524.18
60639.m00003	Ricin homolog, partial	2343.92
28166.m001073	2S albumin precursor [Contains: 2S albumin small chain; 2S albumin large chain], putative	2217.95
29842.m003595	Peroxidase 63 precursor, putative	2078.79
60627.m00002	Ricin homolog, partial	2060.82
29703.m001491	nucleolar protein nop56, putative	2010.71
30128.m009015	conserved hypothetical protein	1859.73
29642.m000279	conserved hypothetical protein	1856.95
29889.m003369	Peroxiredoxin, putative	1831.51
30183.m001305	triacylglycerol lipase, putative	1781.51
28166.m001079	2S albumin precursor [Contains: 2S albumin small chain; 2S albumin large chain], putative	1726.3
30063.m001404	conserved hypothetical protein	1699.96
29799.m000645	EC protein III, putative	1667.06
29908.m006121	protein disulfide isomerase, putative	1558.62
30147.m014333	Oleosin 2	1548.15
29681.m001366	tonoplast intrinsic protein, putative	1429.72
29846.m000186	conserved hypothetical protein	1429.27
29904.m002921	elongation factor 1-alpha, putative	1326.47
30111.m000716	nutrient reservoir, putative	1318.39
30063.m001403	conserved hypothetical protein	1263.77
30054.m000808	conserved hypothetical protein	1256.78
28166.m001078	2S albumin precursor [Contains: 2S albumin small chain; 2S albumin large chain], putative	1250.33
30147.m013783	glyceraldehyde 3-phosphate dehydrogenase, putative	1219.34
29915.m000490	ubiquitin-conjugating enzyme E2, putative	1145.28
28166.m001083	2S sulfur-rich seed storage protein precursor (Allergen Ber e 1) [Contains: 2S sulfur-rich seed storage protein small chain (2S albumin small subunit); 2S sulfur-rich seed storage protein large chain 1B (2S albumin large subunit)], putative	1136.86
29929.m004653	Small rubber particle protein, putative	1110.14
29726.m004052	Translationally-controlled tumor protein, putative	1090.51
29852.m001983	Chaperone protein dnaJ, putative	965.572
30069.m000440	DNA binding protein, putative	959.107
29929.m004514	Acyl-[acyl-carrier-protein] desaturase, chloroplast precursor, putative	936.874
30065.m001157	conserved hypothetical protein	839.41
29904.m002920	elongation factor 1-alpha, putative	832.402
29687.m000566	leucine aminopeptidase, putative	821.379
29092.m000447	enolase, putative	817.882
29716.m000305	11S globulin subunit beta precursor [Contains: 11S globulin gamma chain (11S globulin acidic chain); 11S globulin delta chain (11S globulin basic chain)], putative	781.047
30099.m001691	tubulin alpha chain, putative	746.445
29739.m003693	sucrose synthase, putative	741.024
29709.m001187	nutrient reservoir, putative	727.83
29763.m000188	ribulose-bisphosphate carboxylase, putative	724.874
29726.m004094	conserved hypothetical protein	672.675
30026.m001498	conserved hypothetical protein	662.052
28603.m000171	conserved hypothetical protein	660.811
30190.m011335	late embryogenesis abundant, putative	644.871
30128.m008670	acyl carrier protein	639.686
30020.m000203	Stearoy-ACP desaturase	633.877
30147.m014083	conserved hypothetical protein	625.352
30131.m007217	annexin, putative	612.694
29841.m002806	Late embryogenesis abundant protein D-7, putative	589.266
30147.m014470	metal ion binding protein, putative	579.248
29756.m000503	amidase, putative	571.939
29669.m000815	60S acidic ribosomal protein P0, putative	556.037
29200.m000165	malate dehydrogenase, putative	550.976
27893.m000229	heat shock protein, putative	550.624
30028.m000254	triosephosphate isomerase, putative	534.057
30190.m010992	Vacuolar-processing enzyme precursor	530.609
29872.m000529	conserved hypothetical protein	526.975
29889.m003401	late embryogenesis abundant, putative	520.847
53689.m000013	elongation factor 1-alpha, putative	519.288
30169.m006486	lipid binding protein, putative	503.779
29881.m000474	conserved hypothetical protein	497.335
29595.m000277	Tyramine N-feruloyltransferase 4/11, putative	495.173
29629.m001355	11S globulin subunit beta precursor [Contains: 11S globulin gamma chain (11S globulin acidic chain); 11S globulin delta chain (11S globulin basic chain)], putative	493.127
30190.m011204	glutathione peroxidase, putative	490.115
29092.m000460	fructose-bisphosphate aldolase, putative	486.729
30076.m004445	pyruvate dehydrogenase, putative	484.219
30131.m007082	Late embryogenesis abundant protein, putative	478.69
29673.m000902	s-adenosylmethionine decarboxylase, putative	464.991
29729.m002353	superoxide dismutase [mn], putative	448.937
29815.m000495	late embryogenesis abundant, putative	440.935
29904.m002922	elongation factor 1-alpha, putative	439.817
29613.m000358	omega-6 desaturase, endoplasmic reticulum	439.709
29844.m003250	Vicilin GC72-A precursor, putative	438.033
29765.m000725	elongation factor 1 gamma, putative	428.901
47543.m000013	glyceraldehyde 3-phosphate dehydrogenase, putative	423.571
29739.m003711	46 kDa &#946;-ketoavyl-ACP synthase (KASA)	420.928
29790.m000823	conserved hypothetical protein	420.446
29950.m001120	tubulin alpha chain, putative	417.702
27985.m000877	stearoyl-ACP desaturase	417.529
30170.m014200	endoplasmin, putative	415.551
29842.m003556	Aspartic proteinase precursor, putative	401.541
29670.m000149	lupus la ribonucleoprotein, putative	399.679
30098.m001731	40S ribosomal protein S4, putative	398.752
32915.m000014	triosephosphate isomerase, putative	396.807
29983.m003144	tyrosine aminotransferase, putative	396.191
29924.m000097	phosphatidylethanolamine-binding protein, putative	394.477
28842.m000950	conserved hypothetical protein	391.851
30169.m006348	conserved hypothetical protein	389.048
29863.m001058	60S ribosomal protein L3, putative	386.051
30147.m014335	conserved hypothetical protein	383.316
29938.m000588	elongation factor 1-alpha, putative	373.608
29844.m003331	Stem-specific protein TSJT1, putative	372.403
29854.m001120	conserved hypothetical protein	371.756
29915.m000476	Vacuolar sorting receptor 1 precursor, putative	371.749
27798.m000585	&#945;-carboxyl-tansferase (&#945;-CT) subunit of Het-ACCase	368.895
30026.m001474	preprotein translocase secy subunit, putative	367.694
30169.m006371	conserved hypothetical protein	366.84
29785.m000974	Dehydration-responsive protein RD22 precursor, putative	365.037
30073.m002196	2,3-bisphosphoglycerate-independent phosphoglycerate mutase	361.111
29631.m000995	aldehyde dehydrogenase, putative	360.29
30008.m000820	calcium ion binding protein, putative	357.732
29708.m000185	ETHYLENE-INSENSITIVE3 protein, putative	355.924
29711.m000320	translocon-associated protein, alpha subunit, putative	355.918
29693.m002034	50 kDa &#946;-ketoavyl-ACP synthase (KASB)	355.819
28333.m000558	DNA binding protein, putative	351.861
30174.m008616	Sialin, putative	346.188
29956.m000104	Cucumisin precursor, putative	343.168
30170.m014193	cyclophilin, putative	342.581
29805.m001495	60S ribosomal protein L4, putative	338.591
30086.m000213	isocitrate lyase, putative	338.548
27843.m000160	Enoyl-ACP reductase precursor (EAR)	337.662
29660.m000779	fructose-bisphosphate aldolase, putative	336.984
30025.m000589	heat shock protein, putative	336.278
29929.m004732	Ketoacyl-ACP Reductase (KAR)	331.704
29813.m001481	60S ribosomal protein L34, putative	330.515
29822.m003482	Protein C10orf22, putative	329.983
29611.m000223	Legumin A precursor (Beta-globulin) (LEGA-C94) [Contains: Legumin A acidic chain; Legumin A basic chain], putative	329.811
29706.m001331	dead box ATP-dependent RNA helicase, putative	329.772
29646.m001088	conserved hypothetical protein	328.484
29929.m004785	cysteine protease, putative	327.776
29938.m000612	Corticosteroid 11-beta-dehydrogenase, putative	325.02
28565.m000334	ATP synthase beta subunit, putative	324.365
30190.m011125	conserved hypothetical protein	319.565
29680.m001689	l-allo-threonine aldolase, putative	313.89
30147.m014445	conserved hypothetical protein	313.716
29742.m001395	conserved hypothetical protein	311.89
30170.m013630	tubulin alpha chain, putative	311.389
30147.m013826	cysteine protease, putative	308.424
29801.m003152	polyadenylate-binding protein, putative	307.88
30169.m006296	phosphoglycerate kinase, putative	306.062
28205.m000068	myo-inositol-1 phosphate synthase, putative	302.942
30200.m000354	Hydroxyacyl-ACP Dehydrase (HAD), EC 4.2.1	298.191
29986.m001659	60S ribosomal protein L19, putative	298.067
30089.m000988	calmodulin, putative	296.566
28469.m000076	DNA double-strand break repair rad50 ATPase, putative	295.691
30169.m006349	eukaryotic translation elongation factor, putative	293.277
27553.m000328	40S ribosomal protein S5, putative	293.077
30206.m000761	actin, putative	292.311
30128.m008900	calreticulin, putative	290.699
29938.m000598	elongation factor 1-alpha, putative	290.141
29601.m000446	proliferation-associated 2g4, putative	286.272
30064.m000505	Aspartic proteinase precursor, putative	285.87
29929.m004644	lipid binding protein, putative	283.672
30147.m013787	glyceraldehyde 3-phosphate dehydrogenase, putative	282.932
29747.m001054	ribosomal protein L5, putative	282.67
30068.m002531	heat shock protein, putative	282.625
27613.m000623	40S ribosomal protein S8, putative	281.755
30147.m014180	enolase, putative	281.558
30185.m000954	Biotin caboxylase subunit (BC) of Het-ACCase	276.301
29917.m001985	ADP-ribosylation factor, arf, putative	274.928
30147.m014382	ebna2 binding protein P100, putative	271.757
30128.m008566	Transaldolase, putative	271.252
28890.m000006	&#946;-carboxyltransferase (&#946;-CT) subunit of Het-ACCase	270.74
30174.m008763	Nonspecific lipid-transfer protein A, putative	270.611
29912.m005490	peroxiredoxin, putative	269.602
28462.m000130	cysteine protease, putative	263.635
29848.m004668	ran, putative	261.291
30008.m000817	60S ribosomal protein L23, putative	260.581
29648.m002003	metal transporter, putative	259.293
30174.m009156	Chorismate mutase, chloroplast precursor, putative	258.955
30040.m000268	40S ribosomal protein sa, putative	258.696
28842.m000920	60S ribosomal protein L9, putative	258.553
30169.m006558	pyruvate kinase, putative	256.845
29589.m001232	ATP-dependent transporter, putative	256.431
30136.m001028	Pectinesterase-2 precursor, putative	256.057
30128.m008763	conserved hypothetical protein	255.661
29908.m006063	Phospho-2-dehydro-3-deoxyheptonate aldolase 1, chloroplast precursor, putative	254.579
29806.m000942	40S ribosomal protein S6, putative	252.566
27970.m000078	alpha/beta hydrolase domain containing protein 1,3, putative	252.524
30076.m004462	1-aminocyclopropane-1-carboxylate oxidase, putative	250.779
29841.m002836	Microsomal signal peptidase 18 kDa subunit, putative	250.039
29630.m000809	Biotin carboxyl carrier protein subunit of of Het-ACCase (BCCP2)	249.937
30169.m006250	60S ribosomal protein L36e, putative	248.981
28515.m000321	lipid binding protein, putative	248.175
30170.m013847	polyadenylate-binding protein, putative	246.888
30147.m014108	40S ribosomal protein S9, putative	244.946
29610.m000391	heat-shock protein, putative	243.709
30147.m014013	betaine-aldehyde dehydrogenase, putative	243.654
30147.m013882	60S ribosomal protein L27a, putative	243.485
27467.m000162	Allene oxide cyclase 4, chloroplast precursor, putative	243.011
29591.m000134	glutathione s-transferase, putative	242.049
30174.m008705	Aspartic proteinase nepenthesin-1 precursor, putative	240.998
30170.m014190	tubulin beta chain, putative	240.86
29724.m000836	Repetitive proline-rich cell wall protein 2 precursor, putative	240.233
29908.m006246	Aspartic proteinase nepenthesin-1 precursor, putative	240.121
30131.m006908	Membrane protein PB1A10.07c, putative	239.936
29836.m000559	actin, putative	239.194
29506.m000163	GMP synthase, putative	237.979
30055.m001548	conserved hypothetical protein	237.168
29989.m000434	60S ribosomal protein L18a, putative	236.992
30152.m002411	60S ribosomal protein L6, putative	236.575
29900.m001612	ketol-acid reductoisomerase, chloroplast precursor, putative	234.994
30084.m000186	tubulin alpha chain, putative	234.484
29728.m000824	o-methyltransferase, putative	234.449
29827.m002594	Acyl-CoA-binding protein, putative	232.875
29908.m006186	long-chain-fatty-acid CoA ligase, putative	232.479
30074.m001409	conserved hypothetical protein	232.445
27574.m000225	Cysteine proteinase inhibitor, putative	232.047
30060.m000529	60S ribosomal protein L7, putative	231.806
30169.m006439	40S ribosomal protein S2, putative	231.723
29666.m001492	Glucose-6-phosphate/phosphate translocator 1, chloroplast precursor, putative	231.656
29447.m000031	40S ribosomal protein S8, putative	231.545
29991.m000627	dtdp-glucose 4-6-dehydratase, putative	231.381
27574.m000227	60S ribosomal protein L21, putative	229.917
30180.m001018	r3h domain containing protein, putative	229.441
29983.m003162	ADP,ATP carrier protein, putative	228.673
28180.m000383	60S ribosomal protein L23a, putative	228.616
30174.m008614	Aquaporin PIP1.3, putative	228.234
30147.m014384	calnexin, putative	227.416
57991.m000014	ccaat-binding transcription factor subunit A, putative	227.004
29637.m000749	60S ribosomal protein L23, putative	226.562
29904.m003024	conserved hypothetical protein	226.55
29801.m003218	nuclear acid binding protein, putative	226.294
29929.m004585	conserved hypothetical protein	225.811
28934.m000055	conserved hypothetical protein	225.439
30169.m006347	yth domain-containingprotein, putative	225.328
29822.m003520	60S ribosomal protein L7, putative	225.227
29569.m000151	fructokinase, putative	224.728
29889.m003272	dihydrolipoamide dehydrogenase, putative	224.225
28128.m000154	ubiquitin-conjugating enzyme E2, putative	223.951
33363.m000015	aldehyde dehydrogenase, putative	223.865
29654.m000305	receptor for activated protein kinase C, putative	222.621
29729.m002301	Biotin carboxyl carrier protein of acetyl-CoA carboxylase, putative	221.907
29172.m000220	Xylem serine proteinase 1 precursor, putative	219.477
29682.m000581	type 2 diacylglycerol acyltransferase	218.977
30170.m013704	conserved hypothetical protein	218.43
30147.m014465	Corticosteroid 11-beta-dehydrogenase, putative	217.361
29726.m004096	60S ribosomal protein L19, putative	216.667
29070.m000128	60S ribosomal protein L32, putative	216.472
28429.m000106	oligopeptidase B, putative	216.134
30072.m000966	5-methyltetrahydropteroyltriglutamate--homocysteine methyltransferase, putative	215.518
30146.m003469	conserved hypothetical protein	215.514
29876.m000248	Zeamatin precursor, putative	214.662
29912.m005415	60S ribosomal protein L31, putative	214.542
30170.m014341	conserved hypothetical protein	214.335
30190.m011126	o-acyltransferase (membrane bound) domain containing protein, putative	213.263
28842.m000936	rubisco subunit binding-protein beta subunit, rubb, putative	212.586
30074.m001408	conserved hypothetical protein	212.537
29848.m004649	Cellulose synthase A catalytic subunit 6 [UDP-forming], putative	212.389
29726.m004067	3-hydroxyacyl-CoA dehyrogenase, putative	212.378
30147.m014191	40S ribosomal protein S20, putative	211.429
29844.m003237	40S ribosomal protein S3a, putative	210.956
30147.m014497	acetolactate synthase, putative	210.259
29904.m003023	conserved hypothetical protein	210.039
29709.m001197	40S ribosomal protein S11, putative	209.252
29848.m004535	Endosomal P24A protein precursor, putative	208.725
30076.m004602	ADP-ribosylation factor, arf, putative	207.399
29728.m000825	o-methyltransferase, putative	207.386
27985.m000881	alcohol dehydrogenase, putative	205.505
29583.m000187	conserved hypothetical protein	203.756
29848.m004589	WD-repeat protein, putative	202.95
30138.m003848	s-adenosylmethionine decarboxylase, putative	202.832
29848.m004643	Triose phosphate/phosphate translocator, non-green plastid, chloroplast precursor, putative	202.827
29726.m004086	sucrose synthase, putative	202.17
30068.m002601	phosphatidylcholine transfer protein, putative	202.14
30113.m001448	Malonyl-CoA : ACP Acyltransferase (MCAAT)	202.109
29728.m000846	sucrose transport protein, putative	200.262
29912.m005339	nucleosome assembly protein, putative	199.805
29923.m000807	40S ribosomal protein S23, putative	199.651
29976.m000487	hydrolase, hydrolyzing O-glycosyl compounds, putative	196.371
29889.m003341	conserved hypothetical protein	195.863
30026.m001445	Glycogen synthase kinase-3 beta, putative	192.869
28348.m000079	Xylem serine proteinase 1 precursor, putative	191.878
30131.m007059	40S ribosomal protein S25-1, putative	190.403
27914.m000430	NADP-specific isocitrate dehydrogenase, putative	189.762
30190.m010986	glyceraldehyde 3-phosphate dehydrogenase, putative	189.567
29738.m001022	conserved hypothetical protein	189.306
30055.m001561	60S ribosomal protein L10a, putative	189.259
29645.m000074	Phosphoenolpyruvate carboxylase, putative	187.423
29681.m001350	cyclophilin, putative	187.063
29941.m000218	ATP synthase f1, gamma subunit, putative	186.83
29991.m000642	Histone deacetylase 2a, putative	186.654
30128.m008638	cysteine synthase, putative	186.375
56871.m000011	glutamine synthetase plant, putative	186.229
28355.m000098	Indole-3-acetic acid-amido synthetase GH3.5, putative	186.162
30138.m003981	hydrolase, hydrolyzing O-glycosyl compounds, putative	182.519
29981.m000593	60S ribosomal protein L14, putative	181.297
29794.m003322	conserved hypothetical protein	181.274
30146.m003510	malic enzyme, putative	180.265
30183.m001284	Cysteine proteinase inhibitor B, putative	179.429
30170.m014288	s-adenosyl-l-methionine:delta24-sterol-C-methyltransferase, putative	179.299
29923.m000812	eukaryotic translation elongation factor, putative	178.46
30174.m008745	RNA binding protein, putative	178.419
29155.m000023	r2r3-myb transcription factor, putative	178.402
29709.m001167	Protein mago nashi, putative	178.07
28883.m000717	Dihydrolipoyllysine-residue acetyltransferase component of pyruvate dehydrogenase, putative	176.592
30131.m007041	conserved hypothetical protein	176.473
30101.m000382	ribosomal protein L15, putative	175.664
30170.m014045	60S ribosomal protein L11, putative	175.531
27721.m000026	glucose-6-phosphate 1-dehydrogenase, putative	175.498
30190.m011295	conserved hypothetical protein	175.046
28492.m000486	ribophorin II, putative	174.894
30098.m001726	chitinase, putative	174.74
30190.m011238	aminopeptidase, putative	174.734
29693.m001991	pyruvate dehydrogenase, putative	174.655
30128.m008970	s-adenosylmethionine synthetase, putative	174.59
29848.m004445	H(\+)-transporting atpase plant/fungi plasma membrane type, putative	174.458
30221.m002217	rab GDP-dissociation inhibitor, putative	172.478
29844.m003166	40S ribosomal protein S15, putative	172.23
30169.m006261	ATP synthase alpha subunit vacuolar, putative	170.741
29669.m000806	eukaryotic translation initiation factor 3f, eif3f, putative	170.5
30147.m013899	Stachyose synthase precursor, putative	169.592
28644.m000931	heat-shock protein, putative	168.914
30170.m014359	starch branching enzyme II, putative	168.182
29986.m001637	60S ribosomal protein L18, putative	167.866
30171.m000423	utp-glucose-1-phosphate uridylyltransferase, putative	167.465
29790.m000835	60S ribosomal protein L7a, putative	167.452
30156.m001699	60S ribosomal protein L8, putative	167.256
29619.m000251	40S ribosomal protein S11, putative	165.621
56617.m000014	elongation factor 1-alpha, putative	165.293
29805.m001509	glutathione-s-transferase omega, putative	165.004
30147.m013761	steroid binding protein, putative	164.461
29585.m000608	30S ribosomal protein S8, putative	164.267
29785.m000972	Embryonic abundant protein VF30.1 precursor, putative	163.794
29977.m000258	conserved hypothetical protein	163.279
29844.m003310	chloroplast-targeted copper chaperone, putative	163.114
29585.m000578	dtdp-glucose 4-6-dehydratase, putative	162.811
30205.m001602	14-3-3 protein, putative	162.599
29692.m000538	conserved hypothetical protein	162.128
28166.m001099	Aspartic proteinase nepenthesin-2 precursor, putative	161.378
30128.m008716	40S ribosomal protein S4, putative	161.066
29736.m002026	ubiquitin-conjugating enzyme rad6, putative	160.629
29912.m005417	aspartyl-tRNA synthetase, putative	159.948
27553.m000326	ribosomal protein S28, putative	158.687
30147.m014088	ubiquitin-conjugating enzyme rad6, putative	158.665
29983.m003145	tyrosine aminotransferase, putative	158.324
29212.m000185	ADP,ATP carrier protein, putative	157.941
29887.m000234	heat shock protein, putative	157.78
29726.m004061	60S ribosomal protein L22, putative	157.382
30180.m001035	serine carboxypeptidase, putative	156.835
29647.m002061	40S ribosomal protein S18, putative	156.678
30003.m000327	actin, putative	156.34
29904.m002955	60S ribosomal protein L13a, putative	155.854
29791.m000534	60S acidic ribosomal protein P2, putative	154.983
29907.m000629	conserved hypothetical protein	154.88
30131.m007030	conserved hypothetical protein	154.647
30010.m000674	Aspartic proteinase precursor, putative	154.479
27769.m000109	conserved hypothetical protein	154.306
30147.m014089	ubiquitin-conjugating enzyme rad6, putative	154.057
28193.m000296	Plasminogen activator inhibitor 1 RNA-binding protein, putative	153.682
29953.m000438	GTP-binding protein, putative	153.647
29044.m000164	kinase, putative	153.553
29842.m003527	phosphofructokinase, putative	153.399
29646.m001059	dolichyl-diphosphooligosaccharide--protein glycosyltransferase, putative	153.384
29841.m002781	histone h2a, putative	152.358
29986.m001658	Xylem serine proteinase 1 precursor, putative	151.619
30147.m014338	rab15, 13, 10, 1, 35, 5, and, putative	151.31
29831.m000052	conserved hypothetical protein	151.309
29631.m001033	conserved hypothetical protein	151.253
28565.m000330	undecaprenyl diphosphate synthase, putative	151.004
29900.m001590	malate dehydrogenase, putative	150.643
29948.m000713	Glucan endo-1,3-beta-glucosidase precursor, putative	150.445
30170.m014386	DNA-binding protein MNB1B, putative	150.165
29212.m000180	ATP synthase delta chain, putative	150.098
29828.m000386	eukaryotic translation initiation factor 2c, putative	149.873
28492.m000485	ribosome biogenesis protein nop10, putative	149.852
27394.m000354	Iron(III)-zinc(II) purple acid phosphatase precursor, putative	149.795
30063.m001406	conserved hypothetical protein	149.793
29585.m000599	actin depolymerizing factor, putative	149.688
30169.m006270	glyceraldehyde 3-phosphate dehydrogenase, putative	149.268
28076.m000428	beta-galactosidase, putative	149.249
28333.m000566	oligopeptidase A, putative	148.295
29780.m001362	nucleic acid binding protein, putative	148.249
29739.m003605	40S ribosomal protein S3, putative	147.954
30190.m010930	B2 protein, putative	147.65
30174.m009039	enolase, putative	147.617
30042.m000490	lupus la ribonucleoprotein, putative	147.162
29869.m001194	Aquaporin PIP2.7, putative	146.594
30128.m008568	cytochrome P450, putative	146.514
29640.m000413	Protein regulator of cytokinesis, putative	146.447
30147.m013827	conserved hypothetical protein	145.575
30174.m008857	transketolase, putative	145.209
60639.m00004	Ricin homolog, partial	144.351
29666.m001449	hydrolase, putative	144.28
29780.m001382	transporter, putative	143.577
30150.m000471	malate dehydrogenase, putative	143.447
30073.m002217	60S ribosomal protein L13, putative	143.073
29841.m002775	Plastidic ATP/ADP-transporter, putative	143.047
30174.m008646	polygalacturonase, putative	142.824
30147.m014119	set, putative	142.516
29118.m000099	beta-galactosidase, putative	142.052
30147.m014187	40S ribosomal protein S13, putative	142.015
30074.m001391	Patellin-5, putative	141.943
29801.m003225	virion binding protein, putative	141.73
29785.m000971	tubulin beta chain, putative	141.628
46431.m000014	conserved hypothetical protein	141.554
30170.m013613	Auxin-responsive protein IAA19, putative	141.436
30147.m014381	Glutamyl-tRNA(Gln) amidotransferase subunit A, putative	141.121
30147.m013936	Triose phosphate/phosphate translocator, non-green plastid, chloroplast precursor, putative	141.074
27553.m000322	conserved hypothetical protein	140.729
27455.m000039	Eukaryotic initiation factor iso-4F subunit p82-34, putative	140.662
29703.m001533	DNA binding protein, putative	140.565
30213.m000666	6-phosphogluconolactonase, putative	140.326
29631.m001047	ubiquitin, putative	140.129
29929.m004574	translation initiation factor, putative	139.809
29822.m003473	voltage-dependent anion-selective channel, putative	139.501
29908.m006065	40S ribosomal protein S6, putative	139.103
28151.m000043	hypothetical protein	139.063
29154.m000210	histone h2a, putative	138.456
30076.m004585	ubiquitin, putative	137.866
30190.m010775	6-phosphogluconate dehydrogenase, putative	137.829
27751.m000176	N-acylneuraminate-9-phosphatase, putative	137.195
29681.m001303	catalytic, putative	137.016
27553.m000323	Eukaryotic translation initiation factor 3 subunit, putative	136.867
29743.m000298	60S ribosomal protein L8, putative	136.836
29666.m001436	nuclear acid binding protein, putative	136.281
29651.m000291	succinate dehydrogenase, putative	136.223
30147.m013744	hypothetical protein	136.078
28166.m001074	2S albumin precursor [Contains: 2S albumin small chain; 2S albumin large chain], putative	135.921
29794.m003372	Oleosin, putative	135.651
27718.m000097	conserved hypothetical protein	135.571
30055.m001563	Ferredoxin-3, chloroplast precursor, putative	135.183
29736.m002034	voltage-dependent anion-selective channel, putative	135.107
29846.m000181	oxysterol binding protein, putative	134.479
28226.m000852	conserved hypothetical protein	134.433
30073.m002243	NADH-ubiquinone oxidoreductase subunit B17.2, putative	134.319
29799.m000623	dead box ATP-dependent RNA helicase, putative	133.825
29912.m005402	xaa-pro dipeptidase, putative	133.812
29822.m003511	60S ribosomal protein L37a, putative	133.745
30169.m006455	nucleolar GTP-binding protein, putative	133.588
29661.m000918	60S ribosomal protein L26, putative	132.894
28281.m000366	annexin, putative	132.656
29090.m000054	conserved hypothetical protein	132.612
29726.m004085	f3e22.6 protein, putative	131.937
29913.m000152	conserved hypothetical protein	131.153
30204.m001807	conserved hypothetical protein	131.034
29791.m000541	Histidine-containing phosphotransfer protein, putative	130.764
29841.m002865	conserved hypothetical protein	130.69
30147.m014158	dead box ATP-dependent RNA helicase, putative	130.496
28166.m001084	translation factor sui1, putative	130.385
30169.m006412	zinc finger protein, putative	130.05
34989.m000014	acetyl-CoA acetyltransferase, mitochondrial, putative	128.975
27985.m000892	conserved hypothetical protein	128.803
29598.m000469	dtdp-glucose 4-6-dehydratase, putative	128.685
29977.m000262	proteasome subunit alpha type, putative	128.615
29709.m001170	nucleoside diphosphate kinase, putative	128.442
30026.m001448	60S ribosomal protein L11, putative	128.378
29822.m003493	40S ribosomal protein S9, putative	128.322
30147.m014247	ribosomal protein L15, putative	128.071
29634.m002079	60S ribosomal protein L31, putative	127.776
29822.m003496	multidrug resistance protein 1, 2, putative	127.759
29805.m001471	DNA-binding protein S1FA, putative	127.21
30005.m001246	conserved hypothetical protein	126.988
29629.m001437	adenosylhomocysteinase, putative	126.709
27967.m000047	purine transporter, putative	126.693
30147.m013736	tubulin beta chain, putative	126.481
30213.m000673	cytochrome B5 isoform 1, putative	126.43
29729.m002352	40S ribosomal protein S26, putative	126.234
29983.m003260	Micronuclear linker histone polyprotein (MIC LH) [Contains: Micronuclear linker histone-alpha; Micronuclear linker histone-beta; Micronuclear linker histone-delta; Micronuclear linker histone-gamma], putative	126.114
30170.m014313	chaperonin containing t-complex protein 1, beta subunit, tcpb, putative	125.917
29687.m000580	signal recognition particle receptor alpha subunit, putative	125.765
30190.m011142	60S ribosomal protein L24, putative	125.581
29637.m000729	hypothetical protein	125.558
28151.m000042	conserved hypothetical protein	125.513
30147.m014521	elongation factor 1-beta, putative	125.466
30147.m013906	Transitional endoplasmic reticulum ATPase, putative	125.305
30171.m000409	coatomer delta subunit, putative	125.231
29785.m000934	elongation factor 1-beta, putative	124.867
30205.m001624	rnase l inhibitor, putative	124.715
30078.m002287	Bud site selection protein, putative	124.656
29610.m000399	60S ribosomal protein L35a, putative	124.541
30131.m007139	arginine decarboxylase, putative	124.397
28076.m000415	protein disulfide isomerase, putative	124.325
29660.m000758	ATP binding protein, putative	124.192
30174.m008728	Oleosin, putative	124.028
28725.m000315	endomembrane protein emp70, putative	123.974
29929.m004618	conserved hypothetical protein	123.758
29806.m000933	conserved hypothetical protein	123.232
30190.m010872	structural constituent of cell wall, putative	123.177
30174.m008673	conserved hypothetical protein	123.139
30005.m001267	glucose-1-phosphate adenylyltransferase, putative	122.998
30174.m008909	conserved hypothetical protein	122.673
28822.m000031	rubisco subunit binding-protein alpha subunit, ruba, putative	122.667
30068.m002522	26S proteasome non-atpase regulatory subunit, putative	122.335
30138.m004069	malate dehydrogenase, putative	121.831
27585.m000144	Ethylene-responsive transcription factor, putative	121.652
28200.m000195	transaldolase total2, putative	121.439
29939.m000525	dehydroascorbate reductase, putative	121.316
30138.m004059	Alpha-expansin 15 precursor, putative	121.019
30147.m014420	ATP-dependent clp protease, putative	120.793
29692.m000529	phosphoglucomutase, putative	120.771
27704.m000151	UDP-n-acteylglucosamine pyrophosphorylase, putative	120.726
30063.m001443	40S ribosomal protein S27, putative	120.671
29929.m004691	NADH-ubiquinone oxidoreductase flavoprotein, putative	120.645
30128.m008964	Glycogen synthase kinase-3 beta, putative	120.342
30128.m008854	60S ribosomal protein L18, putative	120.233
30147.m014215	conserved hypothetical protein	119.991
29729.m002354	superoxide dismutase [mn], putative	119.905
29646.m001060	ubiquitin-conjugating enzyme m, putative	119.683
29910.m000951	(+)-delta-cadinene synthase isozyme A, putative	119.671
30198.m000872	40S ribosomal protein S24, putative	119.668
29739.m003726	nucleolysin tia-1, putative	119.615
29942.m000757	conserved hypothetical protein	119.575
29677.m000188	eukaryotic translation initiation factor 2c, putative	119.475
29822.m003502	60S ribosomal protein L30, putative	119.399
30076.m004599	ADP-ribosylation factor, arf, putative	119.263
30072.m000961	conserved hypothetical protein	119.242
30005.m001286	conserved hypothetical protein	119.198
29908.m005952	eukaryotic translation initiation factor, putative	118.874
29872.m000541	coatomer beta subunit, putative	118.834
29908.m006020	annexin, putative	118.8
30128.m008931	conserved hypothetical protein	118.783
28129.m000049	60S ribosomal protein L34, putative	118.705
28076.m000410	60S ribosomal protein L12, putative	118.666
30106.m000662	Uro-adherence factor A precursor, putative	118.326
29904.m002998	hypothetical protein	117.955
30174.m008701	serine/threonine protein phosphatase 2a regulatory subunit A, putative	117.841
29912.m005411	60S ribosomal protein L28, putative	117.608
29983.m003151	conserved hypothetical protein	117.561
29629.m001443	glycine-rich RNA-binding protein, putative	117.22
30226.m002026	citrate synthase, putative	117.138
30147.m013839	copine, putative	116.4
29841.m002756	aspartate aminotransferase, putative	116.181
29794.m003367	hypothetical protein	116.098
29836.m000557	lung seven transmembrane receptor, putative	116.073
29635.m000450	hypothetical protein	115.686
45483.m000014	dead box ATP-dependent RNA helicase, putative	115.67
29996.m000136	40S ribosomal protein S7, putative	115.499
28281.m000365	conserved hypothetical protein	115.343
29814.m000732	clathrin heavy chain, putative	115.276
29726.m004027	conserved hypothetical protein	114.377
29785.m000970	tubulin beta chain, putative	114.145
29633.m000882	glycine-rich RNA-binding protein, putative	114.11
29044.m000172	Nonspecific lipid-transfer protein precursor, putative	113.889
29933.m001414	glutaredoxin-1, grx1, putative	113.695
28324.m000394	peroxiredoxins, prx-1, prx-2, prx-3, putative	113.68
30169.m006323	ubiquitin, putative	113.159
30115.m001221	RALFL33, putative	112.935
29736.m002024	AMP-activated protein kinase, gamma regulatory subunit, putative	112.72
30142.m000637	proteasome subunit beta type 7,10, putative	112.636
30128.m008616	40S ribosomal protein S3a, putative	112.425
28644.m000934	Nonspecific lipid-transfer protein B, putative	112.359
30076.m004684	protein disulfide isomerase, putative	112.252
30078.m002298	Transitional endoplasmic reticulum ATPase, putative	112.14
30084.m000187	mitochondrial oxoglutarate/malate carrier protein, putative	111.968
30162.m001264	ankyrin repeat domain protein, putative	111.709
29692.m000526	21 kDa protein precursor, putative	111.42
30131.m007076	phosphatidylinositol transporter, putative	111.396
29308.m000177	alanine transaminase, putative	111.372
30068.m002651	conserved hypothetical protein	111.358
30205.m001590	sugar transporter, putative	111.314
28498.m000203	conserved hypothetical protein	111.29
30147.m014522	ATP binding protein, putative	110.965
29630.m000803	40S ribosomal protein S19, putative	110.791
28281.m000370	asparagine synthetase, putative	110.377
28371.m000019	conserved hypothetical protein	110.373
30147.m014111	Protein HVA22, putative	110.051
29732.m000314	acetyl-CoA acetyltransferase, mitochondrial, putative	109.898
29883.m002010	histone h1/h5, putative	109.819
29736.m002056	conserved hypothetical protein	109.808
29820.m000987	ubiquitin-activating enzyme E1, putative	109.58
27772.m000038	s-adenosylmethionine decarboxylase, putative	109.506
30076.m004442	60S acidic ribosomal protein P1, putative	109.29
30190.m010995	heat shock protein 70 (HSP70)-interacting protein, putative	109.248
28629.m000567	ubiquitin, putative	109.101
30100.m000786	sugar transporter, putative	109.089
30076.m004634	conserved hypothetical protein	108.953
29842.m003579	Glucan endo-1,3-beta-glucosidase precursor, putative	108.936
29872.m000550	Heat shock 70 kDa protein, putative	108.706
29729.m002310	conserved hypothetical protein	108.626
29801.m003060	conserved hypothetical protein	108.516
30005.m001241	ribosomal protein L5, putative	108.102
30208.m001105	60S ribosomal protein L44	107.896
29827.m002637	Ubiquitin-fold modifier 1 precursor, putative	107.849
29765.m000739	heat shock protein, putative	107.805
29706.m001326	dihydrolipoamide acetyltransferase component of pyruvate dehydrogenase, putative	107.536
29826.m000762	conserved hypothetical protein	107.438
29687.m000568	Endosomal P24A protein precursor, putative	107.313
29958.m000939	Cell elongation protein diminuto, putative	107.288
30068.m002513	n-rich protein, putative	107.221
30147.m013996	purine permease, putative	107.032
30217.m000262	Oleoyl-acyl carrier protein thioesterase, putative	106.893
30183.m001297	splicing factor, putative	106.863
30189.m001674	oligosaccharyl transferase, putative	106.862
30071.m000428	60S ribosomal protein L13, putative	106.759
29877.m000485	60S ribosomal protein L30, putative	106.55
29844.m003288	Protein FRIGIDA, putative	106.434
29784.m000362	aconitase, putative	106.399
30138.m003973	glycine-rich RNA-binding protein, putative	106.382
29848.m004454	Coatomer subunit beta, putative	106.343
29772.m000314	40S ribosomal protein S6, putative	105.737
29938.m000591	ubiquitin-associated uba/ubx domain-containingprotein, putative	105.618
29696.m000102	conserved hypothetical protein	105.551
29883.m001982	conserved hypothetical protein	105.216
29908.m005996	phosphoglycerate mutase, putative	104.994
29839.m000443	amino acid binding protein, putative	104.902
29662.m000456	transcription factor btf3, putative	104.864
29980.m000174	40S ribosomal protein S7, putative	104.176
29876.m000250	ubiquitin-conjugating enzyme E2 G, putative	104.127
29827.m002602	neutral alpha-glucosidase ab precursor, putative	104.035
30170.m013947	f16n3.6 protein, putative	103.849
29579.m000199	NADH-ubiquinone oxidoreductase, putative	103.697
30100.m000783	Cell elongation protein diminuto, putative	103.516
28752.m000336	conserved hypothetical protein	103.511
30169.m006580	NADH dehydrogenase, putative	103.389
29686.m000885	nascent polypeptide associated complex alpha subunit, putative	103.318
29630.m000808	mitochondrial processing peptidase beta subunit, putative	103.025
30169.m006252	D-alanyl-D-alanine endopeptidase, putative	102.693
30204.m001803	Abscisic acid-insensitive protein, putative	102.5
29781.m000013	L-ascorbate peroxidase, cytosolic, putative	102.315
30147.m014086	1-pyrroline-5-carboxylate dehydrogenase, putative	102.17
29841.m002869	AMP-activated protein kinase, gamma regulatory subunit, putative	102.119
30055.m001584	40S ribosomal protein S14, putative	102.031
30138.m003944	Alpha-1,4-glucan-protein synthase [UDP-forming], putative	102.018
29678.m000496	succinate semialdehyde dehydrogenase, putative	102.012
44978.m000014	conserved hypothetical protein	101.894
29686.m000868	cysteine protease inhibitor, putative	101.7
29726.m003934	structural constituent of ribosome, putative	101.535
30204.m001744	conserved hypothetical protein	101.454
30170.m014323	Phosphoprotein ECPP44, putative	101.41
29807.m000497	26S protease regulatory subunit, putative	101.383
30131.m007005	translocon-associated protein, beta subunit precursor, putative	101.382
28179.m000461	transcription factor, putative	101.224
27942.m000154	conserved hypothetical protein	101.115
30131.m007098	cysteine protease, putative	101.093
29794.m003446	aspartate aminotransferase, putative	101.091
28842.m000907	14-3-3 protein, putative	100.929
29726.m004021	Cullin-1, putative	100.613
29629.m001374	conserved hypothetical protein	100.559
29737.m001260	Endosomal P24A protein precursor, putative	100.395
30190.m011109	hydroxymethylglutaryl-CoA synthase, putative	100.316
28108.m000144	hypothetical protein	100.29
29841.m002898	6-phosphogluconate dehydrogenase, putative	100.278
29805.m001485	40S ribosomal protein S23, putative	100.258
28281.m000376	conserved hypothetical protein	100.179
29269.m000246	protein translocase, putative	100.043
27574.m000219	protein phsophatase-2a, putative	100.039
29827.m002585	mak, putative	100.022
30131.m07299	pyruvate kinase, putative	99.993
29656.m000497	chaperonin containing t-complex protein 1, gamma subunit, tcpg, putative	99.9442
30129.m000363	methylenetetrahydrofolate dehydrogenase, putative	99.9292
29739.m003583	puromycin-sensitive aminopeptidase, putative	99.9271
29854.m001125	fimbrin, putative	99.7963
30076.m004681	Chaperone protein dnaJ, putative	99.7874
29657.m000468	biotin synthase, putative	99.7139
29669.m000830	anthranilate synthase component I, putative	99.5504
30183.m001308	protein transport protein sec23, putative	99.5199
30131.m006982	lysosomal alpha-mannosidase, putative	99.2176
29912.m005286	phosphatidylcholine-sterol O-acyltransferase, putative	99.1651
29154.m000215	30S ribosomal protein S8, putative	98.8349
30068.m002577	cystathionine gamma-synthase, putative	98.6025
29729.m002318	alpha-soluble nsf attachment protein, putative	98.5794
27516.m000169	phosphoglucomutase, putative	98.5307
29680.m001684	calcium-dependent protein kinase, putative	98.5271
30169.m006319	proteasome subunit alpha type, putative	98.4609
29983.m003286	calcium-dependent protein kinase, putative	98.3601
29844.m003195	pyruvate kinase, putative	98.058
29154.m000212	histone h2a, putative	98.0428
29620.m000537	eif-1a, putative	97.9537
29740.m000476	ATP synthase D chain, mitochondrial, putative	97.6815
27504.m000622	Alliin lyase precursor, putative	97.244
30170.m014265	skp1, putative	97.1304
29728.m000829	o-methyltransferase, putative	97.124
60638.m00022	ricin-agglutinin family protein	96.8216
29765.m000723	rab15, 13, 10, 1, 35, 5, and, putative	96.6581
29739.m003659	conserved hypothetical protein	96.6522
29684.m000322	eukaryotic translation initiation factor 2c, putative	96.5984
30131.m007058	glucose-1-phosphate adenylyltransferase, putative	96.5511
27955.m000377	conserved hypothetical protein	96.5265
29848.m004629	grr1, plant, putative	96.5007
30076.m004672	GTP-binding protein sar1, putative	96.466
30115.m001237	conserved hypothetical protein	96.4426
29726.m003906	Membrane protein PB1A10.07c, putative	96.4355
30045.m000470	26S protease regulatory subunit 6b, putative	96.2542
29872.m000543	sulfate transporter, putative	96.2
28402.m000025	cytochrome P450, putative	96.0544
28266.m000192	Late embryogenesis abundant protein Lea14-A, putative	96.0222
27810.m000668	conserved hypothetical protein	95.8958
29726.m004068	conserved hypothetical protein	95.7391
29876.m000258	conserved hypothetical protein	95.6189
30170.m013605	conserved hypothetical protein	95.5833
30169.m006583	heat shock protein binding protein, putative	95.4894
28455.m000368	Ketoacyl-ACP Synthase III (KAS III)	95.1118
30147.m013773	malate synthase, putative	94.9049
27471.m000403	Senescence-associated protein DIN1, putative	94.8895
29929.m004664	Signal peptidase complex subunit, putative	94.761
29634.m002070	Dehydrin Xero, putative	94.7075
28623.m000398	vacuolar ATP synthase proteolipid subunit 1, 2, 3, putative	94.3306
30190.m010937	sulfite reductase, putative	94.2366
29850.m000282	adenylate cyclase, putative	94.2353
29726.m004119	Major allergen Pru ar, putative	94.1142
29520.m000090	conserved hypothetical protein	93.9828
29172.m000221	conserved hypothetical protein	93.8619
29835.m000637	protein phsophatase-2a, putative	93.8538
29929.m004774	chaperonin containing t-complex protein 1, epsilon subunit, tcpe, putative	93.6323
29854.m001108	5-methyltetrahydropteroyltriglutamate--homocysteine methyltransferase, putative	93.474
28408.m000204	eukaryotic peptide chain release factor GTP-binding subunit, putative	93.4077
29628.m000785	ATP synthase delta chain, mitochondrial, putative	93.355
29678.m000505	acetolactate synthase, putative	93.1972
28962.m000447	skp1, putative	93.1152
30174.m008699	aldose 1-epimerase, putative	93.0599
29806.m000980	conserved hypothetical protein	93.0096
29908.m005995	Pollen-specific protein C13 precursor, putative	92.9358
29806.m000943	40S ribosomal protein S6, putative	92.8654
29848.m004501	Eukaryotic translation initiation factor 3 subunit, putative	92.7945
29728.m000838	dihydrolipoamide acetyltransferase component of pyruvate dehydrogenase, putative	92.787
30076.m004576	s-adenosylmethionine synthetase, putative	92.5883
29945.m000089	60S ribosomal protein L10, putative	92.2781
28359.m000275	glycine cleavage system h protein, putative	92.1612
29646.m001071	conserved hypothetical protein	91.9695
39369.m000014	Quinone oxidoreductase, putative	91.858
30128.m009036	pyruvate dehydrogenase, putative	91.7157
29703.m001532	nutrient reservoir, putative	91.6015
28610.m000070	spermidine synthase 1, putative	91.5394
29968.m000661	conserved hypothetical protein	91.5318
30000.m000379	ubiquitin, putative	91.512
29815.m000503	pyruvate kinase, putative	91.425
30131.m007081	60S ribosomal protein L44	91.3561
30170.m013603	conserved hypothetical protein	91.2258
30170.m014109	Thioredoxin H-type, putative	91.2155
29790.m000820	60S ribosomal protein L7a, putative	90.8881
30190.m011250	conserved hypothetical protein	90.8024
29631.m001051	ATP-citrate synthase, putative	90.5303
29601.m000434	phosphatidylethanolamine binding protein, putative	90.4875
30169.m006355	60S ribosomal protein L27e, putative	90.4645
30198.m000882	Cylicin-2, putative	90.3221
28883.m000711	uv excision repair protein rad23, putative	90.1936
29726.m004075	epoxide hydrolase, putative	89.9497
29904.m002984	3-ketoacyl-CoA thiolase B, putative	89.9316
29822.m003340	formate dehydrogenase, putative	89.874
29844.m003184	CBL-interacting serine/threonine-protein kinase, putative	89.8245
29729.m002398	quinone oxidoreductase, putative	89.7145
29815.m000489	threonine dehydratase/deaminase, putative	89.6951
30170.m014016	conserved hypothetical protein	89.682
29606.m000101	Cellulose synthase A catalytic subunit 6 [UDP-forming], putative	89.5766
27524.m000293	LOB domain-containing protein, putative	89.5236
30169.m006441	Sulfite reductase [ferredoxin], putative	89.5063
29848.m004653	conserved hypothetical protein	89.3425
30131.m007134	NADH dehydrogenase, putative	89.249
29739.m003658	transmembrane protein 14, putative	89.1786
29844.m003155	conserved hypothetical protein	89.1599
29705.m000602	D-alanine aminotransferase, putative	89.1489
29850.m000281	aldose 1-epimerase, putative	89.0767
29841.m002904	Pyrophosphate-energized vacuolar membrane proton pump, putative	88.7197
29822.m003479	conserved hypothetical protein	88.6862
30174.m008640	ferric-chelate reductase, putative	88.5466
29867.m000424	Endoplasmic reticulum-Golgi intermediate compartment protein, putative	88.5259
30190.m011229	Aquaporin PIP1.3, putative	88.5109
30128.m008949	Auxin-induced protein 5NG4, putative	88.3375
29947.m000052	Major latex protein, putative	88.3307
30178.m000882	conserved hypothetical protein	88.3268
36522.m000003	conserved hypothetical protein	88.0787
30157.m000793	selenium-binding protein, putative	88.0727
30076.m004502	aig1, putative	87.9318
29637.m000727	multidrug resistance-associated protein 2, 6 (mrp2, 6), abc-transoprter, putative	87.8173
29848.m004510	conserved hypothetical protein	87.8054
30180.m001063	2,4-dienoyl-CoA reductase, putative	87.7951
30147.m013891	Oleosin 18.2 kDa, putative	87.6144
28828.m000071	Protein P21, putative	87.3448
30147.m013869	zinc ion binding protein, putative	87.272
30111.m000722	proteasome subunit beta type, putative	87.2328
30170.m013910	26S proteasome non-ATPase regulatory subunit, putative	87.0511
28492.m000465	succinyl-CoA synthetase beta chain, putative	86.9128
30169.m006491	nuclear movement protein nudc, putative	86.8796
30174.m008910	conserved hypothetical protein	86.8171
28694.m000673	Endosomal P24A protein precursor, putative	86.5414
29864.m001470	s-adenosyl-l-methionine:delta24-sterol-C-methyltransferase, putative	86.5136
30190.m010790	ubiquitin-conjugating enzyme E2, putative	86.4657
29904.m002963	PMP, putative	86.4389
30076.m004633	carboxypeptidase regulatory region-containingprotein, putative	86.3219
29603.m000525	conserved hypothetical protein	86.2576
29585.m000607	2-oxoglutarate dehydrogenase, putative	85.9839
29607.m000238	eukaryotic translation initiation factor, putative	85.9624
30147.m014418	Auxin response factor, putative	85.7664
30174.m009036	conserved hypothetical protein	85.7482
29991.m000626	Phosphatidylcholine: Diacylglycerol Acyltransferase	85.5256
29773.m000289	methylenetetrahydrofolate dehydrogenase, putative	85.4267
29780.m001361	zinc finger protein, putative	85.4094
30190.m011039	C-4 methyl sterol oxidase, putative	85.2878
30128.m008832	26S protease regulatory subunit 6a, putative	85.252
28629.m000565	Beta-fructofuranosidase, insoluble isoenzyme 1 precursor, putative	85.247
30170.m014165	Myosin heavy chain, striated muscle, putative	85.1493
29908.m006236	glucose-6-phosphate isomerase, putative	85.0548
29680.m001749	o-linked n-acetylglucosamine transferase, ogt, putative	84.9502
30130.m000280	sensory transduction histidine kinase, putative	84.8102
30128.m008874	Eukaryotic translation initiation factor 3 subunit, putative	84.6887
28507.m000157	adenosine kinase, putative	84.6027
59297.m000013	dead box ATP-dependent RNA helicase, putative	84.5986
30169.m006254	tripeptidyl peptidase II, putative	84.4095
30169.m006618	40S ribosomal protein S10, putative	84.2131
29933.m001394	hypothetical protein	84.041
30147.m014239	conserved hypothetical protein	83.9512
30174.m008954	Adenosine 3'-phospho 5'-phosphosulfate transporter, putative	83.9018
29968.m000660	Anthranilate synthase component II, putative	83.8215
29762.m000488	Cell differentiation protein rcd1, putative	83.7491
29092.m000446	peroxiredoxin, putative	83.717
30174.m008862	40S ribosomal protein S13, putative	83.5505
29745.m000364	Serine carboxypeptidase, putative	83.4988
30205.m001606	chaperonin containing t-complex protein 1, zeta subunit, tcpz, putative	83.491
30128.m008673	cu/zn superoxide dismutase, putative	83.4855
28166.m001094	Homeobox protein FWA, putative	83.4771
30039.m000230	calcium-transporting atpase 4, endoplasmic reticulum-type, putative	83.3951
30174.m008761	Nonspecific lipid-transfer protein A, putative	83.353
29765.m000727	nucleic acid binding protein, putative	83.2036
29964.m000157	Calcium-binding protein, putative	83.0451
28007.m000181	eukaryotic translation initiation factor 3 subunit, putative	83.0196
60638.m00018	ricin-agglutinin family protein	82.9834
29986.m001617	dtdp-glucose 4-6-dehydratase, putative	82.6803
29839.m000431	diphosphomevalonate decarboxylase, putative	82.6628
29889.m003314	conserved hypothetical protein	82.6527
29908.m006038	14-3-3 protein, putative	82.647
29815.m000494	catalytic, putative	82.607
30170.m013798	ribophorin, putative	82.5343
29767.m000207	Mitochondrial respiratory chain complexes assembly protein AFG3, putative	82.477
29863.m001113	60S ribosomal protein L10, putative	82.4754
30128.m008996	glutamyl-tRNA synthetase, cytoplasmic, putative	82.3746
30170.m014328	conserved hypothetical protein	82.1649
29815.m000498	60S ribosomal protein L24, putative	82.1444
29794.m003457	AP-2 complex subunit beta-1, putative	82.1037
29489.m000169	serine carboxypeptidase, putative	81.9548
29637.m000730	Xyloglucan galactosyltransferase KATAMARI1, putative	81.919
30131.m006856	mitochondrial phosphate carrier protein, putative	81.793
29986.m001585	ATP binding protein, putative	81.7136
29904.m003062	conserved hypothetical protein	81.4005
27524.m000301	alpha-glucosidase, putative	81.318
28745.m000035	succinate dehydrogenase, putative	81.3044
30198.m000883	conserved hypothetical protein	81.2451
29933.m001457	conserved hypothetical protein	81.1684
30068.m002586	lung seven transmembrane receptor, putative	81.1219
29912.m005275	40S ribosomal protein S3, putative	81.1156
29633.m000917	glycerol-3-phosphate dehydrogenase, putative	81.0915
30190.m011190	KDEL motif-containing protein 1 precursor, putative	81.057
30170.m014093	26S protease regulatory subunit S10b, putative	81.0351
30039.m000229	calcium-transporting atpase 4, endoplasmic reticulum-type, putative	80.9967
30190.m010896	2-hydroxyacid dehydrogenase, putative	80.9707
29904.m002957	26S proteasome regulatory subunit rpn2, putative	80.9614
30146.m003539	conserved hypothetical protein	80.85
30008.m000797	3-isopropylmalate dehydratase, putative	80.807
29885.m000144	alcohol dehydrogenase, putative	80.7965
30131.m007104	coatomer alpha subunit, putative	80.7011
30147.m014370	conserved hypothetical protein	80.6617
29676.m001644	conserved hypothetical protein	80.6191
29703.m001502	conserved hypothetical protein	80.5982
29912.m005404	hydrogen-transporting ATP synthase, rotational mechanism, putative	80.3742
30190.m011230	short-chain dehydrogenase, putative	80.2981
29612.m000376	40S ribosomal protein S17, putative	80.2636
29929.m004636	nuclear transport factor, putative	80.2303
30147.m014059	H(\+)-transporting atpase plant/fungi plasma membrane type, putative	80.1163
28166.m001054	DNA binding protein, putative	80.0353
29912.m005374	dead box ATP-dependent RNA helicase, putative	80.024
30204.m001753	conserved hypothetical protein	80.0178
60638.m00023	ricin-agglutinin family protein	79.8342
29986.m001621	60S ribosomal protein L22, putative	79.6966
29154.m000209	actin depolymerizing factor, putative	79.6553
30147.m014534	nucleolar protein nop56, putative	79.3937
29848.m004627	conserved hypothetical protein	79.1509
29764.m000739	nascent polypeptide associated complex alpha subunit, putative	79.1192
29843.m000285	conserved hypothetical protein	78.999
29675.m000389	nucleic acid binding protein, putative	78.9257
30174.m009127	UDP-glucose 6-dehydrogenase, putative	78.882
30147.m014150	protein phosphatase 2c, putative	78.8369
30128.m008632	40S ribosomal protein S24, putative	78.8314
30167.m000876	40S ribosomal protein S19, putative	78.7608
29662.m000447	glutamate decarboxylase, putative	78.6724
29827.m002653	AP-1 complex subunit gamma-2, putative	78.6638
30068.m002516	hypothetical protein	78.6353
29634.m002153	40S ribosomal protein S12, putative	78.5562
28226.m000866	proteasome subunit beta type 6,9, putative	78.5395
28166.m001076	conserved hypothetical protein	78.4778
29991.m000638	transferase, transferring glycosyl groups, putative	78.2457
30148.m001404	calmodulin binding protein, putative	78.1532
30147.m013941	Pantothenate kinase, putative	78.1025
29823.m000221	alcohol dehydrogenase, putative	78.0425
29609.m000607	ribosomal protein S9, putative	77.9139
29912.m005426	Pectinesterase PPE8B precursor, putative	77.7785
27904.m000206	26S proteasome non-ATPase regulatory subunit, putative	77.7417
30170.m013617	Phosphoenolpyruvate carboxykinase [ATP], putative	77.6867
30075.m001180	ferredoxin--NADP reductase, putative	77.3495
57873.m000013	aldo/keto reductase, putative	77.2691
29889.m003410	conserved hypothetical protein	77.2282
29844.m003210	sulfate adenylyltransferase, putative	77.0848
30169.m006427	40S ribosomal protein S2, putative	76.888
29950.m001141	chaperonin containing t-complex protein 1, theta subunit, tcpq, putative	76.8852
29929.m004551	acyl carrier protein, putative	76.8125
29628.m000747	ATP binding protein, putative	76.8027
28885.m000108	zinc finger protein, putative	76.7059
30054.m000830	arf gtpase-activating protein, putative	76.6049
30170.m014071	ornithine carbamoyltransferase, putative	76.4358
30138.m003955	SP1L, putative	76.4335
30128.m008634	Protein transport protein Sec24C, putative	76.4268
27766.m000154	Xylose isomerase, putative	76.4181
29763.m000189	conserved hypothetical protein	76.4047
29848.m004683	conserved hypothetical protein	76.3671
29751.m001813	tubulin beta chain, putative	76.2843
30078.m002300	Transitional endoplasmic reticulum ATPase, putative	76.2611
28207.m000106	NADH-ubiquinone oxidoreductase 12 kDa subunit, mitochondrial precursor, putative	76.1859
29648.m002009	proteasome subunit beta type, putative	76.0977
29637.m000728	NADH-ubiquinone oxidoreductase 39 kD subunit, putative	76.0968
30174.m008650	caax prenyl protease ste24, putative	76.0549
30045.m000479	Alpha-N-arabinofuranosidase 1 precursor, putative	76.0382
29841.m002847	phopholipase d alpha, putative	76.0148
29693.m002025	60S ribosomal protein L18a, putative	75.9748
29872.m000540	ran-binding protein, putative	75.9622
30120.m000373	ER lumen protein retaining receptor, putative	75.9563
30170.m013712	conserved hypothetical protein	75.8229
29904.m002960	conserved hypothetical protein	75.7542
30138.m003985	RNA polymerase-associated protein LEO1, putative	75.6965
30170.m013906	conserved hypothetical protein	75.6886
30115.m001238	conserved hypothetical protein	75.6735
29729.m002321	conserved hypothetical protein	75.6717
29804.m001529	heat shock protein, putative	75.6349
37160.m000008	conserved hypothetical protein	75.5092
27732.m000275	conserved hypothetical protein	75.4262
30170.m013807	phosphofructokinase, putative	75.3653
29693.m002002	cullin, putative	75.344
29838.m001661	immunophilin, putative	75.3376
30147.m014028	DNA binding protein, putative	75.2745
29729.m002348	Potassium transporter, putative	75.2716
29983.m003134	26S proteasome regulatory subunit rpn1, putative	75.0166
30190.m010889	coatomer gamma subunit, putative	74.9531
30064.m000483	conserved hypothetical protein	74.8324
30170.m013859	DNA binding protein, putative	74.7936
28049.m000309	Grave disease carrier protein, putative	74.7284
30169.m006313	thiosulfate sulfertansferase, putative	74.5133
29912.m005288	Nuclear transcription factor Y subunit A-3, putative	74.5114
30120.m000353	conserved hypothetical protein	74.38
27688.m000062	conserved hypothetical protein	74.3355
30076.m004500	Phosphatase DCR2, putative	74.3341
29738.m001029	protein binding protein, putative	74.329
29646.m001075	splicing factor u2af large subunit, putative	74.3269
29933.m001440	phosphatidylethanolamine-binding protein, putative	74.2
29686.m000895	ubiquitin-protein ligase, putative	74.0618
30147.m013795	nucleoside diphosphate kinase, putative	74.0463
30055.m001560	60S ribosomal protein L10a, putative	73.8652
29820.m001021	Patellin-6, putative	73.7829
30131.m007078	Ocs element-binding factor, putative	73.7715
30068.m002669	phosphoribulose kinase, putative	73.6975
29983.m003167	Early nodulin 55-2 precursor, putative	73.6936
30146.m003428	60S ribosomal protein L28, putative	73.6371
29908.m006068	14-3-3 protein, putative	73.6364
29842.m003687	transcription regulator, putative	73.6253
30170.m014025	glucose-6-phosphate isomerase, putative	73.6131
30003.m000341	conserved hypothetical protein	73.575
28324.m000411	40S ribosomal protein S17, putative	73.5597
30068.m002567	conserved hypothetical protein	73.5004
29968.m000632	trehalose-6-phosphate synthase, putative	73.4328
29804.m001481	kinase, putative	73.3528
29806.m000930	2-oxoglutarate/malate translocator, chloroplast precursor, putative	73.3142
30190.m011199	glutathione-s-transferase theta, gst, putative	73.1991
28035.m000359	transferase, transferring glycosyl groups, putative	73.1652
30055.m001577	Beta-ureidopropionase, putative	73.14
29977.m000251	Glucan endo-1,3-beta-glucosidase precursor, putative	73.0432
30093.m000350	conserved hypothetical protein	72.9589
30128.m008884	importin alpha, putative	72.8885
30075.m001173	GTP-dependent nucleic acid-binding protein engD, putative	72.846
29848.m004567	aspartate aminotransferase, putative	72.7653
30128.m008641	cysteine synthase, putative	72.7547
30204.m001760	60S ribosomal protein L13a, putative	72.7253
30142.m000628	hydrolase, acting on ester bonds, putative	72.6251
29742.m001397	Auxin response factor, putative	72.6011
30131.m007140	vacuolar ATP synthase proteolipid subunit 1, 2, 3, putative	72.5166
29832.m000313	6-phosphogluconate dehydrogenase, putative	72.3816
29929.m004663	t1f15.12 protein, putative	72.349
29876.m000254	conserved hypothetical protein	72.2817
30071.m000445	conserved hypothetical protein	72.2344
30099.m001626	proline iminopeptidase, putative	72.1588
28470.m000429	GAST1 protein precursor, putative	72.1001
30010.m000665	bcr-associated protein, bap, putative	72.0968
27791.m000086	dihydroorotate dehydrogenase, putative	72.0739
30170.m014012	cop9 complex subunit, putative	72.061
30055.m001574	conserved hypothetical protein	72.05
29600.m000550	aconitase, putative	72.018
29602.m000220	proteasome subunit alpha type, putative	72.0084
29785.m000968	transcription factor btf3, putative	71.9256
29883.m002043	threonyl-tRNA synthetase, putative	71.8367
30128.m008986	Hydrophobic protein LTI6A, putative	71.6269
29681.m001345	kinase, putative	71.6043
30174.m009090	6-phosphogluconolactonase, putative	71.4962
29687.m000597	neutral alpha-glucosidase ab precursor, putative	71.4814
29863.m001096	40S ribosomal protein S18, putative	71.472
30129.m000366	Indole-3-acetic acid-amido synthetase GH3.17, putative	71.3374
29851.m002385	conserved hypothetical protein	71.2104
30055.m001537	Vacuolar protein sorting-associated protein VPS4, putative	71.1624
29895.m000320	conserved hypothetical protein	71.1245
29681.m001325	anthranilate synthase component I, putative	71.0536
29742.m001428	conserved hypothetical protein	71.0155
29667.m000347	Cycloartenol synthase, putative	70.9613
30128.m008894	protein disulfide isomerase, putative	70.9494
29578.m000201	conserved hypothetical protein	70.933
29739.m003715	groes chaperonin, putative	70.9017
29929.m004638	stress associated endoplasmic reticulum protein, putative	70.8158
29912.m005501	aspartate aminotransferase, putative	70.7614
29953.m000445	conserved hypothetical protein	70.6249
30170.m014042	ribosomal protein L27, putative	70.5141
30169.m006262	7-dehydrocholesterol reductase, putative	70.4305
27798.m000595	60S ribosomal protein L35a, putative	70.3939
28694.m000671	Protein SEY1, putative	70.349
29822.m003509	casein kinase II beta chain, putative	70.3354
29794.m003428	Tocopherol cyclase, chloroplast precursor, putative	70.2936
30190.m011214	Glutamate--cysteine ligase, chloroplast precursor, putative	70.2718
30179.m000564	26S protease regulatory subunit, putative	70.2241
29827.m002545	clathrin coat associated protein ap-50, putative	70.1534
30131.m006983	conserved hypothetical protein	70.1498
30005.m001247	Endosomal P24A protein precursor, putative	70.1227
30174.m009093	SP1L, putative	70.0922
30190.m011104	NAD dependent epimerase/dehydratase, putative	70.0902
29827.m002640	conserved hypothetical protein	70.0351
30155.m001595	Ferredoxin-3, chloroplast precursor, putative	70.0123
29994.m000453	Rhythmically expressedprotein 2 protein, putative	69.9878
50815.m000012	hypothetical protein	69.9874
27404.m000060	hypothetical protein	69.9561
30128.m008879	conserved hypothetical protein	69.8453
30190.m010899	phenylalanyl-tRNA synthetase beta chain, putative	69.8187
28470.m000431	conserved hypothetical protein	69.8181
30113.m001435	Sorting nexin-4, putative	69.7926
30053.m000102	RING-H2 finger protein ATL3J, putative	69.7442
30076.m004552	prolyl-tRNA synthetase, putative	69.7027
30170.m013663	Squalene monooxygenase, putative	69.6235
29765.m000735	phosphoribosylamine-glycine ligase, putative	69.5877
29889.m003387	pentatricopeptide repeat-containing protein, putative	69.5156
29912.m005447	malic enzyme, putative	69.4102
28196.m000210	alanine-glyoxylate aminotransferase, putative	69.3275
29765.m000732	Glycogen synthase kinase-3 beta, putative	69.1789
29792.m000613	translation initiation factor, putative	69.1424
30074.m001394	Patellin-3, putative	68.9877
30147.m013940	nitrogen fixation protein nifu, putative	68.9383
29908.m006167	Transmembrane emp24 domain-containing protein 10 precursor, putative	68.9042
29955.m001169	Defective in cullin neddylation protein, putative	68.8615
29912.m005588	sodium-bile acid cotransporter, putative	68.8063
30174.m008760	Nonspecific lipid-transfer protein A, putative	68.6983
30078.m002313	hypothetical protein	68.6436
29873.m000158	Vesicle-associated membrane protein, putative	68.5789
29762.m000499	conserved hypothetical protein	68.4944
30131.m007074	diaminopimelate decarboxylase, putative	68.4448
29868.m000340	cdk1, putative	68.3465
29908.m006071	histone h3, putative	68.3011
29848.m004586	WD-repeat protein, putative	68.268
29520.m000089	protein binding protein, putative	68.2163
30138.m003888	heat shock protein, putative	68.1132
29728.m000801	conserved hypothetical protein	67.9578
29092.m000452	Protein ROS1, putative	67.8648
30131.m006989	conserved hypothetical protein	67.8644
29929.m004613	glucose-6-phosphate 1-dehydrogenase, putative	67.7777
29977.m000253	nucleic acid binding protein, putative	67.774
29172.m000214	casein kinase II, alpha chain, putative	67.7467
30068.m002593	RNA-binding protein, putative	67.6924
30147.m014300	DNA-directed RNA polymerase subunit rpb6, putative	67.5942
30147.m014530	WD-repeat protein, putative	67.4624
29830.m001405	conserved hypothetical protein	67.2187
27894.m000799	Multiprotein-bridging factor, putative	67.1517
29811.m000537	Minor histocompatibility antigen H13, putative	67.0992
30143.m001179	protein phosphatase 2c, putative	67.0786
29614.m000041	conserved hypothetical protein	67.0025
28320.m001117	ribosomal protein l7ae, putative	66.9328
29308.m000179	proteasome subunit alpha type, putative	66.9247
29916.m000529	pepsin A, putative	66.908
29093.m000081	conserved hypothetical protein	66.8453
29825.m000321	branched-chain amino acid aminotransferase, putative	66.7938
29990.m000516	nucleotide binding protein, putative	66.7933
29900.m001630	o-methyltransferase, putative	66.7447
28629.m000574	sorting nexin 3, putative	66.7275
29751.m001894	sorting and assembly machinery (sam50) protein, putative	66.7238
29428.m000317	lysyl-tRNA synthetase, putative	66.7148
30008.m000830	Heterogeneous nuclear ribonucleoprotein 27C, putative	66.6676
30147.m014462	Glucose 1-dehydrogenase, putative	66.666
28324.m000405	ubiquitin-conjugating enzyme, putative	66.6277
30217.m000250	RNA binding protein, putative	66.5164
29842.m003581	lactoylglutathione lyase, putative	66.4103
29739.m003665	26S protease regulatory subunit, putative	66.2887
30169.m006263	conserved hypothetical protein	66.2508
28102.m000110	phosphoethanolamine n-methyltransferase, putative	66.1579
29780.m001383	transporter, putative	66.1564
27964.m000362	ATP binding protein, putative	66.105
29794.m003378	catalytic, putative	66.0989
30068.m002602	Beta-1,3-galactosyltransferase sqv-2, putative	65.9991
28883.m000748	conserved hypothetical protein	65.9874
30170.m014221	transporter, putative	65.9557
29889.m003358	dihydrolipoamide dehydrogenase, putative	65.8438
28664.m000102	heavy metal cation transport atpase, putative	65.7961
28449.m000019	rab15, 13, 10, 1, 35, 5, and, putative	65.7574
29776.m000487	coatomer epsilon subunit, putative	65.7279
29601.m000445	ran binding protein, putative	65.6621
30131.m007162	NADH dehydrogenase, putative	65.6532
29840.m000625	Esterase D, putative	65.6369
30008.m000812	Pre-mRNA-splicing factor, putative	65.5393
29635.m000441	cystathionine gamma-synthase, putative	65.5323
29726.m003929	Transmembrane BAX inhibitor motif-containing protein, putative	65.4664
29726.m003889	ATP binding protein, putative	65.3967
28582.m000333	conserved hypothetical protein	64.9702
30170.m014364	catalase, putative	64.9484
29813.m001540	26S proteasome subunit S9, putative	64.8962
29680.m001706	conserved hypothetical protein	64.7867
29634.m002139	r3h domain containing protein, putative	64.7737
29673.m000911	Proteasome maturation protein, putative	64.7646
30147.m014368	superoxide dismutase [fe], putative	64.7387
29585.m000574	heat shock protein, putative	64.7229
30170.m013816	organic anion transporter, putative	64.7187
30169.m006444	Translocation protein sec62, putative	64.6883
30131.m007141	aldo-keto reductase, putative	64.5608
29804.m001548	methylmalonate-semialdehyde dehydrogenase, putative	64.5548
29876.m000252	catalytic, putative	64.5265
29609.m000578	tip120, putative	64.486
30167.m000881	Monoglyceride lipase, putative	64.477
28842.m000959	centromere/microtubule binding protein cbf5, putative	64.4479
30169.m006461	conserved hypothetical protein	64.4058
30190.m011267	40S ribosomal protein S10, putative	64.3784
29912.m005361	profilin, putative	64.3594
30170.m014148	amino acid transporter, putative	64.3385
30039.m000231	histone h4, putative	64.3119
29929.m004603	hydrolase, acting on ester bonds, putative	64.2904
29751.m001862	DNA-directed RNA polymerase II 19 kD polypeptide rpb7, putative	64.2854
29669.m000838	conserved hypothetical protein	64.1745
30147.m014437	proteasome subunit alpha type, putative	64.1412
30054.m000787	conserved hypothetical protein	64.1175
30146.m003432	chmp1, putative	64.0906
29685.m000479	conserved hypothetical protein	64.0525
30138.m003960	conserved hypothetical protein	64
30078.m002323	ribonucleoprotein, chloroplast, putative	63.9707
29854.m001118	conserved hypothetical protein	63.8916
29986.m001646	sucrose synthase, putative	63.8863
30147.m014419	Transcription factor ICE1, putative	63.7792
29736.m002036	conserved hypothetical protein	63.7392
30146.m003578	conserved hypothetical protein	63.7335
30131.m007289	WD-repeat protein, putative	63.6952
30059.m000466	ELL-associated factor, putative	63.6818
29601.m000442	pyruvate decarboxylase, putative	63.565
28093.m000117	Cellulose synthase A catalytic subunit 6 [UDP-forming], putative	63.5571
30147.m014104	conserved hypothetical protein	63.4837
30064.m000484	r2r3-myb transcription factor, putative	63.4782
30174.m008769	cationic amino acid transporter, putative	63.4645
30051.m000523	chaperonin containing t-complex protein 1, alpha subunit, tcpa, putative	63.4595
27428.m000106	pyruvate kinase, putative	63.4475
28657.m000398	conserved hypothetical protein	63.3877
29756.m000509	protein translocase, putative	63.3544
29840.m000632	copper-transporting atpase p-type, putative	63.3305
29711.m000330	beta-fructofuranosidase, putative	63.2949
30190.m010847	dynamin, putative	63.2944
30128.m008938	Protein FAM18B, putative	63.2455
29629.m001424	Neighbor of COX4, putative	63.2239
29942.m000761	conserved hypothetical protein	63.1843
30170.m014260	zinc finger protein, putative	63.1568
30169.m006225	DELLA protein GAI, putative	63.1285
28677.m000055	DELLA protein GAI, putative	63.0896
29176.m000137	citrate synthase, putative	63.0497
29982.m000221	hypothetical protein	63.0078
30128.m008885	heat shock protein binding protein, putative	62.98
29841.m002876	Pre-mRNA-processing-splicing factor, putative	62.9438
29884.m000184	leucine-rich repeat transmembrane protein kinase, putative	62.9133
29769.m000462	microsomal glutathione s-transferase, putative	62.9048
29804.m001526	bromodomain-containing protein, putative	62.8961
29904.m002996	inosine triphosphate pyrophosphatase, putative	62.8894
30147.m014091	calmodulin binding protein, putative	62.7115
30146.m003523	protein transport protein sec13, putative	62.6223
29898.m000064	suppressor of ty, putative	62.5915
29993.m001037	4-hydroxyphenylpyruvate dioxygenase, putative	62.5307
29692.m000544	ARF GTPase activator, putative	62.5192
28842.m000917	conserved hypothetical protein	62.513
29739.m003674	Pectinesterase PPE8B precursor, putative	62.4944
29693.m002069	conserved hypothetical protein	62.4766
30146.m003595	60S ribosomal protein L37, putative	62.4616
30183.m001303	spliceosome associated protein, putative	62.4544
30128.m008678	Protein FRIGIDA, putative	62.4025
29915.m000481	transcription elongation factor s-II, putative	62.3694
29625.m000677	inosine-uridine preferring nucleoside hydrolase, putative	62.3641
30128.m008836	DNA binding protein, putative	62.3533
29905.m000430	hypothetical protein	62.3417
29869.m001165	ATP synthase subunit beta vacuolar, putative	62.3094
29992.m001444	RNA polymerase II transcriptional coactivator KIWI, putative	62.3022
29904.m002966	glutathione reductase, putative	62.263
29576.m000224	conserved hypothetical protein	62.1378
29825.m000329	nuclear protein skip, putative	62.0971
30131.m007196	beta-galactosidase, putative	61.9925
28060.m000068	conserved hypothetical protein	61.9798
29613.m000364	bifunctional purine biosynthesis protein, putative	61.8793
29742.m001409	Aspartic proteinase nepenthesin-1 precursor, putative	61.8362
29868.m000344	26S proteasome non-atpase regulatory subunit, putative	61.765
29794.m003486	conserved hypothetical protein	61.7307
30147.m014030	ribosomal protein S6 kinase, putative	61.7253
30063.m001436	endo-1,4-beta-glucanase, putative	61.7177
29801.m003142	UDP-glucosyltransferase, putative	61.6981
29912.m005400	conserved hypothetical protein	61.6724
27538.m000329	conserved hypothetical protein	61.6178
29908.m006234	14-3-3 protein, putative	61.5456
30128.m008708	NADH dehydrogenase, putative	61.4826
30190.m011066	conserved hypothetical protein	61.4635
30190.m011169	conserved hypothetical protein	61.4321
29701.m000590	translation initiation factor if-2, putative	61.4263
29927.m000604	conserved hypothetical protein	61.4103
29912.m005489	nitrate transporter, putative	61.3226
30147.m013883	copper amine oxidase, putative	61.3147
29634.m002123	phosphoric diester hydrolase, putative	61.3042
29596.m000712	E3 ubiquitin protein ligase upl2, putative	61.2436
29726.m004036	40S ribosomal protein S21e, putative	61.2324
30190.m011222	conserved hypothetical protein	61.2227
29769.m000454	protease C56, putative	61.2145
29869.m001177	26S proteasome regulatory subunit S3, putative	61.1627
29592.m000104	serine/threonine-protein kinase bri1, putative	61.1201
30131.m007012	conserved hypothetical protein	61.0408
29794.m003342	nucleic acid binding protein, putative	61.0351
29468.m000030	lipoxygenase, putative	60.9917
29889.m003279	Seed maturation protein PM36, putative	60.9656
30045.m000484	zinc finger protein, putative	60.9183
30068.m002555	UBX domain-containing protein, putative	60.8597
30148.m001467	ATP binding protein, putative	60.8175
30174.m008648	conserved hypothetical protein	60.7752
30174.m008892	proteasome subunit beta type, putative	60.7637
30128.m008768	rac-GTP binding protein, putative	60.7004
28966.m000540	methionine aminopeptidase, putative	60.6978
29848.m004534	conserved hypothetical protein	60.6454
29904.m002982	dihydroxy-acid dehydratase, putative	60.5598
30217.m000251	Glycosyltransferase QUASIMODO1, putative	60.5305
30078.m002320	ethylene insensitive protein, putative	60.5102
29804.m001549	conserved hypothetical protein	60.503
30055.m001571	expressed protein, putative	60.4993
29983.m003219	catalytic, putative	60.3918
29634.m002154	conserved hypothetical protein	60.3569
30068.m002652	conserved hypothetical protein	60.3272
30068.m002538	ATP-dependent transporter, putative	60.3062
29642.m000283	conserved hypothetical protein	60.2963
27482.m000151	Protein BABY BOOM, putative	60.2922
30190.m010898	NADH-ubiquinone oxidoreductase 1, chain, putative	60.2802
30131.m007100	vacuolar proton atpase, putative	60.2527
29788.m000329	60S ribosomal protein L23a, putative	60.2246
30204.m001769	t1b9.26 protein, putative	60.2179
29801.m003106	d-3-phosphoglycerate dehydrogenase, putative	60.1269
29703.m001472	sulfate transporter, putative	60.0892
30147.m014140	gibberellin 20-oxidase, putative	60.0877
29942.m000746	Serine carboxypeptidase, putative	60.0586
30075.m001163	tubulin beta chain, putative	60.0338
29844.m003185	conserved hypothetical protein	60.0219
29485.m000140	RNA-binding protein, putative	60.007
29680.m001700	calcium ion binding protein, putative	60.0047
27810.m000643	adenylosuccinate synthetase, putative	59.9319
29970.m000975	rer1 protein, putative	59.911
29737.m001221	snare protein ykt6, putative	59.9009
29917.m001962	conserved hypothetical protein	59.8768
29609.m000587	Auxin response factor, putative	59.7266
30174.m009000	dead box ATP-dependent RNA helicase, putative	59.6613
29917.m001996	Pescadillo, putative	59.6262
29794.m003341	hypothetical protein	59.6192
29912.m005419	40S ribosomal protein S30, putative	59.577
29908.m006226	transcription factor, putative	59.4997
28505.m000116	zinc finger protein, putative	59.4475
29844.m003161	conserved hypothetical protein	59.3198
29278.m000140	Vacuolar cation/proton exchanger, putative	59.2793
29841.m002924	WD-repeat protein, putative	59.2705
29912.m005543	casein kinase, putative	59.2573
30106.m000666	aminobutyrate aminotransferase, putative	59.2562
29729.m002402	hypothetical protein	59.0846
29742.m001420	conserved hypothetical protein	59.0767
30146.m003502	Auxin-responsive protein IAA6, putative	59.0609
30147.m014218	protein binding protein, putative	59.0398
30170.m013977	exocyst complex component sec3, putative	59.0321
27965.m000109	conserved hypothetical protein	59.0184
30221.m002222	Beta-glucosidase, putative	59.0008
28124.m000239	conserved hypothetical protein	58.9976
29827.m002625	conserved hypothetical protein	58.9856
30131.m007138	ubiquitin fusion degradaton protein, putative	58.9756
29904.m002990	potassium channel beta, putative	58.9695
29851.m002405	glutaredoxin, grx, putative	58.9584
30147.m013735	AMP dependent CoA ligase, putative	58.9346
57337.m00002	conserved hypothetical protein	58.9255
29739.m003728	polygalacturonase, putative	58.9056
30040.m000273	conserved hypothetical protein	58.8781
30147.m013798	26S proteasome non-atpase regulatory subunit, putative	58.847
29950.m001122	eukaryotic translation initiation factor 4e type, putative	58.8331
28966.m000545	methylenetetrahydrofolate reductase, putative	58.7993
29848.m004647	ADP,ATP carrier protein, putative	58.7182
30111.m000728	proteasome subunit beta type, putative	58.7084
29844.m003216	coated vesicle membrane protein, putative	58.6336
30169.m006257	conserved hypothetical protein	58.6264
29898.m000065	Pectate lyase precursor, putative	58.6132
29602.m000216	calcium lipid binding protein, putative	58.5585
29002.m000146	conserved hypothetical protein	58.5212
29966.m000222	serine/threonine protein kinase, putative	58.4877
29830.m001435	plant ubiquilin, putative	58.4363
29805.m001503	sensory transduction histidine kinase, putative	58.4323
29842.m003617	Derlin-2, putative	58.4109
29900.m001607	Heterogeneous nuclear ribonucleoprotein A1, putative	58.4012
29742.m001442	conserved hypothetical protein	58.3527
29822.m003346	protein kinase atmrk1, putative	58.3513
30140.m000569	ran binding protein, putative	58.3124
30174.m008824	vesicle-associated membrane protein, putative	58.2851
27810.m000646	lysophosphatidic acid acyltransferase, putative	58.2701
30204.m001823	conserved hypothetical protein	58.2621
29761.m000419	hydrolase, hydrolyzing O-glycosyl compounds, putative	58.2236
29904.m002904	methionine-tRNA synthetase, putative	58.1784
27704.m000147	cholinephosphate cytidylyltransferase, putative	58.1592
29848.m004692	3-hydroxybutyryl-CoA dehydratase, putative	58.078
29648.m001914	Transcriptional corepressor SEUSS, putative	58.0595
28507.m000160	transketolase, putative	58.0511
29703.m001503	conserved hypothetical protein	57.8311
30170.m014158	conserved hypothetical protein	57.7386
29912.m005371	casein kinase, putative	57.7252
27777.m000274	calcium-dependent protein kinase, putative	57.7043
30064.m000498	dihydrolipoamide succinyltransferase component of 2-oxoglutarate dehydrogenase, putative	57.6345
52284.m000013	conserved hypothetical protein	57.6292
30147.m013821	conserved hypothetical protein	57.5906
30221.m002255	hypothetical protein	57.5552
30078.m002213	polyadenylate-binding protein, putative	57.5202
29634.m002121	aldose 1-epimerase, putative	57.4923
28830.m000228	cytochrome-c oxidase, putative	57.4237
29822.m003415	amino acid permease, putative	57.3643
30147.m013950	conserved hypothetical protein	57.3489
29815.m000502	conserved hypothetical protein	57.2287
30147.m014250	zinc finger protein, putative	57.1685
29620.m000554	protein disulfide isomerase, putative	57.0644
30147.m014109	conserved hypothetical protein	57.0636
29611.m000226	protein transporter, putative	57.0222
29780.m001397	PLE, putative	57.0159
29983.m003290	Cleft lip and palate transmembrane protein, putative	56.97
29889.m003355	conserved hypothetical protein	56.9559
30147.m014322	alcohol dehydrogenase, putative	56.8517
29823.m000222	alcohol dehydrogenase, putative	56.7988
30131.m006900	conserved hypothetical protein	56.7797
28616.m000147	cysteinyl-tRNA synthetase, putative	56.7677
29950.m001133	H/ACA ribonucleoprotein complex subunit, putative	56.7665
30128.m008560	glycyl-tRNA synthetase, putative	56.7185
29646.m001077	ketol-acid reductoisomerase, chloroplast precursor, putative	56.7081
30170.m013705	Ocs element-binding factor, putative	56.7023
27613.m000610	DNA topoisomerase type I, putative	56.685
28543.m000384	sucrose phosphate syntase, putative	56.673
30190.m011201	glutathione-s-transferase theta, gst, putative	56.6226
30170.m013994	conserved hypothetical protein	56.5999
30147.m014248	conserved hypothetical protein	56.5904
30147.m013742	metal ion binding protein, putative	56.5708
29999.m000204	inorganic pyrophosphatase, putative	56.5505
29629.m001354	conserved hypothetical protein	56.4899
30138.m004068	geranylgeranyl hydrogenase, putative	56.4698
29739.m003691	Eukaryotic translation initiation factor 3 subunit, putative	56.433
29739.m003684	DNA-directed RNA polymerase beta chain, putative	56.4179
30192.m000545	conserved hypothetical protein	56.4011
29844.m003239	protein binding protein, putative	56.3463
29668.m000328	catalytic, putative	56.324
30170.m014360	small nuclear ribonucleoprotein, putative	56.3229
29794.m003351	Vacuolar-processing enzyme precursor, putative	56.2824
30073.m002232	conserved hypothetical protein	56.2738
30078.m002234	dead box ATP-dependent RNA helicase, putative	56.2694
29983.m003291	conserved hypothetical protein	56.2257
29908.m006062	ubiquitin-protein ligase, putative	56.19
28644.m000932	oxidoreductase, putative	56.155
29804.m001485	UDP-glucuronic acid/UDP-N-acetylgalactosamine transporter, putative	56.1356
29676.m001694	COR413-PM2, putative	56.1108
46317.m000013	aldo/keto reductase, putative	56.0871
30074.m001369	Receptor protein kinase CLAVATA1 precursor, putative	56.0394
29344.m000106	conserved hypothetical protein	56.0058
30074.m001413	conserved hypothetical protein	55.9948
30190.m011112	conserved hypothetical protein	55.9564
29981.m000585	xenotropic and polytropic murine leukemia virus receptor pho1, putative	55.9176
29876.m000260	RNA and export factor binding protein, putative	55.8958
28037.m000046	copper transport protein atox1, putative	55.879
29933.m001388	serine/threonine protein kinase, putative	55.852
30169.m006431	xanthine dehydrogenase, putative	55.8403
30169.m006358	ribonucleic acid binding protein S1, putative	55.6966
29757.m000730	aspartate kinase, putative	55.6775
30190.m011244	ubiquitin-conjugating enzyme h, putative	55.6361
28498.m000204	bromodomain containing, putative	55.6196
29709.m001210	malic enzyme, putative	55.6173
29794.m003353	conserved hypothetical protein	55.6089
29158.m000192	proteasome subunit alpha type, putative	55.5921
30190.m011264	polygalacturonase, putative	55.5207
30169.m006228	fibrillarin, putative	55.4944
28176.m000270	acyl-CoA dehydrogenase, putative	55.4644
29728.m000811	peptidase, putative	55.4642
30066.m000715	glutaminyl-tRNA synthetase, putative	55.4631
30174.m008968	conserved hypothetical protein	55.3954
29818.m000392	NADH-cytochrome B5 reductase, putative	55.3544
29822.m003495	tubulin alpha chain, putative	55.3278
28162.m000123	phd/F-box containing protein, putative	55.3206
28448.m000362	DNA-directed RNA polymerase II, putative	55.2691
30170.m014006	conserved hypothetical protein	55.2645
29662.m000455	1-aminocyclopropane-1-carboxylate deaminase, putative	55.2277
28211.m000131	protein phosphatase 2c, putative	55.1461
29739.m003689	zinc finger protein, putative	55.0921
29917.m002006	conserved hypothetical protein	55.0751
29625.m000695	catalytic, putative	55.074
30076.m004646	ATP-dependent Clp protease proteolytic subunit, putative	55.0672
30148.m001402	zinc finger protein, putative	55.0389
29693.m002016	40S ribosomal protein S14, putative	55.0361
29813.m001535	Transmembrane emp24 domain-containing protein 10 precursor, putative	55.0335
30169.m006307	serine/threonine protein kinase, putative	55.0323
30147.m014535	adenylate kinase 1, putative	55.0049
29912.m005346	hypothetical protein	54.9746
27811.m000087	ribophorin, putative	54.9167
29629.m001438	serine hydroxymethyltransferase, putative	54.86
30138.m004051	rotamase, putative	54.8163
29912.m005461	oligosaccharyl transferase, putative	54.8011
30005.m001297	step II splicing factor slu7, putative	54.7626
29805.m001532	nucleotide binding protein, putative	54.7454
29805.m001547	WD-repeat protein, putative	54.7452
29742.m001394	conserved hypothetical protein	54.7422
30170.m014264	skp1, putative	54.7004
30073.m002312	conserved hypothetical protein	54.6899
30068.m002625	60S ribosomal protein L9, putative	54.6859
29908.m006006	Endoplasmic reticulum-Golgi intermediate compartment protein, putative	54.5241
29864.m001501	9-cis-epoxycarotenoid dioxygenase, putative	54.4518
29333.m001081	conserved hypothetical protein	54.4373
29813.m001468	cullin, putative	54.3974
28060.m000072	protein binding protein, putative	54.3637
29908.m006175	LysM domain GPI-anchored protein 1 precursor, putative	54.2669
29708.m000193	serine-threonine protein kinase, plant-type, putative	54.1986
28124.m000232	Cyclic nucleotide-gated ion channel, putative	54.176
29782.m000120	aldehyde dehydrogenase, putative	54.0944
29701.m000596	Vacuolar cation/proton exchanger 1a, putative	54.0865
29814.m000737	conserved hypothetical protein	54.0608
30170.m013999	BRASSINAZOLE-RESISTANT 1 protein, putative	54.0596
30190.m011249	rad25/xp-B DNA repair helicase, putative	54.0492
29630.m000776	Cyclic nucleotide-gated ion channel, putative	54.0428
29680.m001676	cyclophilin, putative	54.0097
30170.m013731	Chaperone protein dnaJ, putative	53.9837
29794.m003360	3'-5' exonuclease, putative	53.9328
29651.m000281	Fructose-bisphosphate aldolase, putative	53.9305
29822.m003521	conserved hypothetical protein	53.9132
29729.m002286	ribosomal protein S28, putative	53.8141
29646.m001064	xaa-pro aminopeptidase, putative	53.7948
30169.m006519	conserved hypothetical protein	53.7725
29844.m003276	hypothetical protein	53.7707
28738.m000146	aspartate aminotransferase, putative	53.77
29794.m003320	zinc/iron transporter, putative	53.7527
29773.m000290	conserved hypothetical protein	53.7365
29785.m000975	conserved hypothetical protein	53.6513
29805.m001539	Pectinesterase inhibitor, putative	53.619
30162.m001286	seryl-tRNA synthetase, putative	53.5792
29585.m000583	amino acid binding protein, putative	53.5545
30169.m006297	phosphoglycerate kinase, putative	53.5228
29709.m001213	uridylate kinase plant, putative	53.4902
30131.m006910	uv excision repair protein rad23, putative	53.4531
30143.m001162	pumilio, putative	53.4321
29848.m004638	dead box ATP-dependent RNA helicase, putative	53.3873
30170.m013806	transcription factor, putative	53.3454
29957.m001419	conserved hypothetical protein	53.2666
27395.m000080	Ubiquitin carboxyl-terminal hydrolase, putative	53.0994
27866.m000235	conserved hypothetical protein	53.0279
29711.m000323	triosephosphate isomerase, putative	52.9835
28613.m000142	conserved hypothetical protein	52.9404
30059.m000471	chloroplast-targeted copper chaperone, putative	52.9058
30128.m008713	conserved hypothetical protein	52.9009
29883.m001989	NADH-ubiquinone oxidoreductase 24 kD subunit, putative	52.8622
28320.m001083	Acyl-protein thioesterase, putative	52.8342
30174.m009105	hydrolase, putative	52.6772
27448.m000068	amino acid transporter, putative	52.6759
29904.m003021	NADH dehydrogenase, putative	52.6674
29783.m000311	Auxin-induced protein 5NG4, putative	52.657
29801.m003239	DNA binding protein, putative	52.5864
29703.m001541	60S ribosomal protein L6, putative	52.5472
29206.m000142	conserved hypothetical protein	52.4793
30072.m000979	conserved hypothetical protein	52.4742
29634.m002166	zinc finger protein, putative	52.4271
30174.m008964	conserved hypothetical protein	52.4201
28076.m000422	ubiquitin-protein ligase, putative	52.4142
29794.m003464	conserved hypothetical protein	52.3958
29929.m004802	cytochrome P450, putative	52.3565
29637.m000740	Pre-mRNA-processing protein prp39, putative	52.3497
29661.m000936	conserved hypothetical protein	52.3221
29706.m001307	Nuclear transcription factor Y subunit A-3, putative	52.3008
30131.m006970	ubiquinol-cytochrome C reductase iron-sulfur subunit, putative	52.2822
29681.m001363	Pre-mRNA-splicing factor ini1	52.2153
30205.m001603	conserved hypothetical protein	52.1976
29693.m001985	(S)-2-hydroxy-acid oxidase, putative	52.1457
29848.m004676	protein phosphatase 2a, regulatory subunit, putative	52.1063
30076.m004510	cathepsin B, putative	52.1026
30189.m001676	Succinyl-CoA ligase [GDP-forming] subunit alpha-2, mitochondrial precursor, putative	52.0823
30190.m011011	Amine oxidase [copper-containing] precursor, putative	52.0504
29687.m000560	initiation factor 5a, putative	51.9624
30084.m000184	importin beta-3, putative	51.9362
29852.m001998	Ubiquitin carboxyl-terminal hydrolase, putative	51.8897
29724.m000826	Protein pob, putative	51.888
30110.m000716	chaperonin containing t-complex protein 1, delta subunit, tcpd, putative	51.8708
27955.m000378	conserved hypothetical protein	51.8598
30170.m014092	26S protease regulatory subunit S10b, putative	51.8591
29762.m000492	conserved hypothetical protein	51.8066
29908.m006070	cytochrome C oxidase polypeptide vib, putative	51.7747
29757.m000724	histidyl-tRNA synthetase, putative	51.7489
28872.m000242	histone h2b, putative	51.7333
29804.m001524	ATP binding protein, putative	51.6966
30209.m001527	rab11, putative	51.6243
28304.m000171	WD-repeat protein, putative	51.5641
30131.m006859	vacuolar ATP synthase subunit C, putative	51.5623
29841.m002923	F-box/LRR-repeat protein, putative	51.5515
30131.m007039	hypothetical protein	51.4981
28152.m000895	serine-threonine protein kinase, plant-type, putative	51.4901
29889.m003300	ATP-citrate synthase, putative	51.4798
30174.m009164	initiation factor 5a, putative	51.4774
29726.m003977	conserved hypothetical protein	51.4625
29851.m002442	dolichyl-diphosphooligosaccharide--protein glycosyltransferase, putative	51.4184
29687.m000594	Hydrophobic protein OSR8, putative	51.385
29603.m000526	conserved hypothetical protein	51.3542
30147.m013963	conserved hypothetical protein	51.3485
30170.m014069	proteasome subunit alpha type, putative	51.2748
30068.m002561	conserved hypothetical protein	51.2656
30147.m013860	elongation factor tu, putative	51.2561
29736.m002021	calmodulin binding protein, putative	51.2376
30005.m001245	conserved hypothetical protein	51.2121
30111.m000702	ATP binding protein, putative	51.1957
30147.m013911	Heme-binding protein, putative	51.1435
27789.m000068	aldehyde dehydrogenase, putative	51.1433
33703.m000014	conserved hypothetical protein	51.1369
29929.m004512	pentatricopeptide repeat-containing protein, putative	51.1267
29680.m001685	calcium-dependent protein kinase, putative	51.1131
29732.m000319	tryptophan biosynthesis protein, trpc, putative	51.0781
29822.m003476	structure-specific recognition protein, putative	51.065
29634.m002062	Ubiquitin-conjugating enzyme E2-18 kDa, putative	51.0641
29706.m001306	conserved hypothetical protein	50.9878
30076.m004655	conserved hypothetical protein	50.9188
59977.m000014	Cell elongation protein diminuto, putative	50.9098
29804.m001523	glutamyl-tRNA(gln) amidotransferase subunit A, putative	50.9092
29841.m002885	signal recognition particle 54 kD protein, putative	50.9071
29630.m000793	glycogen phosphorylase, putative	50.8972
29778.m000060	hypothetical protein	50.8971
29676.m001638	Serine/threonine-protein kinase SAPK10, putative	50.8965
30147.m013960	EXECUTER1 protein, chloroplast precursor, putative	50.8654
30131.m006925	eukaryotic peptide chain release factor subunit, putative	50.8127
29805.m001510	glutathione-s-transferase omega, putative	50.8061
29634.m002143	amine oxidase, putative	50.7871
29671.m000295	conserved hypothetical protein	50.715
30170.m014066	Protein yrdA, putative	50.6651
29820.m001000	conserved hypothetical protein	50.6438
30128.m008779	conserved hypothetical protein	50.6165
29651.m000283	aldose-1-epimerase, putative	50.6157
29777.m000279	valyl-tRNA synthetase, putative	50.61
29739.m003641	pentatricopeptide repeat-containing protein, putative	50.5956
30190.m010783	vacuolar ATP synthase subunit E, putative	50.5834
29780.m001370	conserved hypothetical protein	50.5742
29158.m000197	ptm1, putative	50.5156
29895.m000318	hypothetical protein	50.5141
30000.m000373	conserved hypothetical protein	50.4812
29912.m005353	mitochondrial processing peptidase alpha subunit, putative	50.4597
30074.m001425	conserved hypothetical protein	50.4554
27895.m000041	conserved hypothetical protein	50.3492
29709.m001190	60S ribosomal protein L37a, putative	50.3377
30170.m014367	hedgehog receptor, putative	50.3359
30147.m014100	Vacuolar protein sorting, putative	50.3019
28193.m000309	bax inhibitor, putative	50.2957
29703.m001542	synapse-associated protein, putative	50.2771
30131.m006993	conserved hypothetical protein	50.2752
29848.m004619	conserved hypothetical protein	50.2145
28663.m000051	Kelch domain-containing protein, putative	50.1902
29929.m004708	Signal recognition particle subunit srp72, putative	50.1862
29848.m004713	hypothetical protein	50.1793
29801.m003124	cysteine protease, putative	50.1736
29269.m000239	synaptotagmin, putative	50.1714
29838.m001653	calcium-dependent protein kinase, putative	50.1299
29877.m000483	conserved hypothetical protein	50.1228
29827.m002564	Transcription factor IWS1, putative	50.0656
29912.m005332	Density-regulated protein, putative	50.0339
30169.m006350	Ribosomal RNA assembly protein mis3, putative	49.9636
30147.m013985	ubiquitin-conjugating enzyme h, putative	49.8994
30076.m004632	pentatricopeptide repeat-containing protein, putative	49.8595
29864.m001461	alpha-n-acetylglucosaminidase, putative	49.8344
29848.m004593	conserved hypothetical protein	49.8338
29929.m004767	steroid dehydrogenase, putative	49.8017
29827.m002651	reticulon3-A3, putative	49.7978
30143.m001191	mannose-1-phosphate guanyltransferase, putative	49.7626
29908.m006248	conserved hypothetical protein	49.7359
29686.m000873	conserved hypothetical protein	49.5823
29983.m003298	4,5-DOPA dioxygenase extradiol, putative	49.5425
29948.m000719	acyl-CoA oxidase, putative	49.5063
30068.m002663	26S proteasome subunit, putative	49.4818
28962.m000438	lupus la ribonucleoprotein, putative	49.3574
30169.m006573	ATP-binding cassette transporter, putative	49.352
29822.m003488	tyrosyl-tRNA synthetase, putative	49.3457
30068.m002557	fad NAD binding oxidoreductases, putative	49.3171
29836.m000568	phosphofructokinase, putative	49.3134
30138.m003947	Protein COBRA precursor, putative	49.2975
29983.m003255	Protein ULTRAPETALA1, putative	49.171
29680.m001743	sensory transduction histidine kinase bacterial, putative	49.1604
29681.m001326	Flavoprotein wrbA, putative	49.1527
27918.m000042	hypothetical protein	49.0853
30078.m002249	Splicing factor 3A subunit, putative	49.0703
30068.m002634	conserved hypothetical protein	49.0702
30190.m010969	Phosducin, putative	49.0698
29588.m000858	ccr4-associated factor, putative	49.0461
30190.m011194	tubulin beta chain, putative	48.9949
29968.m000655	60S ribosomal protein L24, mitochondrial precursor, putative	48.975
29848.m004491	conserved hypothetical protein	48.9729
29629.m001383	transporter, putative	48.8731
29588.m000859	conserved hypothetical protein	48.8594
29932.m000602	DNA repair protein xp-E, putative	48.8452
30190.m010873	eukaryotic translation initiation factor 3 subunit, putative	48.8384
29912.m005465	catalytic, putative	48.8096
29634.m002163	U1 small nuclear ribonucleoprotein 70 kDa, putative	48.7324
30073.m002240	chromosome region maintenance protein 1/exportin, putative	48.7301
29737.m001255	structural constituent of ribosome, putative	48.7066
30170.m014088	AP-4 complex subunit mu-1, putative	48.7005
29666.m001491	tryptophan synthase beta chain, putative	48.6437
30005.m001265	ribonuclease t2, putative	48.6356
30174.m008619	hypothetical protein	48.6168
30170.m013896	conserved hypothetical protein	48.5755
30170.m013631	xylulose kinase, putative	48.5723
30131.m007103	conserved hypothetical protein	48.5468
29973.m000395	conserved hypothetical protein	48.5276
28297.m000111	conserved hypothetical protein	48.4687
30128.m009016	pelota, putative	48.451
30091.m000231	eukaryotic translation initiation factor 3 subunit, putative	48.413
29726.m003939	protein phosphatase 2c, putative	48.3772
30026.m001469	trehalose-6-phosphate synthase, putative	48.377
29929.m004583	isopentenyl-diphosphate delta isomerase, putative	48.3681
29974.m000232	Ribulose bisphosphate carboxylase small chain, chloroplast precursor, putative	48.3594
29801.m003161	protein binding protein, putative	48.3122
29929.m004772	RCC1 and BTB domain-containing protein, putative	48.3112
30170.m014256	conserved hypothetical protein	48.2533
30122.m000357	1-acyl-sn-glycerol-3-phosphate acyltransferase zeta precursor, putative	48.2019
29639.m000153	nucleolar protein nop56, putative	48.1941
29751.m001819	receptor protein kinase, putative	48.1808
29794.m003328	conserved hypothetical protein	48.1142
30171.m000404	Cell division control protein, putative	48.0626
29929.m004652	conserved hypothetical protein	48.0537
30205.m001581	uv excision repair protein rad23, putative	48.0426
29757.m000723	conserved hypothetical protein	47.9236
27461.m000101	monodehydroascorbate reductase, putative	47.9173
30131.m007251	N-acetyltransferase, putative	47.8745
30078.m002342	conserved hypothetical protein	47.8452
29673.m000945	Myosin heavy chain, clone, putative	47.8422
29589.m001265	superoxide dismutase [cu-zn], putative	47.8175
29912.m005496	3-hydroxyacyl-CoA dehyrogenase, putative	47.7747
30074.m001340	conserved hypothetical protein	47.754
30147.m014184	Protein PPLZ12, putative	47.7351
29912.m005418	asparagine--tRNA ligase, putative	47.7084
30003.m000328	actin, putative	47.6511
28405.m000015	transcription factor, putative	47.6277
30143.m001194	delta 1-pyrroline-5-carboxylate synthetase, putative	47.6259
29682.m000597	big map kinase/bmk, putative	47.6234
29631.m001014	polygalacturonase, putative	47.6186
29968.m000634	o-methyltransferase, putative	47.5633
29638.m000532	DNA binding protein, putative	47.5621
30098.m001736	oligopeptide transporter, putative	47.5414
29828.m000387	calmodulin, putative	47.5351
29844.m003160	N-carbamoyl-L-amino acid hydrolase, putative	47.512
29647.m002032	transcription factor, putative	47.4761
29933.m001407	Cytochrome c oxidase polypeptide Vc-2, putative	47.431
54899.m000013	ATP phosphoribosyltransferase, putative	47.4128
29929.m004639	conserved hypothetical protein	47.4087
29729.m002342	CBL-interacting serine/threonine-protein kinase, putative	47.399
30169.m006632	Pyrophosphate-energized membrane proton pump, putative	47.3975
30089.m000987	snf1-kinase beta subunit, plants, putative	47.3689
29757.m000742	nucleic acid binding protein, putative	47.3628
28838.m000251	60S ribosomal protein L34, putative	47.321
29726.m003954	Histidine-containing phosphotransfer protein, putative	47.3053
30162.m001257	ctp synthase, putative	47.3039
30073.m002294	conserved hypothetical protein	47.2846
30190.m011059	conserved hypothetical protein	47.2646
29576.m000229	Fructose-1,6-bisphosphatase, cytosolic, putative	47.1721
29982.m000222	group II plp decarboxylase, putative	47.1066
58083.m000075	ATP synthase 9 mitochondrial, putative	47.0594
30147.m014155	alpha-l-fucosidase, putative	47.0029
27777.m000272	translation initiation inhibitor, putative	46.9537
28226.m000831	jun activation domain binding protein, putative	46.9135
30169.m006520	protein phosphatase 2c, putative	46.8938
29668.m000313	3-hydroxyacyl-CoA dehyrogenase, putative	46.8875
29726.m004041	Xyloglucan 6-xylosyltransferase, putative	46.8874
30128.m008973	hydrolase, hydrolyzing O-glycosyl compounds, putative	46.8744
29913.m000151	conserved hypothetical protein	46.8701
29633.m000905	succinate dehydrogenase, putative	46.8244
29666.m001459	conserved hypothetical protein	46.8129
29756.m000511	rnase l inhibitor, putative	46.8085
30147.m013812	transferase, transferring glycosyl groups, putative	46.7982
30111.m000705	ATP synthase D chain, mitochondrial, putative	46.7635
30209.m001522	ring finger protein, putative	46.7368
29709.m001192	eukaryotic translation initiation factor 4g, putative	46.7165
29641.m000389	60S ribosomal protein L51, putative	46.6301
29703.m001549	conserved hypothetical protein	46.6284
29848.m004603	conserved hypothetical protein	46.6173
30027.m000809	conserved hypothetical protein	46.5988
29949.m000121	ATP binding protein, putative	46.5854
27613.m000618	glycerophosphoryl diester phosphodiesterase, putative	46.5472
29807.m000496	serine-threonine kinase receptor-associated protein, putative	46.5442
29780.m001374	peptide transporter, putative	46.5391
27651.m000098	ATP binding protein, putative	46.4359
29848.m004585	Protein C2orf4, putative	46.4008
29844.m003223	acireductone dioxygenase, putative	46.3785
30143.m001190	Eukaryotic translation initiation factor 3 RNA-binding subunit, putative	46.3431
29889.m003398	50S ribosomal protein L3, putative	46.3309
30225.m001703	alcohol dehydrogenase, putative	46.3298
29990.m000517	lactoylglutathione lyase, putative	46.3218
29585.m000575	ubiquitin-conjugating enzyme E2 G, putative	46.3202
29929.m004542	60S ribosomal protein L38, putative	46.3149
29992.m001412	ATP-binding cassette transporter, putative	46.2613
29657.m000469	isoleucyl tRNA synthetase, putative	46.249
30174.m008963	peroxisomal biogenesis factor, putative	46.1437
29618.m000098	conserved hypothetical protein	46.1259
29912.m005500	conserved hypothetical protein	46.1029
29648.m001975	ATP binding protein, putative	46.088
29819.m000078	phosphatidylinositol synthase, putative	46.087
29883.m002009	40S ribosomal protein S15, putative	46.0842
27496.m000095	starch branching enzyme II, putative	46.0822
29927.m000602	acetylglucosaminyltransferase, putative	46.0739
30169.m006335	Cyclin-L2, putative	46.0674
27471.m000420	small nuclear ribonucleoprotein f, putative	46.0062
29929.m004707	conserved hypothetical protein	45.9879
27623.m000137	cop9 complex subunit 7a, putative	45.9798
30055.m001541	poly [ADP-ribose] polymerase, putative	45.9023
29877.m000477	ubiquitin-protein ligase, putative	45.8895
29765.m000743	60S ribosomal protein L3, putative	45.8258
29780.m001373	eukaryotic translation initiation factor 3 subunit, putative	45.8009
29785.m000969	AP-2 complex subunit beta-1, putative	45.7951
29850.m000273	zinc finger protein, putative	45.7193
52313.m000014	3-dehydroquinate synthase, putative	45.696
29765.m000731	conserved hypothetical protein	45.6906
29647.m002048	Cytochrome c oxidase polypeptide Vc, putative	45.6763
29765.m000733	rRNA-processing protein EBP2, putative	45.6346
30131.m007256	glycerol-3-phosphate dehydrogenase, putative	45.6072
29895.m000311	DNA photolyase, putative	45.5872
30170.m013601	conserved hypothetical protein	45.5583
30169.m006305	ccaat-binding transcription factor, putative	45.5542
30169.m006378	Selenoprotein O, putative	45.5181
29647.m002028	conserved hypothetical protein	45.5144
30174.m008933	Histone deacetylase complex subunit SAP18, putative	45.4767
27568.m000262	fk506 binding protein, putative	45.4759
29646.m001095	conserved hypothetical protein	45.4747
29780.m001395	iaa-alanine resistance protein, putative	45.473
30128.m008871	conserved hypothetical protein	45.4484
30115.m001192	hypothetical protein	45.3979
29772.m000320	poly-A binding protein, putative	45.3777
29854.m001111	fk506 binding protein, putative	45.3423
30169.m006426	protein binding protein, putative	45.3275
29889.m003392	pyruvate dehydrogenase, putative	45.3177
28684.m000037	pepsin A, putative	45.2846
28320.m001085	conserved hypothetical protein	45.2786
29736.m002055	AMP deaminase, putative	45.262
27446.m000482	3-isopropylmalate dehydrogenase, putative	45.2586
29597.m000290	protein binding protein, putative	45.2292
30174.m008698	Common plant regulatory factor CPRF-1, putative	45.1854
29848.m004549	NADP-dependent glyceraldehyde-3-phosphate dehydrogenase, putative	45.1796
29863.m001087	conserved hypothetical protein	45.1704
30073.m002246	conserved hypothetical protein	45.1678
30170.m013776	mads box protein, putative	45.1535
29577.m000444	hydroxyacylglutathione hydrolase, putative	45.1508
28962.m000451	conserved hypothetical protein	45.1297
29635.m000462	5-AMP-activated protein kinase, putative	45.1129
28649.m000222	Poly(rC)-binding protein, putative	45.0945
29842.m003573	multicopper oxidase, putative	45.0369
29974.m000233	conserved hypothetical protein	44.9948
29758.m000661	erythroblast macrophage protein emp, putative	44.9895
29825.m000328	nuclear protein skip, putative	44.9304
29776.m000475	conserved hypothetical protein	44.8719
30155.m001606	Vesicle-associated membrane protein, putative	44.8582
30015.m000215	alanine-glyoxylate aminotransferase, putative	44.8546
30195.m000307	suppressor of ty, putative	44.8379
29844.m003252	proteasome subunit beta type, putative	44.8203
29680.m001688	cell division control protein, putative	44.7956
29676.m001702	set domain protein, putative	44.7365
30131.m007274	conserved hypothetical protein	44.7335
30170.m014223	conserved hypothetical protein	44.7067
29794.m003496	protein phosphatase 2a, regulatory subunit, putative	44.6865
29728.m000797	Carbamoyl-phosphate synthase small chain, putative	44.6281
29929.m004643	yth domain-containingprotein, putative	44.6083
27395.m000083	protein phosphatase pp2a regulatory subunit B, putative	44.5905
29171.m000267	chaperonin containing t-complex protein 1, eta subunit, tcph, putative	44.5635
29630.m000784	chaperone clpb, putative	44.5483
27732.m000289	Transmembrane emp24 domain-containing protein 10 precursor, putative	44.5448
28152.m000915	zinc finger protein, putative	44.4958
29841.m002895	formamidopyrimidine-DNA glycosylase, putative	44.4834
27461.m000100	serine/threonine protein kinase, putative	44.4556
29701.m000581	phd/F-box containing protein, putative	44.4348
29794.m003449	Coiled-coil domain-containing protein, putative	44.4329
29848.m004557	chromodomain helicase DNA binding protein, putative	44.4127
29737.m001263	conserved hypothetical protein	44.412
28718.m000037	conserved hypothetical protein	44.3931
29889.m003283	non-canonical ubiquitin conjugating enzyme, putative	44.378
29929.m004559	conserved hypothetical protein	44.3255
30100.m000791	calcium-dependent protein kinase, putative	44.3243
30170.m014014	conserved hypothetical protein	44.3087
29933.m001389	ATP binding protein, putative	44.2654
29863.m001097	Protein GIGANTEA, putative	44.2188
30068.m002532	glutamine-dependent NAD(+) synthetase, putative	44.2065
30008.m000785	histone-lysine n-methyltransferase, suvh, putative	44.1807
30146.m003507	conserved hypothetical protein	44.1381
28431.m000050	ATP binding protein, putative	44.1221
28694.m000662	nucleic acid binding protein, putative	44.1115
30073.m002271	nucleic acid binding protein, putative	44.0975
29801.m003123	phosphoprotein phosphatase, putative	44.0083
30154.m001130	conserved hypothetical protein	43.9802
30041.m000242	Serine/threonine-protein kinase PBS1, putative	43.9719
29724.m000869	Heat shock 70 kDa protein, putative	43.9667
29889.m003335	FK506-binding protein, putative	43.9602
27574.m000224	carbon catabolite repressor protein, putative	43.9481
30170.m014041	cytosolic purine 5-nucleotidase, putative	43.9425
28592.m000280	translation initiation factor, putative	43.9424
30170.m013756	40S ribosomal protein S29, putative	43.9287
30147.m014536	Aspartyl aminopeptidase, putative	43.8822
27953.m000063	2,4-dihydroxyhept-2-ene-1,7-dioic acid aldolase, putative	43.8793
30066.m000733	protein phosphatase, putative	43.8775
30150.m000477	DAG protein, chloroplast precursor, putative	43.8727
29889.m003271	60S ribosomal protein L29, putative	43.8724
30213.m000681	conserved hypothetical protein	43.8524
30075.m001136	Patellin-4, putative	43.8469
29927.m000598	conserved hypothetical protein	43.8239
29950.m001150	conserved hypothetical protein	43.8184
30128.m008829	f-actin capping protein alpha, putative	43.7908
29693.m001972	conserved hypothetical protein	43.7873
29917.m001950	secretory carrier membrane protein, putative	43.7746
29705.m000578	hypothetical protein	43.7634
29669.m000798	f22g5.35, putative	43.7559
28470.m000427	conserved hypothetical protein	43.7108
30174.m008924	poly(A) polymerase cid, putative	43.6983
30154.m001131	lupus la ribonucleoprotein, putative	43.6502
30128.m008761	short chain dehydrogenase, putative	43.6463
30170.m014254	aig1, putative	43.643
30174.m008657	hypothetical protein	43.6337
29905.m000439	Anthocyanin 5-aromatic acyltransferase, putative	43.6093
30079.m000444	RNA binding protein, putative	43.609
29977.m000260	conserved hypothetical protein	43.583
30073.m002296	vacuolar ATP synthase subunit h, putative	43.5724
28883.m000734	serine/threonine protein phosphatase 2a regulatory subunit A, putative	43.5558
28546.m000073	histone h2b, putative	43.5544
29932.m000611	ubiquitin-activating enzyme E1, putative	43.5542
30170.m013768	conserved hypothetical protein	43.5258
28962.m000458	vacuolar sorting protein, putative	43.5048
30128.m008820	40S ribosomal protein S21e, putative	43.4996
29805.m001556	conserved hypothetical protein	43.4839
30146.m003490	mitochondrial processing peptidase alpha subunit, putative	43.4722
29986.m001631	small nuclear ribonucleoprotein U)1a,U)2b, putative	43.4565
30131.m006926	acetyl-CoA synthetase, putative	43.4466
29602.m000214	hect ubiquitin-protein ligase, putative	43.4386
30063.m001429	tfiif-alpha, putative	43.4319
30190.m011032	conserved hypothetical protein	43.3723
30147.m013943	hypothetical protein	43.3539
29929.m004699	lipoxygenase, putative	43.3437
30146.m003518	casein kinase, putative	43.3181
29844.m003281	Late embryogenesis abundant protein D-34, putative	43.3173
30068.m002668	secretory carrier membrane protein, putative	43.3129
27940.m000330	ATP-dependent Clp protease proteolytic subunit, putative	43.2836
29794.m003436	catalytic, putative	43.2722
29598.m000444	histone h1/h5, putative	43.2719
29983.m003117	prohibitin, putative	43.2255
30167.m000859	2,3-bisphosphoglycerate-independent phosphoglycerate mutase, putative	43.1772
30147.m014138	phosphoglucomutase, putative	43.1736
30190.m010975	cytochrome C1, putative	43.157
30174.m009132	UDP-glucose 6-dehydrogenase, putative	43.1477
30169.m006334	conserved hypothetical protein	43.115
29930.m000619	HIRA-interacting protein, putative	43.1124
28193.m000305	Glycerol-3-phosphate transporter, putative	43.0985
30170.m013854	Cucumisin precursor, putative	43.0927
29983.m003305	serine palmitoyltransferase I, putative	43.0538
29726.m003903	heat shock protein 70kD, putative	43.0502
29844.m003204	chloroplast inner envelope protein, putative	43.0412
29568.m000281	conserved hypothetical protein	43.0177
30189.m001669	zinc/iron transporter, putative	43.0022
28152.m000909	ATP-dependent Clp protease proteolytic subunit, putative	42.9997
29726.m004050	kif4, putative	42.997
27894.m000787	Gamma-glutamyl hydrolase precursor, putative	42.9962
29607.m000233	NAD dependent epimerase/dehydratase, putative	42.9825
29706.m001336	zeta-coat protein, putative	42.9757
30190.m011345	transcription factor, putative	42.9484
29589.m001228	ATP-binding cassette transporter, putative	42.9098
29986.m001664	aspartate ammonia lyase, putative	42.9094
28492.m000478	casein kinase, putative	42.8897
30147.m013813	nucleic acid binding protein, putative	42.8781
29822.m003381	conserved hypothetical protein	42.8509
30076.m004456	DNA binding protein, putative	42.8508
60214.m000020	hypothetical protein	42.8464
29844.m003253	ATP-dependent helicase NAM7, putative	42.8265
28830.m000234	Receptor protein kinase CLAVATA1 precursor, putative	42.8135
30078.m002254	tonoplast intrinsic protein, putative	42.8069
29993.m001062	f12k11.14, putative	42.7902
30099.m001664	Pinin, putative	42.7714
30190.m010890	guanine nucleotide-binding protein beta, putative	42.7648
29648.m001967	ATP binding protein, putative	42.7461
29962.m000052	conserved hypothetical protein	42.7351
30128.m008897	GTP-binding protein sar1, putative	42.72
30009.m000821	Eukaryotic translation initiation factor 3 subunit, putative	42.7158
30076.m004553	protein transport protein sec23, putative	42.7088
29597.m000289	heat shock protein, putative	42.6983
30178.m000852	sodium-bile acid cotransporter, putative	42.6467
29633.m000932	cytochrome P450, putative	42.6247
29848.m004550	Stromal cell-derived factor 2 precursor, putative	42.6224
30226.m002055	DNA binding protein, putative	42.6138
29912.m005311	serine/threonine-protein kinase, putative	42.5917
29915.m000473	conserved hypothetical protein	42.5863
30068.m002570	conserved hypothetical protein	42.5691
29805.m001531	rab2, putative	42.5488
29929.m004600	receptor serine-threonine protein kinase, putative	42.522
30169.m006384	conserved hypothetical protein	42.5137
28452.m000046	ubiquitin-conjugating enzyme E2 I, putative	42.4993
28725.m000310	RNA splicing protein mrs2, mitochondrial, putative	42.492
30174.m008932	transferase, transferring glycosyl groups, putative	42.4917
30128.m008610	transcription factor, putative	42.4814
29757.m000706	ATP binding protein, putative	42.4753
30174.m008898	LOB domain-containing protein, putative	42.4534
30174.m008967	cop9 signalosome complex subunit, putative	42.442
29900.m001589	pyruvate decarboxylase, putative	42.422
29733.m000741	Dual specificity protein phosphatase, putative	42.4179
29661.m000937	transferase, putative	42.3804
29706.m001323	protein phosphatase 2c, putative	42.363
29872.m000536	fk506 binding protein, putative	42.348
29171.m000268	dead box ATP-dependent RNA helicase, putative	42.3315
29908.m005962	Transcription factor TGA7, putative	42.3242
29118.m000100	Thioredoxin H-type	42.3202
30174.m009116	hydrolase, hydrolyzing O-glycosyl compounds, putative	42.3186
29801.m003157	ribosomal protein S9, putative	42.3173
29957.m001407	CBL-interacting serine/threonine-protein kinase, putative	42.3138
29848.m004663	peptidyl-prolyl cis-trans isomerase, putative	42.2888
29682.m000600	protein kinase, putative	42.274
30142.m000630	smg-7, putative	42.2534
30204.m001761	cytochrome B5 isoform 1, putative	42.2196
29813.m001450	40S ribosomal protein S9, putative	42.2153
29765.m000724	rab11, putative	42.1951
29337.m000224	Protein transport protein Sec24A, putative	42.182
29676.m001610	conserved hypothetical protein	42.1771
29820.m001026	conserved hypothetical protein	42.175
29739.m003742	proteasome subunit alpha type, putative	42.1075
30174.m008901	cytohesin 1, 2, 3, putative	42.1073
30076.m004572	Serine/threonine-protein kinase PBS1, putative	42.1026
29907.m000643	conserved hypothetical protein	42.0182
29589.m001237	lactoylglutathione lyase, putative	42.0135
29626.m000151	Stromal membrane-associated protein, putative	42.0129
29983.m003300	hypothetical protein	42.0019
30178.m000884	ATP binding protein, putative	41.9471
30174.m009114	SPFH domain-containing protein 2 precursor, putative	41.9227
27538.m000332	DNA binding protein, putative	41.9173
30204.m001766	conserved hypothetical protein	41.9164
28308.m000065	calcium-dependent protein kinase, putative	41.8892
29333.m001064	conserved hypothetical protein	41.865
30075.m001158	sphingolipid fatty acid alpha hydroxylase	41.8445
29691.m000286	mitogen activated protein kinase kinase kinase 3, mapkkk3, mekk3, putative	41.8223
30170.m014336	Cell division protease ftsH, putative	41.8215
29598.m000454	Prefoldin subunit, putative	41.8087
29801.m003148	ssm4 protein, putative	41.7534
30147.m014136	fructokinase, putative	41.7381
30147.m014353	conserved hypothetical protein	41.7324
28649.m000223	polypyrimidine tract binding protein, putative	41.7278
28580.m000048	conserved hypothetical protein	41.7261
29737.m001272	serine/threonine protein kinase, putative	41.721
55678.m000030	conserved hypothetical protein	41.6826
29983.m003129	Protein SIS1, putative	41.6697
27383.m000163	conserved hypothetical protein	41.6581
29727.m000492	nucleolysin tia-1, putative	41.6576
29724.m000854	dead box ATP-dependent RNA helicase, putative	41.6559
29970.m000992	UDP-glucosyltransferase, putative	41.6511
29751.m001799	RNA binding motif protein, putative	41.6329
30068.m002596	Ubiquitin carboxyl-terminal hydrolase, putative	41.6313
29788.m000318	60S ribosomal protein L35, putative	41.6224
29912.m005554	transcription factor, putative	41.6163
29333.m001109	Ubiquitin carboxyl-terminal hydrolase, putative	41.6048
29739.m003621	conserved hypothetical protein	41.5878
30131.m007166	ankyrin-repeat containing protein, putative	41.5875
29003.m000062	hypothetical protein	41.5708
29955.m001162	caspase, putative	41.563
29917.m001947	conserved hypothetical protein	41.5539
29676.m001619	nucleotide binding protein, putative	41.5478
30076.m004590	Glycogen synthase kinase-3 beta, putative	41.5376
28872.m000243	Far upstream element-binding protein, putative	41.5304
30152.m002417	eukaryotic translation initiation factor 3 subunit, putative	41.5217
29915.m000488	kinase, putative	41.4983
30190.m011216	receptor protein kinase, putative	41.4693
30147.m014485	conserved hypothetical protein	41.3982
30128.m008606	conserved hypothetical protein	41.388
30190.m010828	endo-1,4-beta-glucanase, putative	41.3871
30170.m013863	DNA binding protein, putative	41.3757
29852.m002000	calcium-dependent protein kinase, putative	41.3697
29739.m003668	aminoadipic semialdehyde synthase, putative	41.3315
29841.m002740	NMDA receptor-regulated protein, putative	41.251
30152.m002414	electron transporter, putative	41.221
27543.m000154	alanyl-tRNA synthetase, putative	41.2061
29983.m003249	secretory carrier membrane protein, putative	41.2001
28448.m000365	conserved hypothetical protein	41.1806
30048.m000307	ubiquitin-protein ligase, putative	41.1747
29804.m001551	hypothetical protein	41.1683
29739.m003731	Ubiquinone biosynthesis protein COQ9, mitochondrial precursor, putative	41.1471
28152.m000913	conserved hypothetical protein	41.089
29889.m003364	yth domain-containingprotein, putative	41.078
30078.m002255	zinc finger protein, putative	41.0723
30128.m008576	conserved hypothetical protein	41.0706
30179.m000577	calmodulin binding protein, putative	41.0612
30045.m000490	ubiquitin-conjugating enzyme e2S, putative	41.0349
29839.m000434	conserved hypothetical protein	41.0217
30054.m000806	conserved hypothetical protein	40.9838
29785.m000932	myb81, putative	40.9763
29709.m001228	Ent-kaurenoic acid oxidase, putative	40.9302
29992.m001419	ATP binding protein, putative	40.9289
29576.m000228	Exocyst complex component, putative	40.8935
28093.m000125	conserved hypothetical protein	40.88
29739.m003772	12-oxophytodienoate reductase opr, putative	40.8217
29806.m000937	Splicing factor 3B subunit, putative	40.8072
29634.m002127	late embryogenesis abundant, putative	40.7883
30115.m001194	Caltractin, putative	40.7475
29584.m000243	conserved hypothetical protein	40.7178
29912.m005464	conserved hypothetical protein	40.6899
29736.m002054	nitrate transporter, putative	40.6826
28966.m000527	Regulator of ribonuclease activity A, putative	40.6482
29773.m000286	formate-tetrahydrofolate ligase, putative	40.6475
29158.m000196	lsm1, putative	40.6201
28124.m000236	ubiquitin-protein ligase, putative	40.6039
29908.m006265	argininosuccinate lyase, putative	40.598
29842.m003612	nuclear acid binding protein, putative	40.5973
29839.m000427	argininosuccinate synthase, putative	40.5965
28830.m000233	malate dehydrogenase, putative	40.5358
29908.m006005	DNA binding protein, putative	40.5227
29877.m000482	conserved hypothetical protein	40.5082
28049.m000293	conserved hypothetical protein	40.4951
[truncated: 12,011 more rows]

## Sheet: Germinating
Supplementary Table S7. Castor gene models ordered on FPKM values in individual tissues. Castor genes with mapped sequencing reads were ranked for each tissue using calculated FPKM values from Supplementary Table S2.
Tracking_id	Castor release 0.1 designation	Germinating seed
30174.m008760	Nonspecific lipid-transfer protein A, putative	9676.4
30086.m000213	isocitrate lyase, putative	8888.59
29726.m004119	Major allergen Pru ar, putative	8884.79
29929.m004802	cytochrome P450, putative	8667.23
29900.m001630	o-methyltransferase, putative	8551.09
30170.m013617	Phosphoenolpyruvate carboxykinase [ATP], putative	7934.79
28644.m000934	Nonspecific lipid-transfer protein B, putative	7696.34
30147.m013783	glyceraldehyde 3-phosphate dehydrogenase, putative	6054.95
29726.m004067	3-hydroxyacyl-CoA dehyrogenase, putative	5218.71
30147.m013826	cysteine protease, putative	5107.21
30147.m013773	malate synthase, putative	4933.53
29915.m000490	ubiquitin-conjugating enzyme E2, putative	4777.49
29852.m001983	Chaperone protein dnaJ, putative	4379.38
29763.m000188	ribulose-bisphosphate carboxylase, putative	4351.08
47543.m000013	glyceraldehyde 3-phosphate dehydrogenase, putative	4124.18
28179.m000470	Phosphoenolpyruvate carboxykinase [ATP], putative	3827.41
29830.m001438	catalase, putative	3807.46
29726.m004052	Translationally-controlled tumor protein, putative	3785.82
29816.m000668	Nicotinate-nucleotide pyrophosphorylase [carboxylating], putative	3785.05
30147.m013787	glyceraldehyde 3-phosphate dehydrogenase, putative	3664.2
29904.m002921	elongation factor 1-alpha, putative	3456.29
30174.m008801	malate dehydrogenase, putative	3432.08
29600.m000550	aconitase, putative	3412.4
30174.m008763	Nonspecific lipid-transfer protein A, putative	3344.45
29904.m002984	3-ketoacyl-CoA thiolase B, putative	3297.35
30174.m008761	Nonspecific lipid-transfer protein A, putative	2945.72
29794.m003446	aspartate aminotransferase, putative	2454.23
29212.m000185	ADP,ATP carrier protein, putative	2447.78
30073.m002262	mta/sah nucleosidase, putative	2041.99
33373.m000016	hypothetical protein	2040.07
28830.m000233	malate dehydrogenase, putative	2013.93
29904.m002920	elongation factor 1-alpha, putative	2012.34
28565.m000334	ATP synthase beta subunit, putative	2007.76
29726.m004068	conserved hypothetical protein	2002.33
30068.m002533	glutamine-dependent NAD(+) synthetase, putative	1852.83
30174.m008832	14 kDa proline-rich protein DC2.15 precursor, putative	1822.9
29726.m004085	f3e22.6 protein, putative	1811.74
29844.m003331	Stem-specific protein TSJT1, putative	1806.22
30025.m000589	heat shock protein, putative	1804.96
29200.m000165	malate dehydrogenase, putative	1764.68
28333.m000558	DNA binding protein, putative	1742.62
29613.m000358	omega-6 desaturase, endoplasmic reticulum	1709.66
29200.m000164	malate dehydrogenase, putative	1654.63
29629.m001437	adenosylhomocysteinase, putative	1613.57
29801.m003124	cysteine protease, putative	1568.62
30169.m006296	phosphoglycerate kinase, putative	1542.56
30131.m007098	cysteine protease, putative	1542.55
29986.m001664	aspartate ammonia lyase, putative	1413.37
53689.m000013	elongation factor 1-alpha, putative	1410.08
30076.m004576	s-adenosylmethionine synthetase, putative	1406.84
29948.m000719	acyl-CoA oxidase, putative	1395.77
29706.m001331	dead box ATP-dependent RNA helicase, putative	1387.65
30099.m001691	tubulin alpha chain, putative	1382.91
29841.m002775	Plastidic ATP/ADP-transporter, putative	1370.52
29991.m000642	Histone deacetylase 2a, putative	1341.55
29781.m000013	L-ascorbate peroxidase, cytosolic, putative	1322.27
30170.m014364	catalase, putative	1316.65
28429.m000106	oligopeptidase B, putative	1308.11
32873.m000014	hypothetical protein	1295.43
29092.m000447	enolase, putative	1290.07
30147.m013852	conserved hypothetical protein	1277.96
30190.m011306	Triose phosphate/phosphate translocator, chloroplast precursor, putative	1239.28
29842.m003556	Aspartic proteinase precursor, putative	1193.11
29986.m001646	sucrose synthase, putative	1167.9
29176.m000137	citrate synthase, putative	1152.14
29929.m004636	nuclear transport factor, putative	1133.62
27613.m000623	40S ribosomal protein S8, putative	1129.23
30170.m014193	cyclophilin, putative	1118.57
27471.m000403	Senescence-associated protein DIN1, putative	1110.14
30150.m000471	malate dehydrogenase, putative	1104.73
30131.m007128	fructose-bisphosphate aldolase, putative	1102.34
29863.m001058	60S ribosomal protein L3, putative	1092.14
29904.m002922	elongation factor 1-alpha, putative	1081.06
27856.m000040	1-aminocyclopropane-1-carboxylate oxidase, putative	1068.78
29687.m000566	leucine aminopeptidase, putative	1055.09
28166.m001085	electron transfer flavoprotein-ubiquinone oxidoreductase, putative	1049.58
30072.m000966	5-methyltetrahydropteroyltriglutamate--homocysteine methyltransferase, putative	1025.56
29742.m001395	conserved hypothetical protein	985.954
30183.m001284	Cysteine proteinase inhibitor B, putative	958.861
29869.m001194	Aquaporin PIP2.7, putative	954.012
30171.m000423	utp-glucose-1-phosphate uridylyltransferase, putative	946.422
29929.m004785	cysteine protease, putative	944.453
28455.m000354	14 kDa proline-rich protein DC2.15 precursor, putative	939.793
29801.m003218	nuclear acid binding protein, putative	931.336
28738.m000146	aspartate aminotransferase, putative	927.431
30147.m013851	conserved hypothetical protein	916.004
30068.m002601	phosphatidylcholine transfer protein, putative	912.056
29739.m003757	cysteine protease, putative	902.122
27893.m000229	heat shock protein, putative	887.83
29576.m000229	Fructose-1,6-bisphosphatase, cytosolic, putative	887.457
29846.m000186	conserved hypothetical protein	876.495
29591.m000134	glutathione s-transferase, putative	869.273
30169.m006348	conserved hypothetical protein	849.848
30170.m013831	cysteine protease, putative	842.851
29769.m000455	protease C56, putative	837.343
29813.m001481	60S ribosomal protein L34, putative	837.121
27553.m000328	40S ribosomal protein S5, putative	836.713
29844.m003184	CBL-interacting serine/threonine-protein kinase, putative	825.661
29785.m000977	Polygalacturonase non-catalytic subunit AroGP2 precursor, putative	808.954
29736.m002034	voltage-dependent anion-selective channel, putative	808.907
30174.m008963	peroxisomal biogenesis factor, putative	807.374
29929.m004695	adenylate kinase 1, putative	799.397
30060.m000529	60S ribosomal protein L7, putative	797.764
30146.m003542	tonoplast intrinsic protein, putative	797.317
29583.m000187	conserved hypothetical protein	794.95
27996.m000149	Nonspecific lipid-transfer protein C, cotyledon-specific isoform precursor	792.2
27383.m000156	triosephosphate isomerase, putative	774.594
29842.m003595	Peroxidase 63 precursor, putative	773.048
30064.m000505	Aspartic proteinase precursor, putative	746.525
29983.m003162	ADP,ATP carrier protein, putative	743.309
29908.m006020	annexin, putative	734.086
30028.m000254	triosephosphate isomerase, putative	731.922
30098.m001731	40S ribosomal protein S4, putative	723.44
30128.m008673	cu/zn superoxide dismutase, putative	701.471
30072.m000963	conserved hypothetical protein	698.285
32915.m000014	triosephosphate isomerase, putative	694.117
28176.m000270	acyl-CoA dehydrogenase, putative	687.043
30129.m000374	Small rubber particle protein, putative	685.554
29822.m003326	l-aspartate oxidase, putative	684.885
29669.m000806	eukaryotic translation initiation factor 3f, eif3f, putative	679.744
30180.m001018	r3h domain containing protein, putative	676.376
29841.m002904	Pyrophosphate-energized vacuolar membrane proton pump, putative	675.444
29854.m001120	conserved hypothetical protein	672.939
29974.m000233	conserved hypothetical protein	672.725
29986.m001659	60S ribosomal protein L19, putative	672.555
30131.m007139	arginine decarboxylase, putative	669.872
29212.m000180	ATP synthase delta chain, putative	654.598
29941.m000218	ATP synthase f1, gamma subunit, putative	650.95
30068.m002532	glutamine-dependent NAD(+) synthetase, putative	650.386
29092.m000460	fructose-bisphosphate aldolase, putative	648.333
29589.m001232	ATP-dependent transporter, putative	647.547
30169.m006439	40S ribosomal protein S2, putative	640.135
29844.m003365	Acyl-CoA synthetase	638.632
30157.m000793	selenium-binding protein, putative	629.489
29673.m000902	s-adenosylmethionine decarboxylase, putative	617.746
30147.m013882	60S ribosomal protein L27a, putative	611.83
30174.m009036	conserved hypothetical protein	600.601
29805.m001495	60S ribosomal protein L4, putative	594.463
29044.m000172	Nonspecific lipid-transfer protein precursor, putative	594.451
30147.m014158	dead box ATP-dependent RNA helicase, putative	591.947
29765.m000725	elongation factor 1 gamma, putative	591.766
29907.m000629	conserved hypothetical protein	585.521
29326.m000015	tropinone reductase, putative	583.871
29983.m003298	4,5-DOPA dioxygenase extradiol, putative	577.531
29630.m000808	mitochondrial processing peptidase beta subunit, putative	577.375
29912.m005415	60S ribosomal protein L31, putative	574.681
29708.m000185	ETHYLENE-INSENSITIVE3 protein, putative	572.573
33363.m000015	aldehyde dehydrogenase, putative	570.794
29836.m000571	conserved hypothetical protein	565.926
30147.m014119	set, putative	565.846
29917.m001985	ADP-ribosylation factor, arf, putative	563.059
29631.m000995	aldehyde dehydrogenase, putative	562.35
30147.m013827	conserved hypothetical protein	557.745
28966.m000527	Regulator of ribonuclease activity A, putative	553.017
30131.m006933	Xyloglucan endotransglucosylase/hydrolase protein A precursor, putative	544.859
29848.m004668	ran, putative	536.659
30170.m013630	tubulin alpha chain, putative	536.474
29678.m000509	UDP-glucosyltransferase, putative	534.866
29876.m000258	conserved hypothetical protein	530.627
29747.m001054	ribosomal protein L5, putative	529.672
30131.m007041	conserved hypothetical protein	528.299
30169.m006347	yth domain-containingprotein, putative	527.092
29801.m003152	polyadenylate-binding protein, putative	520.819
29841.m002788	conserved hypothetical protein	516.659
29950.m001120	tubulin alpha chain, putative	515.854
29917.m001970	Rhicadhesin receptor precursor, putative	515.654
29836.m000559	actin, putative	510.134
30152.m002414	electron transporter, putative	509.864
37160.m000008	conserved hypothetical protein	507.882
30084.m000187	mitochondrial oxoglutarate/malate carrier protein, putative	507.658
30073.m002196	2,3-bisphosphoglycerate-independent phosphoglycerate mutase	504.31
29822.m003473	voltage-dependent anion-selective channel, putative	503.927
27524.m000301	alpha-glucosidase, putative	503.505
29981.m000593	60S ribosomal protein L14, putative	502.646
29696.m000102	conserved hypothetical protein	502.119
27985.m000881	alcohol dehydrogenase, putative	499.703
29520.m000090	conserved hypothetical protein	498.816
30174.m008857	transketolase, putative	497.178
29822.m003412	Protein CREG1 precursor, putative	496.462
29986.m001637	60S ribosomal protein L18, putative	491.751
30078.m002350	conserved hypothetical protein	489.329
30131.m006856	mitochondrial phosphate carrier protein, putative	486.547
30078.m002287	Bud site selection protein, putative	486.287
29669.m000815	60S acidic ribosomal protein P0, putative	482.697
30206.m000761	actin, putative	479.455
29651.m000291	succinate dehydrogenase, putative	474.499
29932.m000590	ribose-5-phosphate isomerase, putative	469.395
28842.m000936	rubisco subunit binding-protein beta subunit, rubb, putative	469.235
29726.m004061	60S ribosomal protein L22, putative	469.144
29806.m000942	40S ribosomal protein S6, putative	468.094
29726.m003996	zinc finger protein, putative	467.864
29938.m000598	elongation factor 1-alpha, putative	467.177
29603.m000526	conserved hypothetical protein	465.823
29070.m000128	60S ribosomal protein L32, putative	464.396
28166.m001084	translation factor sui1, putative	463.09
29822.m003493	40S ribosomal protein S9, putative	462.339
29646.m001064	xaa-pro aminopeptidase, putative	461.875
56871.m000011	glutamine synthetase plant, putative	461.063
29908.m006070	cytochrome C oxidase polypeptide vib, putative	456.254
30170.m014016	conserved hypothetical protein	454.498
29950.m001122	eukaryotic translation initiation factor 4e type, putative	453.908
30138.m003848	s-adenosylmethionine decarboxylase, putative	453.743
29729.m002310	conserved hypothetical protein	453.548
30128.m008900	calreticulin, putative	453.224
30174.m008862	40S ribosomal protein S13, putative	449.299
30128.m008879	conserved hypothetical protein	447.147
30076.m004510	cathepsin B, putative	447.096
29736.m002056	conserved hypothetical protein	446.044
29912.m005404	hydrogen-transporting ATP synthase, rotational mechanism, putative	445.451
29974.m000232	Ribulose bisphosphate carboxylase small chain, chloroplast precursor, putative	444.519
28179.m000466	Phosphoenolpyruvate carboxykinase [ATP], putative	443.861
30073.m002243	NADH-ubiquinone oxidoreductase subunit B17.2, putative	443.057
30089.m000988	calmodulin, putative	442.348
27394.m000344	Pyrophosphate-energized vacuolar membrane proton pump, putative	442.021
30131.m007274	conserved hypothetical protein	441.559
29601.m000446	proliferation-associated 2g4, putative	435.952
30078.m002337	Aquaporin PIP2.2, putative	434.201
30128.m008949	Auxin-induced protein 5NG4, putative	432.399
27996.m000148	Nonspecific lipid-transfer protein D, cotyledon-specific isoform precursor	430.945
29790.m000823	conserved hypothetical protein	430.79
30128.m008638	cysteine synthase, putative	430.183
29703.m001502	conserved hypothetical protein	426.761
29693.m001985	(S)-2-hydroxy-acid oxidase, putative	424.055
29841.m002776	conserved hypothetical protein	422.141
29506.m000163	GMP synthase, putative	418.663
29585.m000599	actin depolymerizing factor, putative	415.945
29938.m000588	elongation factor 1-alpha, putative	415
29908.m006121	protein disulfide isomerase, putative	413.508
29854.m001093	aldehyde oxidase, putative	412.257
27766.m000154	Xylose isomerase, putative	411.834
30131.m007134	NADH dehydrogenase, putative	411.08
30008.m000817	60S ribosomal protein L23, putative	410.714
30180.m001011	nitrate transporter, putative	410.581
27585.m000144	Ethylene-responsive transcription factor, putative	410.172
30147.m014187	40S ribosomal protein S13, putative	409.936
56617.m000014	elongation factor 1-alpha, putative	402.353
29826.m000730	acetyl-CoA acetyltransferase, mitochondrial, putative	401.983
28266.m000192	Late embryogenesis abundant protein Lea14-A, putative	401.955
30169.m006349	eukaryotic translation elongation factor, putative	401.189
29637.m000749	60S ribosomal protein L23, putative	399.822
29585.m000608	30S ribosomal protein S8, putative	398.678
29844.m003166	40S ribosomal protein S15, putative	397.859
29740.m000476	ATP synthase D chain, mitochondrial, putative	397.311
29826.m000762	conserved hypothetical protein	395.686
29864.m001430	gd2b, putative	393.929
29619.m000251	40S ribosomal protein S11, putative	393.248
29629.m001443	glycine-rich RNA-binding protein, putative	393.241
29822.m003520	60S ribosomal protein L7, putative	380.959
30138.m004080	conserved hypothetical protein	380.692
28037.m000046	copper transport protein atox1, putative	379.437
29827.m002629	pectin acetylesterase, putative	377.562
29763.m000189	conserved hypothetical protein	371.458
29520.m000089	protein binding protein, putative	368.757
29908.m006005	DNA binding protein, putative	368.626
29908.m006056	conserved hypothetical protein	367.781
28842.m000920	60S ribosomal protein L9, putative	366.486
29912.m005385	1-aminocyclopropane-1-carboxylate oxidase, putative	363.898
28470.m000422	conserved hypothetical protein	362.426
29654.m000305	receptor for activated protein kinase C, putative	362.198
29660.m000779	fructose-bisphosphate aldolase, putative	362.13
30170.m013847	polyadenylate-binding protein, putative	359.855
29929.m004652	conserved hypothetical protein	359.705
27798.m000592	mitochondrial uncoupling protein, putative	359.466
29977.m000260	conserved hypothetical protein	359.449
30147.m014191	40S ribosomal protein S20, putative	359.101
28206.m000104	DNA binding protein, putative	358.513
29889.m003330	Pectinesterase inhibitor, putative	358.034
30170.m014190	tubulin beta chain, putative	357.437
29711.m000323	triosephosphate isomerase, putative	357.283
30063.m001406	conserved hypothetical protein	350.952
29844.m003237	40S ribosomal protein S3a, putative	350.593
29848.m004680	lipid binding protein, putative	350.017
30190.m011159	UDP-glucose 4-epimerase, putative	347.974
29785.m000934	elongation factor 1-beta, putative	346.278
29726.m004096	60S ribosomal protein L19, putative	346.065
29308.m000175	Pectinesterase-3 precursor, putative	343.808
28822.m000031	rubisco subunit binding-protein alpha subunit, ruba, putative	343.39
30147.m014392	conserved hypothetical protein	343.226
28320.m001101	NADH-cytochrome B5 reductase, putative	341.012
30131.m007039	hypothetical protein	339.473
29989.m000434	60S ribosomal protein L18a, putative	339.25
29709.m001197	40S ribosomal protein S11, putative	338.839
28492.m000465	succinyl-CoA synthetase beta chain, putative	338.62
30068.m002598	starch synthase, putative	336.251
30040.m000268	40S ribosomal protein sa, putative	336.204
30063.m001443	40S ribosomal protein S27, putative	335.844
28460.m000084	Stem-specific protein TSJT1, putative	335.768
30147.m014470	metal ion binding protein, putative	335.423
30128.m008970	s-adenosylmethionine synthetase, putative	335.369
30190.m010843	nucleoside diphosphate kinase, putative	335.13
27455.m000039	Eukaryotic initiation factor iso-4F subunit p82-34, putative	335.129
30078.m002351	conserved hypothetical protein	331.412
30068.m002669	phosphoribulose kinase, putative	330.724
29739.m003652	hypothetical protein	330.304
28049.m000309	Grave disease carrier protein, putative	330.145
28124.m000239	conserved hypothetical protein	327.854
29669.m000808	Aquaporin PIP1.3, putative	327.804
29661.m000918	60S ribosomal protein L26, putative	326.341
30170.m013705	Ocs element-binding factor, putative	326.293
30005.m001267	glucose-1-phosphate adenylyltransferase, putative	323.564
30076.m004585	ubiquitin, putative	323.025
29908.m006065	40S ribosomal protein S6, putative	321.865
29968.m000659	Xyloglucan endotransglucosylase/hydrolase protein 2 precursor, putative	321.595
30138.m004049	ribulose-5-phosphate-3-epimerase, putative	320.759
28507.m000157	adenosine kinase, putative	320.62
29670.m000149	lupus la ribonucleoprotein, putative	319.462
29791.m000534	60S acidic ribosomal protein P2, putative	318.481
30131.m006876	Chaperone protein dnaJ 8, chloroplast precursor, putative	317.883
28324.m000394	peroxiredoxins, prx-1, prx-2, prx-3, putative	317.588
29938.m000612	Corticosteroid 11-beta-dehydrogenase, putative	317.445
30098.m001726	chitinase, putative	317.272
30169.m006261	ATP synthase alpha subunit vacuolar, putative	317.174
30169.m006580	NADH dehydrogenase, putative	316.428
30138.m003925	l-asparaginase, putative	314.483
30152.m002411	60S ribosomal protein L6, putative	314.378
29964.m000157	Calcium-binding protein, putative	314.307
29709.m001167	Protein mago nashi, putative	313.351
30170.m014066	Protein yrdA, putative	311.866
29761.m000419	hydrolase, hydrolyzing O-glycosyl compounds, putative	311.64
28644.m000935	Nonspecific lipid-transfer protein B, putative	310.877
30101.m000382	ribosomal protein L15, putative	310.577
29917.m002006	conserved hypothetical protein	309.83
29814.m000715	transcription factor, putative	307.88
29648.m002024	Cytochrome c peroxidase, mitochondrial precursor, putative	306.718
27574.m000227	60S ribosomal protein L21, putative	304.585
29616.m000224	conserved hypothetical protein	304.545
29729.m002354	superoxide dismutase [mn], putative	302.312
29912.m005339	nucleosome assembly protein, putative	302.098
30174.m009045	Agmatine deiminase, putative	301.98
30170.m013704	conserved hypothetical protein	301.48
29628.m000785	ATP synthase delta chain, mitochondrial, putative	300.966
28129.m000049	60S ribosomal protein L34, putative	300.579
29745.m000364	Serine carboxypeptidase, putative	300.184
29854.m001108	5-methyltetrahydropteroyltriglutamate--homocysteine methyltransferase, putative	299.932
35093.m000014	hypothetical protein	299.853
28102.m000110	phosphoethanolamine n-methyltransferase, putative	299.668
29736.m002026	ubiquitin-conjugating enzyme rad6, putative	299.299
28207.m000106	NADH-ubiquinone oxidoreductase 12 kDa subunit, mitochondrial precursor, putative	298.928
29724.m000836	Repetitive proline-rich cell wall protein 2 precursor, putative	298.291
30190.m010986	glyceraldehyde 3-phosphate dehydrogenase, putative	297.834
30076.m004602	ADP-ribosylation factor, arf, putative	297.8
30205.m001602	14-3-3 protein, putative	297.798
27936.m000051	conserved hypothetical protein	296.826
30131.m007140	vacuolar ATP synthase proteolipid subunit 1, 2, 3, putative	296.574
27942.m000154	conserved hypothetical protein	295.268
30170.m014386	DNA-binding protein MNB1B, putative	293.718
30128.m008964	Glycogen synthase kinase-3 beta, putative	293.181
29884.m000183	triacylglycerol lipase, putative	293.085
29929.m004691	NADH-ubiquinone oxidoreductase flavoprotein, putative	289.679
29788.m000318	60S ribosomal protein L35, putative	287.968
30190.m011295	conserved hypothetical protein	287.393
29633.m000905	succinate dehydrogenase, putative	287.332
29977.m000258	conserved hypothetical protein	287.037
27461.m000101	monodehydroascorbate reductase, putative	286.916
30190.m011229	Aquaporin PIP1.3, putative	285.955
29980.m000174	40S ribosomal protein S7, putative	285.336
29686.m000868	cysteine protease inhibitor, putative	284.951
29589.m001265	superoxide dismutase [cu-zn], putative	282.533
29822.m003502	60S ribosomal protein L30, putative	282.263
30178.m000873	dimethylaniline monooxygenase, putative	281.921
29889.m003265	Periplasmic beta-glucosidase precursor, putative	281.734
30131.m007059	40S ribosomal protein S25-1, putative	281.269
30128.m009015	conserved hypothetical protein	280.233
30190.m011142	60S ribosomal protein L24, putative	280.079
29776.m000475	conserved hypothetical protein	279.904
28629.m000567	ubiquitin, putative	279.518
30055.m001609	Nitrilase, putative	278.825
30042.m000490	lupus la ribonucleoprotein, putative	278.542
45282.m000014	hypothetical protein	278.097
30068.m002513	n-rich protein, putative	277.803
27970.m000076	alpha/beta hydrolase domain containing protein 1,3, putative	277.118
30128.m008997	phytochrome A, putative	277.091
30169.m006455	nucleolar GTP-binding protein, putative	276.95
30174.m008853	arginase, putative	276.564
28934.m000055	conserved hypothetical protein	274.104
29743.m000298	60S ribosomal protein L8, putative	272.943
29693.m002025	60S ribosomal protein L18a, putative	271.425
30147.m014384	calnexin, putative	270.825
30190.m011201	glutathione-s-transferase theta, gst, putative	270.819
30170.m014265	skp1, putative	270.439
28603.m000174	14 kDa proline-rich protein DC2.15 precursor, putative	267.774
30190.m010975	cytochrome C1, putative	265.879
28076.m000410	60S ribosomal protein L12, putative	265.529
30204.m001769	t1b9.26 protein, putative	265.126
30170.m014328	conserved hypothetical protein	264.292
29917.m001987	monodehydroascorbate reductase, putative	264.117
30170.m014001	peroxisomal biogenesis factor, putative	263.409
29912.m005361	profilin, putative	262.762
29308.m000177	alanine transaminase, putative	262.593
27810.m000668	conserved hypothetical protein	262.533
30226.m002026	citrate synthase, putative	262.158
30131.m006970	ubiquinol-cytochrome C reductase iron-sulfur subunit, putative	261.969
30169.m006412	zinc finger protein, putative	259.547
29929.m004598	Delta3,5-delta2,4-dienoyl-CoA isomerase, mitochondrial precursor, putative	258.639
30138.m003960	conserved hypothetical protein	258.43
30180.m001063	2,4-dienoyl-CoA reductase, putative	258.384
30114.m000526	serine carboxypeptidase, putative	258.058
29912.m005275	40S ribosomal protein S3, putative	258.039
28109.m000042	alcohol dehydrogenase, putative	257.668
29783.m000310	Auxin-induced protein 5NG4, putative	255.79
30147.m014089	ubiquitin-conjugating enzyme rad6, putative	253.228
30147.m014088	ubiquitin-conjugating enzyme rad6, putative	251.069
29579.m000199	NADH-ubiquinone oxidoreductase, putative	249.597
29869.m001165	ATP synthase subunit beta vacuolar, putative	249.515
30026.m001474	preprotein translocase secy subunit, putative	248.88
30190.m011238	aminopeptidase, putative	248.705
30115.m001221	RALFL33, putative	247.915
28842.m000950	conserved hypothetical protein	247.716
29647.m002061	40S ribosomal protein S18, putative	247.466
30147.m013950	conserved hypothetical protein	247.054
30147.m013996	purine permease, putative	246.604
29772.m000314	40S ribosomal protein S6, putative	246.46
29841.m002781	histone h2a, putative	246.342
29908.m006068	14-3-3 protein, putative	245.571
29629.m001438	serine hydroxymethyltransferase, putative	245.018
29827.m002637	Ubiquitin-fold modifier 1 precursor, putative	243.66
45483.m000014	dead box ATP-dependent RNA helicase, putative	243.474
29838.m001661	immunophilin, putative	243.196
29953.m000438	GTP-binding protein, putative	243.086
29633.m000882	glycine-rich RNA-binding protein, putative	242.631
30147.m013761	steroid binding protein, putative	242.463
27777.m000276	translation factor sui1, putative	241.787
29729.m002398	quinone oxidoreductase, putative	241.571
29912.m005353	mitochondrial processing peptidase alpha subunit, putative	240.857
29765.m000735	phosphoribosylamine-glycine ligase, putative	240.675
29908.m006057	conserved hypothetical protein	239.928
29923.m000807	40S ribosomal protein S23, putative	239.431
30055.m001561	60S ribosomal protein L10a, putative	238.237
29885.m000144	alcohol dehydrogenase, putative	238.23
29912.m005417	aspartyl-tRNA synthetase, putative	237.699
30146.m003619	glutathione s-transferase, putative	237.23
30156.m001699	60S ribosomal protein L8, putative	237.123
30170.m014045	60S ribosomal protein L11, putative	236.584
30128.m008716	40S ribosomal protein S4, putative	236.461
29726.m003921	glutamine synthetase plant, putative	236.356
29646.m001059	dolichyl-diphosphooligosaccharide--protein glycosyltransferase, putative	235.668
30055.m001584	40S ribosomal protein S14, putative	235.247
29635.m000441	cystathionine gamma-synthase, putative	235.221
30068.m002519	transferase, putative	234.121
30131.m007040	oligopeptide transporter, putative	233.688
30147.m013860	elongation factor tu, putative	232.964
27553.m000326	ribosomal protein S28, putative	232.443
30026.m001445	Glycogen synthase kinase-3 beta, putative	232.107
29681.m001303	catalytic, putative	231.908
27798.m000608	fructose-1,6-bisphosphatase, putative	231.889
30190.m010790	ubiquitin-conjugating enzyme E2, putative	231.75
30147.m014108	40S ribosomal protein S9, putative	231.432
28966.m000545	methylenetetrahydrofolate reductase, putative	231.423
29634.m002079	60S ribosomal protein L31, putative	231.171
29917.m002026	Esterase precursor, putative	230.009
29801.m003223	cytochrome P450, putative	229.99
28966.m000533	peroxisomal targeting signal type 1 (pts1) receptor, putative	229.33
30129.m000363	methylenetetrahydrofolate dehydrogenase, putative	229.313
30167.m000881	Monoglyceride lipase, putative	229.136
30169.m006323	ubiquitin, putative	228.154
29923.m000812	eukaryotic translation elongation factor, putative	228.094
29669.m000809	Aquaporin PIP1.3, putative	227.685
29942.m000746	Serine carboxypeptidase, putative	226.844
29839.m000443	amino acid binding protein, putative	226.779
28193.m000296	Plasminogen activator inhibitor 1 RNA-binding protein, putative	226.62
29873.m000158	Vesicle-associated membrane protein, putative	226.609
30190.m010896	2-hydroxyacid dehydrogenase, putative	226.207
29929.m004574	translation initiation factor, putative	226.125
29732.m000322	long-chain-fatty-acid CoA ligase, putative	225.98
29991.m000627	dtdp-glucose 4-6-dehydratase, putative	225.879
29585.m000607	2-oxoglutarate dehydrogenase, putative	225.726
29850.m000282	adenylate cyclase, putative	224.75
30190.m010783	vacuolar ATP synthase subunit E, putative	224.435
27751.m000176	N-acylneuraminate-9-phosphatase, putative	224.428
30170.m013876	sterol carrier, putative	223.205
28842.m000907	14-3-3 protein, putative	223.08
29739.m003605	40S ribosomal protein S3, putative	222.687
29635.m000450	hypothetical protein	222.429
30147.m013735	AMP dependent CoA ligase, putative	222.179
28281.m000366	annexin, putative	221.843
29848.m004653	conserved hypothetical protein	221.822
29631.m001047	ubiquitin, putative	221.264
30169.m006250	60S ribosomal protein L36e, putative	220.822
29801.m003199	alcohol dehydrogenase, putative	220.5
27732.m000275	conserved hypothetical protein	220.129
30169.m006427	40S ribosomal protein S2, putative	219.701
30068.m002531	heat shock protein, putative	219.22
29863.m001113	60S ribosomal protein L10, putative	219.119
30221.m002217	rab GDP-dissociation inhibitor, putative	218.878
28345.m000114	Ribulose bisphosphate carboxylase/oxygenase activase 1, chloroplast precursor, putative	218.864
30005.m001241	ribosomal protein L5, putative	218.622
29729.m002348	Potassium transporter, putative	218.445
30182.m000136	H(\+)-transporting atpase plant/fungi plasma membrane type, putative	218.369
29666.m001492	Glucose-6-phosphate/phosphate translocator 1, chloroplast precursor, putative	218.349
29912.m005490	peroxiredoxin, putative	218.281
30000.m000379	ubiquitin, putative	217.064
29764.m000739	nascent polypeptide associated complex alpha subunit, putative	217.019
30071.m000428	60S ribosomal protein L13, putative	216.771
30226.m002042	conserved hypothetical protein	216.737
30005.m001304	actin depolymerizing factor, putative	216.177
30131.m006859	vacuolar ATP synthase subunit C, putative	214.593
29637.m000728	NADH-ubiquinone oxidoreductase 39 kD subunit, putative	213.781
29711.m000320	translocon-associated protein, alpha subunit, putative	213.589
29794.m003449	Coiled-coil domain-containing protein, putative	213.341
29912.m005588	sodium-bile acid cotransporter, putative	213.331
30147.m014521	elongation factor 1-beta, putative	212.011
29671.m000295	conserved hypothetical protein	211.597
29929.m004551	acyl carrier protein, putative	211.4
30147.m014001	conserved hypothetical protein	211.366
29489.m000169	serine carboxypeptidase, putative	210.877
29726.m003951	conserved hypothetical protein	209.79
29269.m000246	protein translocase, putative	209.671
29739.m003771	Auxin-binding protein ABP19a precursor, putative	209.56
28307.m000017	transcription factor, putative	209.519
30170.m014025	glucose-6-phosphate isomerase, putative	209.158
29864.m001473	conserved hypothetical protein	209.153
29745.m000373	glycerol-3-phosphate dehydrogenase, putative	208.136
29927.m000629	conserved hypothetical protein	208.004
29976.m000487	hydrolase, hydrolyzing O-glycosyl compounds, putative	207.768
29844.m003288	Protein FRIGIDA, putative	207.548
30128.m008708	NADH dehydrogenase, putative	207.196
29666.m001436	nuclear acid binding protein, putative	206.582
29784.m000362	aconitase, putative	206.294
30190.m010898	NADH-ubiquinone oxidoreductase 1, chain, putative	206.188
29846.m000181	oxysterol binding protein, putative	206.087
29729.m002352	40S ribosomal protein S26, putative	205.684
30136.m001017	ATP synthase epsilon chain, mitochondrial, putative	205.644
30147.m014019	conserved hypothetical protein	204.862
27553.m000322	conserved hypothetical protein	204.567
29794.m003324	glycine dehydrogenase, putative	204.547
29634.m002139	r3h domain containing protein, putative	204.413
30147.m014180	enolase, putative	203.783
28543.m000396	lipid binding protein, putative	203.354
28014.m000117	cytochrome B5 isoform 1, putative	203.243
30076.m004500	Phosphatase DCR2, putative	203.184
30174.m008705	Aspartic proteinase nepenthesin-1 precursor, putative	202.793
29765.m000739	heat shock protein, putative	202.673
29955.m001169	Defective in cullin neddylation protein, putative	202.255
28830.m000228	cytochrome-c oxidase, putative	202.028
29739.m003726	nucleolysin tia-1, putative	201.968
27766.m000157	STS14 protein precursor, putative	201.875
29790.m000835	60S ribosomal protein L7a, putative	201.721
29830.m001442	dihydrodipicolinate synthase, putative	200.796
29950.m001133	H/ACA ribonucleoprotein complex subunit, putative	200.55
29801.m003060	conserved hypothetical protein	200.361
29693.m001974	ornithine aminotransferase, putative	200.032
30068.m002555	UBX domain-containing protein, putative	200
30131.m006900	conserved hypothetical protein	199.937
29692.m000529	phosphoglucomutase, putative	199.46
30099.m001642	conserved hypothetical protein	199.373
30078.m002323	ribonucleoprotein, chloroplast, putative	199.339
29887.m000234	heat shock protein, putative	199.207
29678.m000499	alcohol dehydrogenase, putative	198.759
30198.m000883	conserved hypothetical protein	198.643
28623.m000402	histone h1/h5, putative	198.329
29822.m003340	formate dehydrogenase, putative	198.318
29799.m000623	dead box ATP-dependent RNA helicase, putative	198.251
30005.m001265	ribonuclease t2, putative	198.209
29686.m000895	ubiquitin-protein ligase, putative	198.075
30128.m009036	pyruvate dehydrogenase, putative	196.188
29843.m000285	conserved hypothetical protein	195.97
30213.m000673	cytochrome B5 isoform 1, putative	195.917
29662.m000456	transcription factor btf3, putative	195.798
29773.m000289	methylenetetrahydrofolate dehydrogenase, putative	195.458
29801.m003154	UDP-glucosyltransferase, putative	195.457
29724.m000846	UDP-glucosyltransferase, putative	195.418
30131.m07299	pyruvate kinase, putative	195.132
29686.m000885	nascent polypeptide associated complex alpha subunit, putative	195.125
30063.m001430	glutathione-s-transferase theta, gst, putative	195.115
30146.m003513	ATP-binding cassette transporter, putative	194.728
30076.m004684	protein disulfide isomerase, putative	194.263
30169.m006409	conserved hypothetical protein	194.218
30174.m008745	RNA binding protein, putative	193.995
29736.m002010	homeobox protein, putative	193.275
29762.m000492	conserved hypothetical protein	193.169
30198.m000882	Cylicin-2, putative	193.104
29815.m000492	zinc finger protein, putative	193.034
30128.m008632	40S ribosomal protein S24, putative	192.469
29506.m000164	conserved hypothetical protein	192.353
29706.m001326	dihydrolipoamide acetyltransferase component of pyruvate dehydrogenase, putative	192.273
29780.m001370	conserved hypothetical protein	192.144
30190.m011200	glutathione-s-transferase theta, gst, putative	191.696
29933.m001394	hypothetical protein	191.58
29883.m001989	NADH-ubiquinone oxidoreductase 24 kD subunit, putative	191.544
30174.m008673	conserved hypothetical protein	191.113
29844.m003210	sulfate adenylyltransferase, putative	191.033
30170.m014109	Thioredoxin H-type, putative	190.88
27791.m000086	dihydroorotate dehydrogenase, putative	190.713
51687.m000013	conserved hypothetical protein	190.357
30100.m000786	sugar transporter, putative	190.11
30138.m003973	glycine-rich RNA-binding protein, putative	190.084
29668.m000313	3-hydroxyacyl-CoA dehyrogenase, putative	189.832
30128.m008566	Transaldolase, putative	188.851
29929.m004635	conserved hypothetical protein	188.754
30106.m000644	conserved hypothetical protein	188.735
29154.m000215	30S ribosomal protein S8, putative	188.657
30131.m007076	phosphatidylinositol transporter, putative	188.026
29872.m000540	ran-binding protein, putative	187.983
30147.m014059	H(\+)-transporting atpase plant/fungi plasma membrane type, putative	187.892
30147.m014013	betaine-aldehyde dehydrogenase, putative	187.889
29660.m000758	ATP binding protein, putative	187.872
29904.m002963	PMP, putative	187.761
29630.m000803	40S ribosomal protein S19, putative	187.67
28320.m001145	grr1, plant, putative	187.636
29612.m000376	40S ribosomal protein S17, putative	187.209
29904.m002955	60S ribosomal protein L13a, putative	187.132
30146.m003595	60S ribosomal protein L37, putative	186.784
29620.m000537	eif-1a, putative	186.122
29610.m000407	sedoheptulose-1,7-bisphosphatase, chloroplast, putative	185.943
30217.m000250	RNA binding protein, putative	185.893
29888.m000322	lipid binding protein, putative	185.89
30190.m011204	glutathione peroxidase, putative	185.725
30170.m014200	endoplasmin, putative	185.517
28007.m000181	eukaryotic translation initiation factor 3 subunit, putative	185.513
30138.m003888	heat shock protein, putative	184.815
29785.m000970	tubulin beta chain, putative	184.726
28492.m000485	ribosome biogenesis protein nop10, putative	183.628
29841.m002836	Microsomal signal peptidase 18 kDa subunit, putative	183.153
28128.m000154	ubiquitin-conjugating enzyme E2, putative	183.143
29908.m005952	eukaryotic translation initiation factor, putative	183.002
29647.m002020	conserved hypothetical protein	182.686
29844.m003300	5'-nucleotidase surE, putative	182.341
29685.m000480	Cytochrome c, putative	182.128
30169.m006577	f11m15.2 protein, putative	181.811
30147.m014069	homeobox protein, putative	181.695
29814.m000714	hypothetical protein	180.523
29841.m002847	phopholipase d alpha, putative	180.514
30063.m001427	conserved hypothetical protein	180.242
30170.m013947	f16n3.6 protein, putative	179.889
30026.m001448	60S ribosomal protein L11, putative	179.635
29889.m003358	dihydrolipoamide dehydrogenase, putative	178.942
29844.m003175	Auxin-responsive protein IAA4, putative	178.767
29815.m000503	pyruvate kinase, putative	178.674
29804.m001529	heat shock protein, putative	178.643
29447.m000031	40S ribosomal protein S8, putative	177.972
29904.m003021	NADH dehydrogenase, putative	177.952
30162.m001264	ankyrin repeat domain protein, putative	177.691
29904.m002966	glutathione reductase, putative	176.845
30131.m007162	NADH dehydrogenase, putative	176.272
29820.m001026	conserved hypothetical protein	175.512
30147.m014247	ribosomal protein L15, putative	175.369
27574.m000219	protein phsophatase-2a, putative	175.351
27866.m000224	UDP-glucosyltransferase, putative	175.101
29827.m002594	Acyl-CoA-binding protein, putative	174.815
29848.m004643	Triose phosphate/phosphate translocator, non-green plastid, chloroplast precursor, putative	174.779
30054.m000808	conserved hypothetical protein	174.372
29945.m000089	60S ribosomal protein L10, putative	174.096
29629.m001372	mutt domain protein, putative	173.756
30073.m002263	mta/sah nucleosidase, putative	173.54
29576.m000223	hypothetical protein	173.526
29805.m001509	glutathione-s-transferase omega, putative	173.174
30065.m001165	Brassinosteroid-regulated protein BRU1 precursor, putative	173.151
30073.m002296	vacuolar ATP synthase subunit h, putative	173.021
29729.m002387	conserved hypothetical protein	172.644
30147.m014338	rab15, 13, 10, 1, 35, 5, and, putative	172.492
29709.m001170	nucleoside diphosphate kinase, putative	172.232
30076.m004599	ADP-ribosylation factor, arf, putative	171.913
28402.m000025	cytochrome P450, putative	171.727
29915.m000476	Vacuolar sorting receptor 1 precursor, putative	171.672
29822.m003521	conserved hypothetical protein	170.938
29900.m001601	conserved hypothetical protein	170.424
30147.m014028	DNA binding protein, putative	170.407
30190.m010995	heat shock protein 70 (HSP70)-interacting protein, putative	169.4
29172.m000220	Xylem serine proteinase 1 precursor, putative	167.78
29948.m000712	conserved hypothetical protein	167.693
29705.m000603	tyrosine aminotransferase, putative	167.661
30190.m010992	Vacuolar-processing enzyme precursor	167.546
60614.m000014	elongation factor 1-alpha, putative	166.376
29669.m000814	conserved hypothetical protein	166.243
30128.m008909	Nicotianamine synthase, putative	166.152
30189.m001676	Succinyl-CoA ligase [GDP-forming] subunit alpha-2, mitochondrial precursor, putative	166.12
29977.m000253	nucleic acid binding protein, putative	166.083
27394.m000354	Iron(III)-zinc(II) purple acid phosphatase precursor, putative	165.692
30146.m003428	60S ribosomal protein L28, putative	165.179
29589.m001244	Serine carboxypeptidase, putative	165.123
29848.m004649	Cellulose synthase A catalytic subunit 6 [UDP-forming], putative	164.635
29428.m000317	lysyl-tRNA synthetase, putative	164.525
29939.m000529	dehydroascorbate reductase, putative	164.439
29728.m000801	conserved hypothetical protein	164.153
30170.m014042	ribosomal protein L27, putative	163.909
30147.m014420	ATP-dependent clp protease, putative	163.8
29822.m003511	60S ribosomal protein L37a, putative	163.405
29610.m000399	60S ribosomal protein L35a, putative	163.358
39369.m000014	Quinone oxidoreductase, putative	163.06
27553.m000323	Eukaryotic translation initiation factor 3 subunit, putative	163.029
46431.m000014	conserved hypothetical protein	162.858
29863.m001076	Peroxidase 12 precursor, putative	162.771
29739.m003715	groes chaperonin, putative	162.654
29154.m000210	histone h2a, putative	162.652
30174.m009093	SP1L, putative	162.192
29588.m000883	ATP-binding cassette transporter, putative	161.899
30128.m008616	40S ribosomal protein S3a, putative	161.745
29840.m000625	Esterase D, putative	161.533
28677.m000055	DELLA protein GAI, putative	160.469
30169.m006618	40S ribosomal protein S10, putative	160.294
30171.m000409	coatomer delta subunit, putative	160.242
30190.m010899	phenylalanyl-tRNA synthetase beta chain, putative	160.076
29599.m000169	CBL-interacting serine/threonine-protein kinase, putative	159.891
30055.m001577	Beta-ureidopropionase, putative	159.803
30099.m001626	proline iminopeptidase, putative	159.773
28883.m000715	nitrate transporter, putative	159.686
29673.m000911	Proteasome maturation protein, putative	159.555
30131.m007181	Aspartic proteinase nepenthesin-1 precursor, putative	159.243
28492.m000486	ribophorin II, putative	158.638
29598.m000469	dtdp-glucose 4-6-dehydratase, putative	158.539
29646.m001060	ubiquitin-conjugating enzyme m, putative	158.295
30064.m000498	dihydrolipoamide succinyltransferase component of 2-oxoglutarate dehydrogenase, putative	158.264
29996.m000136	40S ribosomal protein S7, putative	157.912
29631.m001030	carbonic anhydrase, putative	157.824
30162.m001295	Aminoacylase-1, putative	157.571
29933.m001414	glutaredoxin-1, grx1, putative	157.539
38399.m000017	peroxisomal targeting signal type 1 (pts1) receptor, putative	157.426
29681.m001350	cyclophilin, putative	157.381
29805.m001485	40S ribosomal protein S23, putative	157.342
30169.m006355	60S ribosomal protein L27e, putative	156.434
29631.m001033	conserved hypothetical protein	156.415
29986.m001623	DNA photolyase, putative	156.3
30008.m000830	Heterogeneous nuclear ribonucleoprotein 27C, putative	156.007
29738.m001050	DNA-binding protein RAV1, putative	155.97
30138.m003897	inositol or phosphatidylinositol kinase, putative	155.759
29645.m000074	Phosphoenolpyruvate carboxylase, putative	155.665
29585.m000574	heat shock protein, putative	155.582
29780.m001382	transporter, putative	155.56
29904.m002960	conserved hypothetical protein	154.981
30174.m008860	UDP-glucuronate 5-epimerase, putative	154.912
30174.m008622	cysteine synthase, putative	154.298
29828.m000387	calmodulin, putative	153.883
30078.m002300	Transitional endoplasmic reticulum ATPase, putative	153.754
30138.m003981	hydrolase, hydrolyzing O-glycosyl compounds, putative	153.5
29814.m000732	clathrin heavy chain, putative	153.415
30190.m010930	B2 protein, putative	153.322
29917.m001967	Vacuolar protein sorting-associated protein VPS28, putative	153.199
29968.m000655	60S ribosomal protein L24, mitochondrial precursor, putative	153.073
29585.m000609	Auxin-induced protein 5NG4, putative	152.798
28076.m000417	4-hydroxy-3-methylbut-2-en-1-yl diphosphate synthase, putative	152.643
29692.m000538	conserved hypothetical protein	152.177
29929.m004724	cdk10/11, putative	151.817
29908.m006246	Aspartic proteinase nepenthesin-1 precursor, putative	151.642
30125.m001254	inosine-5-monophosphate dehydrogenase, putative	151.627
28076.m000428	beta-galactosidase, putative	151.623
30128.m008959	pyroglutamyl-peptidase I, putative	151.522
30190.m010951	Triacylglycerol lipase 2 precursor, putative	151.414
30140.m000569	ran binding protein, putative	151.221
30005.m001262	nucleic acid binding protein, putative	151.075
29827.m002537	acetylornithine deacetylase, putative	150.981
27956.m000354	conserved hypothetical protein	150.867
30128.m008854	60S ribosomal protein L18, putative	150.604
29805.m001556	conserved hypothetical protein	150.382
30174.m008666	3-methyl-2-oxobutanoate hydroxymethyltransferase, putative	150.351
30055.m001560	60S ribosomal protein L10a, putative	149.84
29155.m000023	r2r3-myb transcription factor, putative	149.707
30174.m008648	conserved hypothetical protein	149.667
30148.m001417	Glycine-rich protein A3, putative	149.313
30190.m011270	monodehydroascorbate reductase, putative	148.968
29709.m001213	uridylate kinase plant, putative	148.94
30170.m014281	nucleoredoxin, putative	148.937
58083.m000075	ATP synthase 9 mitochondrial, putative	148.706
29884.m000182	triacylglycerol lipase, putative	148.621
30198.m000872	40S ribosomal protein S24, putative	148.546
29939.m000525	dehydroascorbate reductase, putative	148.535
30174.m009164	initiation factor 5a, putative	148.268
30189.m001675	Succinyl-CoA ligase [GDP-forming] subunit alpha-2, mitochondrial precursor, putative	148.165
30147.m014370	conserved hypothetical protein	148
29848.m004692	3-hydroxybutyryl-CoA dehydratase, putative	147.97
30147.m014030	ribosomal protein S6 kinase, putative	147.866
29634.m002062	Ubiquitin-conjugating enzyme E2-18 kDa, putative	147.836
29726.m003954	Histidine-containing phosphotransfer protein, putative	147.559
28962.m000447	skp1, putative	147.313
29876.m000250	ubiquitin-conjugating enzyme E2 G, putative	147.273
30040.m000273	conserved hypothetical protein	146.715
30174.m008909	conserved hypothetical protein	146.514
30120.m000353	conserved hypothetical protein	146.448
30208.m001105	60S ribosomal protein L44	146.43
29726.m004021	Cullin-1, putative	146.39
29832.m000313	6-phosphogluconate dehydrogenase, putative	146.321
28448.m000365	conserved hypothetical protein	146.237
29912.m005411	60S ribosomal protein L28, putative	145.941
30147.m013877	ATP binding protein, putative	145.938
30169.m006313	thiosulfate sulfertansferase, putative	145.134
29788.m000329	60S ribosomal protein L23a, putative	144.872
30128.m008832	26S protease regulatory subunit 6a, putative	144.762
30068.m002522	26S proteasome non-atpase regulatory subunit, putative	144.675
29728.m000846	sucrose transport protein, putative	144.484
29842.m003527	phosphofructokinase, putative	143.173
30073.m002217	60S ribosomal protein L13, putative	143.093
30147.m013795	nucleoside diphosphate kinase, putative	142.239
28076.m000411	Aquaporin PIP2.1, putative	142.175
29693.m002046	conserved hypothetical protein	142.021
29634.m002114	vacuolar ATP synthase subunit ac39, putative	141.804
29629.m001442	UDP-glucuronate 5-epimerase, putative	141.735
28049.m000294	conserved hypothetical protein	141.602
29485.m000140	RNA-binding protein, putative	141.537
30170.m013906	conserved hypothetical protein	141.503
29634.m002104	conserved hypothetical protein	141.406
29923.m000805	conserved hypothetical protein	141.323
27940.m000330	ATP-dependent Clp protease proteolytic subunit, putative	141.093
30147.m014382	ebna2 binding protein P100, putative	140.883
29729.m002321	conserved hypothetical protein	140.594
29647.m002048	Cytochrome c oxidase polypeptide Vc, putative	140.52
30131.m007141	aldo-keto reductase, putative	140.459
29881.m000478	conserved hypothetical protein	140.381
28966.m000548	conserved hypothetical protein	140.336
29682.m000581	type 2 diacylglycerol acyltransferase	140.301
29801.m003225	virion binding protein, putative	140.088
29889.m003307	3-hydroxybutyryl-CoA dehydratase, putative	139.902
29686.m000890	r2r3-myb transcription factor, putative	139.589
29908.m005995	Pollen-specific protein C13 precursor, putative	139.582
29913.m000152	conserved hypothetical protein	139.104
30221.m002257	strictosidine synthase, putative	139.051
30076.m004502	aig1, putative	138.975
29842.m003581	lactoylglutathione lyase, putative	138.867
28725.m000315	endomembrane protein emp70, putative	138.483
30078.m002234	dead box ATP-dependent RNA helicase, putative	137.97
27914.m000430	NADP-specific isocitrate dehydrogenase, putative	137.843
29703.m001543	conserved hypothetical protein	137.716
30073.m002284	conserved hypothetical protein	137.652
30213.m000681	conserved hypothetical protein	137.651
30174.m009127	UDP-glucose 6-dehydrogenase, putative	137.538
29628.m000748	isocitrate dehydrogenase, putative	137.38
29003.m000064	CBL-interacting serine/threonine-protein kinase, putative	137.351
30190.m011267	40S ribosomal protein S10, putative	137.223
29841.m002797	cytochrome C oxidase, putative	137.111
28694.m000673	Endosomal P24A protein precursor, putative	137.092
28180.m000383	60S ribosomal protein L23a, putative	136.583
29048.m000063	conserved hypothetical protein	136.496
29642.m000279	conserved hypothetical protein	136.339
30147.m014086	1-pyrroline-5-carboxylate dehydrogenase, putative	136.32
29739.m003658	transmembrane protein 14, putative	136.09
30138.m003944	Alpha-1,4-glucan-protein synthase [UDP-forming], putative	135.998
29929.m004663	t1f15.12 protein, putative	135.365
29841.m002898	6-phosphogluconate dehydrogenase, putative	135.326
28324.m000411	40S ribosomal protein S17, putative	135.322
29627.m000104	conserved hypothetical protein	134.421
30147.m013936	Triose phosphate/phosphate translocator, non-green plastid, chloroplast precursor, putative	134.109
28890.m000006	&#946;-carboxyltransferase (&#946;-CT) subunit of Het-ACCase	133.85
29785.m000971	tubulin beta chain, putative	133.677
29986.m001632	Indole-3-acetic acid-induced protein ARG2, putative	133.643
29835.m000637	protein phsophatase-2a, putative	133.64
29848.m004702	LRX1, putative	133.493
30005.m001306	inorganic phosphate transporter, putative	133.448
30131.m006989	conserved hypothetical protein	133.37
29596.m000695	serine hydroxymethyltransferase, putative	133.085
30147.m013736	tubulin beta chain, putative	133.068
30078.m002254	tonoplast intrinsic protein, putative	133.065
30205.m001624	rnase l inhibitor, putative	132.807
30170.m014244	conserved hypothetical protein	132.781
30128.m008996	glutamyl-tRNA synthetase, cytoplasmic, putative	132.728
29813.m001477	ATP binding protein, putative	132.508
30170.m013883	protein translocase, putative	132.456
30147.m014482	Protein yrdA, putative	132.412
30138.m003955	SP1L, putative	131.685
30045.m000479	Alpha-N-arabinofuranosidase 1 precursor, putative	131.518
29842.m003589	ATP synthase gamma chain 2, chloroplast, putative	131.5
29703.m001503	conserved hypothetical protein	131.423
29794.m003343	NADH-plastoquinone oxidoreductase, putative	131.334
30169.m006619	heat shock protein, putative	131.273
30076.m004442	60S acidic ribosomal protein P1, putative	131.267
28546.m000073	histone h2b, putative	131.109
29991.m000644	conserved hypothetical protein	131.057
28684.m000037	pepsin A, putative	130.987
30072.m000947	cationic amino acid transporter, putative	130.826
30174.m009090	6-phosphogluconolactonase, putative	130.739
29883.m002036	trehalose-6-phosphate synthase, putative	130.569
30190.m011104	NAD dependent epimerase/dehydratase, putative	130.538
29999.m000205	conserved hypothetical protein	130.11
29836.m000557	lung seven transmembrane receptor, putative	130.097
29981.m000586	disulfide oxidoreductase, putative	130.093
29827.m002585	mak, putative	129.887
30131.m006908	Membrane protein PB1A10.07c, putative	129.615
30147.m014353	conserved hypothetical protein	129.509
27985.m000892	conserved hypothetical protein	129.445
29908.m006133	Low-molecular-weight cysteine-rich protein LCR69 precursor, putative	129.34
29675.m000396	conserved hypothetical protein	128.99
30093.m000350	conserved hypothetical protein	128.924
29676.m001695	Oxygen-evolving enhancer protein 1, chloroplast precursor, putative	128.767
28016.m000094	Sodium/potassium/calcium exchanger, putative	128.757
30128.m008820	40S ribosomal protein S21e, putative	128.641
27798.m000595	60S ribosomal protein L35a, putative	128.481
30068.m002640	Nodulin-26, putative	128.341
29883.m002010	histone h1/h5, putative	128.302
30147.m014437	proteasome subunit alpha type, putative	128.198
30111.m000733	acyl-CoA dehydrogenase, putative	128.123
29589.m001237	lactoylglutathione lyase, putative	127.929
30170.m013757	conserved hypothetical protein	127.916
29637.m000727	multidrug resistance-associated protein 2, 6 (mrp2, 6), abc-transoprter, putative	127.907
29908.m006250	DNA binding protein, putative	127.639
27471.m000405	conserved hypothetical protein	127.623
30055.m001603	fucose synthetase, putative	127.446
29844.m003350	peroxisomal membrane protein pmp34, putative	127.084
29908.m006038	14-3-3 protein, putative	126.895
29968.m000665	Tartrate-resistant acid phosphatase type 5 precursor, putative	126.672
29848.m004629	grr1, plant, putative	126.434
29917.m001962	conserved hypothetical protein	126.425
29669.m000796	peroxisomal membrane protein pmp34, putative	126.33
29634.m002121	aldose 1-epimerase, putative	126.179
30174.m008656	50S ribosomal protein L5, putative	125.881
29872.m000541	coatomer beta subunit, putative	125.806
29661.m000917	voltage-dependent anion-selective channel, putative	125.701
30128.m008973	hydrolase, hydrolyzing O-glycosyl compounds, putative	125.37
30131.m007267	mitochondrial import receptor subunit tom40, putative	125.362
29737.m001211	NADP-dependent glyceraldehyde-3-phosphate dehydrogenase, putative	125.347
29994.m000439	serine-threonine protein kinase, plant-type, putative	125.29
30174.m008767	Palmitoyl-protein thioesterase 1 precursor, putative	125.251
28333.m000566	oligopeptidase A, putative	125.043
29154.m000209	actin depolymerizing factor, putative	125.009
30078.m002318	isocitrate dehydrogenase, putative	124.704
28565.m000324	zinc finger protein, putative	124.266
29439.m000218	conserved hypothetical protein	124.132
29726.m004038	RALFL33, putative	124.033
30174.m008650	caax prenyl protease ste24, putative	123.889
30170.m014203	zinc finger protein, putative	123.832
30170.m014159	conserved hypothetical protein	123.816
29739.m003672	aminoadipic semialdehyde synthase, putative	123.799
29872.m000550	Heat shock 70 kDa protein, putative	123.797
30147.m014215	conserved hypothetical protein	123.379
29648.m002023	Aldehyde dehydrogenase, putative	123.273
29785.m000968	transcription factor btf3, putative	123.108
29929.m004599	conserved hypothetical protein	123.098
30131.m007054	rer1 protein, putative	123.078
30128.m008874	Eukaryotic translation initiation factor 3 subunit, putative	123.018
29986.m001621	60S ribosomal protein L22, putative	122.957
30138.m004059	Alpha-expansin 15 precursor, putative	122.917
29977.m000262	proteasome subunit alpha type, putative	122.61
29588.m000881	ATP-binding cassette transporter, putative	122.38
51353.m000011	conserved hypothetical protein	122.046
30205.m001581	uv excision repair protein rad23, putative	121.989
27688.m000062	conserved hypothetical protein	121.69
57337.m00002	conserved hypothetical protein	121.615
29830.m001435	plant ubiquilin, putative	121.547
29912.m005373	type 1 diacylglycerol acyltransferase	121.435
30190.m010817	conserved hypothetical protein	121.191
29912.m005402	xaa-pro dipeptidase, putative	120.645
29912.m005312	conserved hypothetical protein	120.419
29693.m002090	Leucoanthocyanidin dioxygenase, putative	120.363
29929.m004787	F-box and wd40 domain protein, putative	120.146
60629.m00002	Ricin precursor	120.056
29607.m000238	eukaryotic translation initiation factor, putative	120.008
29900.m001612	ketol-acid reductoisomerase, chloroplast precursor, putative	119.891
30106.m000666	aminobutyrate aminotransferase, putative	119.77
30063.m001436	endo-1,4-beta-glucanase, putative	119.31
30170.m013766	conserved hypothetical protein	119.077
29788.m000325	nutrient reservoir, putative	119.053
29626.m000151	Stromal membrane-associated protein, putative	118.856
29848.m004546	CBL-interacting serine/threonine-protein kinase, putative	118.827
29765.m000727	nucleic acid binding protein, putative	118.615
30008.m000812	Pre-mRNA-splicing factor, putative	118.61
30190.m011153	cleavage and polyadenylation specificity factor, putative	118.493
29706.m001336	zeta-coat protein, putative	118.206
30213.m000676	receptor protein kinase, putative	117.998
29783.m000313	cytochrome C oxidase polypeptide vib, putative	117.903
29981.m000585	xenotropic and polytropic murine leukemia virus receptor pho1, putative	117.84
30190.m011196	AMP dependent CoA ligase, putative	117.817
29900.m001585	Isoamyl acetate-hydrolyzing esterase, putative	117.587
30138.m004058	Thioredoxin II, putative	117.346
29688.m000269	big map kinase/bmk, putative	117.244
30190.m010969	Phosducin, putative	117.224
29790.m000820	60S ribosomal protein L7a, putative	117.132
30146.m003443	DNA binding protein, putative	116.951
29794.m003372	Oleosin, putative	116.841
29693.m002016	40S ribosomal protein S14, putative	116.581
29889.m003324	galactokinase, putative	116.334
29908.m006236	glucose-6-phosphate isomerase, putative	116.28
30143.m001162	pumilio, putative	116.26
30179.m000564	26S protease regulatory subunit, putative	116.095
30128.m008767	peroxisomal membrane protein pmp34, putative	116.064
30131.m007074	diaminopimelate decarboxylase, putative	115.876
29889.m003283	non-canonical ubiquitin conjugating enzyme, putative	115.762
30170.m013972	cytochrome P450, putative	115.57
30152.m002417	eukaryotic translation initiation factor 3 subunit, putative	115.37
29927.m000592	conserved hypothetical protein	115.218
29739.m003573	conserved hypothetical protein	115.039
30169.m006319	proteasome subunit alpha type, putative	114.963
29780.m001374	peptide transporter, putative	114.737
29589.m001283	retinoid-inducible serine carboxypeptidase, putative	114.673
30190.m011282	serine/threonine protein phosphatase, putative	114.598
28543.m000384	sucrose phosphate syntase, putative	114.57
30111.m000739	conserved hypothetical protein	114.51
30213.m000667	6-phosphogluconolactonase, putative	114.506
28076.m000415	protein disulfide isomerase, putative	114.435
29726.m003947	pyruvate, phosphate dikinase, chloroplast, putative	114.308
29867.m000424	Endoplasmic reticulum-Golgi intermediate compartment protein, putative	113.923
29736.m002028	hypothetical protein	113.788
29703.m001541	60S ribosomal protein L6, putative	113.76
30146.m003490	mitochondrial processing peptidase alpha subunit, putative	113.708
30169.m006519	conserved hypothetical protein	113.656
29970.m001023	copper ion binding protein, putative	113.407
29589.m001235	AMP dependent CoA ligase, putative	113.367
29736.m002092	ubiquitin-protein ligase, putative	113.365
30142.m000637	proteasome subunit beta type 7,10, putative	113.342
30068.m002625	60S ribosomal protein L9, putative	113.229
30170.m014065	Protein yrdA, putative	113.179
30076.m004552	prolyl-tRNA synthetase, putative	113.01
29912.m005512	mpv17, putative	112.971
29726.m003934	structural constituent of ribosome, putative	112.724
29848.m004454	Coatomer subunit beta, putative	112.7
29428.m000321	poly-A binding protein, putative	112.572
28320.m001083	Acyl-protein thioesterase, putative	112.545
29827.m002601	conserved hypothetical protein	112.493
29736.m002097	pyruvate dehydrogenase, putative	112.386
30039.m000230	calcium-transporting atpase 4, endoplasmic reticulum-type, putative	112.382
29005.m000255	conserved hypothetical protein	112.281
29848.m004535	Endosomal P24A protein precursor, putative	112.241
30190.m011207	Kiwellin, putative	112.179
29216.m000249	Transcription factor HBP-1b(c1), putative	112.123
30005.m001261	conserved hypothetical protein	112.046
29993.m001037	4-hydroxyphenylpyruvate dioxygenase, putative	112.01
30143.m001190	Eukaryotic translation initiation factor 3 RNA-binding subunit, putative	111.87
28460.m000082	short-chain dehydrogenase, putative	111.724
28610.m000070	spermidine synthase 1, putative	111.58
29661.m000927	NADH-ubiquinone oxidoreductase 18 kDa subunit, mitochondrial precursor, putative	111.509
30190.m011222	conserved hypothetical protein	111.484
29804.m001526	bromodomain-containing protein, putative	111.459
28320.m001085	conserved hypothetical protein	111.414
29820.m000987	ubiquitin-activating enzyme E1, putative	111.412
29736.m002054	nitrate transporter, putative	111.406
29634.m002153	40S ribosomal protein S12, putative	111.363
29970.m000987	r2r3-myb transcription factor, putative	111.362
30009.m000821	Eukaryotic translation initiation factor 3 subunit, putative	111.152
29806.m000932	conserved hypothetical protein	111.075
29881.m000477	conserved hypothetical protein	111.041
30190.m010889	coatomer gamma subunit, putative	110.982
29680.m001689	l-allo-threonine aldolase, putative	110.777
29929.m004644	lipid binding protein, putative	110.767
30146.m003436	IAA-amino acid hydrolase ILR1 precursor, putative	110.427
29765.m000732	Glycogen synthase kinase-3 beta, putative	110.368
30055.m001574	conserved hypothetical protein	110.083
28124.m000232	Cyclic nucleotide-gated ion channel, putative	109.991
29687.m000568	Endosomal P24A protein precursor, putative	109.984
29910.m000926	aspartyl-tRNA synthetase, putative	109.979
29826.m000738	conserved hypothetical protein	109.906
30170.m014073	hydrolase, hydrolyzing O-glycosyl compounds, putative	109.877
30039.m000229	calcium-transporting atpase 4, endoplasmic reticulum-type, putative	109.856
30138.m004015	Heparanase-2, putative	109.745
30131.m006891	conserved hypothetical protein	109.508
29794.m003486	conserved hypothetical protein	109.396
28179.m000461	transcription factor, putative	109.258
29625.m000680	zinc finger protein, putative	109.256
29844.m003155	conserved hypothetical protein	109.065
29625.m000723	conserved hypothetical protein	108.936
29842.m003518	short-chain dehydrogenase, putative	108.906
29904.m002933	acid phosphatase, putative	108.9
30045.m000470	26S protease regulatory subunit 6b, putative	108.844
30084.m000186	tubulin alpha chain, putative	108.754
30138.m004055	NAC domain-containing protein 21/22, putative	108.747
30170.m013999	BRASSINAZOLE-RESISTANT 1 protein, putative	108.484
29637.m000729	hypothetical protein	108.448
30054.m000830	arf gtpase-activating protein, putative	108.16
30143.m001191	mannose-1-phosphate guanyltransferase, putative	108.147
29929.m004667	Protein AFR, putative	108.086
29709.m001195	conserved hypothetical protein	108.028
29772.m000315	Peroxidase 17 precursor, putative	107.986
29739.m003629	conserved hypothetical protein	107.777
29773.m000290	conserved hypothetical protein	107.768
27446.m000482	3-isopropylmalate dehydrogenase, putative	107.767
30131.m007100	vacuolar proton atpase, putative	107.749
30152.m002395	zinc finger protein, putative	107.543
29912.m005374	dead box ATP-dependent RNA helicase, putative	107.445
29883.m002009	40S ribosomal protein S15, putative	107.098
30170.m014034	2-hydroxyacid dehydrogenase, putative	106.927
29801.m003206	zinc metalloprotease, putative	106.904
29851.m002385	conserved hypothetical protein	106.8
30128.m008561	ubiquinol-cytochrome C reductase iron-sulfur subunit, putative	106.8
30204.m001823	conserved hypothetical protein	106.699
29811.m000537	Minor histocompatibility antigen H13, putative	106.592
29634.m002123	phosphoric diester hydrolase, putative	106.568
29158.m000192	proteasome subunit alpha type, putative	106.469
30174.m009132	UDP-glucose 6-dehydrogenase, putative	106.387
30075.m001173	GTP-dependent nucleic acid-binding protein engD, putative	106.301
29807.m000497	26S protease regulatory subunit, putative	106.098
29588.m000884	ATP-binding cassette transporter, putative	106.061
29806.m000943	40S ribosomal protein S6, putative	106.038
29703.m001551	endo-1,3-1,4-beta-d-glucanase, putative	105.993
29842.m003542	conserved hypothetical protein	105.958
30091.m000231	eukaryotic translation initiation factor 3 subunit, putative	105.926
51418.m000012	conserved hypothetical protein	105.613
30178.m000882	conserved hypothetical protein	105.58
29889.m003411	soluble diacylglycerol acyltransferase	105.515
29903.m000185	conserved hypothetical protein	105.334
27866.m000223	UDP-glucosyltransferase, putative	105.294
29863.m001096	40S ribosomal protein S18, putative	105.283
29677.m000188	eukaryotic translation initiation factor 2c, putative	105.232
30147.m013949	1-deoxy-D-xylulose 5-phosphate reductoisomerase, chloroplast precursor, putative	105.23
29912.m005496	3-hydroxyacyl-CoA dehyrogenase, putative	105.214
29739.m003750	Xylem serine proteinase 1 precursor, putative	105.141
29739.m003592	binding, putative	105.111
29729.m002318	alpha-soluble nsf attachment protein, putative	105.107
29794.m003367	hypothetical protein	105.097
27905.m000071	conserved hypothetical protein	104.973
29950.m001177	aquaporin sip2.1, putative	104.933
29825.m000329	nuclear protein skip, putative	104.856
29844.m003185	conserved hypothetical protein	104.291
29681.m001345	kinase, putative	104.246
30131.m007138	ubiquitin fusion degradaton protein, putative	104.216
30006.m000275	villin 1-4, putative	104.167
29792.m000626	cytochrome P450, putative	104.163
29728.m000799	beta-fructofuranosidase, putative	104.135
29506.m000169	dynamin, putative	104.049
29924.m000095	beta-glucosidase, putative	104.039
30170.m013816	organic anion transporter, putative	103.955
29684.m000315	Importin-7, putative	103.832
30131.m007020	glycerophosphodiester phosphodiesterase, putative	103.653
30005.m001247	Endosomal P24A protein precursor, putative	103.539
28838.m000249	conserved hypothetical protein	103.331
30131.m007143	conserved hypothetical protein	103.229
29866.m000624	transcription initiation factor ia, putative	103.215
29794.m003351	Vacuolar-processing enzyme precursor, putative	103.199
29983.m003134	26S proteasome regulatory subunit rpn1, putative	103.182
28093.m000117	Cellulose synthase A catalytic subunit 6 [UDP-forming], putative	103.11
29917.m001960	quinone oxidoreductase, putative	103.099
30131.m006982	lysosomal alpha-mannosidase, putative	103.008
27789.m000068	aldehyde dehydrogenase, putative	102.938
27516.m000174	Aquaporin PIP2.1, putative	102.88
27798.m000615	conserved hypothetical protein	102.765
30142.m000630	smg-7, putative	102.712
29908.m006166	Aminoacylase-1, putative	102.65
29080.m000181	conserved hypothetical protein	102.575
29827.m002581	S-adenosylmethionine-dependent methyltransferase, putative	102.483
29848.m004501	Eukaryotic translation initiation factor 3 subunit, putative	102.372
29933.m001457	conserved hypothetical protein	102.26
28883.m000711	uv excision repair protein rad23, putative	102.257
29805.m001471	DNA-binding protein S1FA, putative	102.195
29706.m001293	conserved hypothetical protein	102.088
31518.m000032	Thermostable beta-glucosidase B, putative	102.064
29693.m002069	conserved hypothetical protein	101.897
30051.m000523	chaperonin containing t-complex protein 1, alpha subunit, tcpa, putative	101.628
29701.m000587	Pyridoxin biosynthesis protein PDX1, putative	101.625
29792.m000604	conserved hypothetical protein	101.539
28166.m001040	Chitin-inducible gibberellin-responsive protein, putative	101.313
30169.m006228	fibrillarin, putative	101.305
29629.m001424	Neighbor of COX4, putative	101.244
30074.m001369	Receptor protein kinase CLAVATA1 precursor, putative	101.003
29929.m004774	chaperonin containing t-complex protein 1, epsilon subunit, tcpe, putative	100.986
30147.m014212	multicopper oxidase, putative	100.986
30146.m003569	30S ribosomal protein S17, putative	100.778
29822.m003509	casein kinase II beta chain, putative	100.693
29822.m003423	transferase, transferring glycosyl groups, putative	100.682
30147.m014510	hydrolase, putative	100.327
29780.m001383	transporter, putative	100.147
27894.m000799	Multiprotein-bridging factor, putative	100.131
30147.m014445	conserved hypothetical protein	100.129
30078.m002342	conserved hypothetical protein	100.12
59297.m000013	dead box ATP-dependent RNA helicase, putative	100.082
29176.m000138	ATP synthase subunit d, putative	99.9878
29603.m000528	catalytic, putative	99.9135
30054.m000824	binding, putative	99.8716
28324.m000405	ubiquitin-conjugating enzyme, putative	99.8273
28348.m000079	Xylem serine proteinase 1 precursor, putative	99.7556
30183.m001297	splicing factor, putative	99.6617
30204.m001760	60S ribosomal protein L13a, putative	99.5873
29904.m003020	chaperonin-60kD, ch60, putative	99.5133
30131.m007104	coatomer alpha subunit, putative	99.3439
30170.m014128	Salt-tolerance protein, putative	99.3264
30170.m013798	ribophorin, putative	99.1078
29648.m001928	F-box/LRR-repeat protein, putative	99.0575
30170.m014313	chaperonin containing t-complex protein 1, beta subunit, tcpb, putative	98.9989
30008.m000797	3-isopropylmalate dehydratase, putative	98.9745
28725.m000317	Serine/threonine-protein kinase ASK1, putative	98.915
30170.m013619	Ufm1-conjugating enzyme, putative	98.8648
29993.m001062	f12k11.14, putative	98.8586
27895.m000041	conserved hypothetical protein	98.7812
29900.m001590	malate dehydrogenase, putative	98.7583
29908.m006071	histone h3, putative	98.7557
29113.m000030	Monoglyceride lipase, putative	98.7311
29848.m004638	dead box ATP-dependent RNA helicase, putative	98.7001
30147.m014418	Auxin response factor, putative	98.697
30128.m008842	60S ribosomal protein L22, putative	98.688
30147.m014220	Glycerol-3-phosphate transporter, putative	98.5689
29915.m000488	kinase, putative	98.5242
27574.m000225	Cysteine proteinase inhibitor, putative	98.4764
29597.m000289	heat shock protein, putative	98.4423
27965.m000109	conserved hypothetical protein	98.4392
29200.m000172	S-adenosylmethionine-dependent methyltransferase, putative	98.3865
27496.m000095	starch branching enzyme II, putative	98.3667
30167.m000876	40S ribosomal protein S19, putative	98.3397
29687.m000560	initiation factor 5a, putative	98.115
27428.m000106	pyruvate kinase, putative	98.0485
28320.m001115	Protein HLJ1, putative	97.9478
29804.m001523	glutamyl-tRNA(gln) amidotransferase subunit A, putative	97.9217
30128.m008633	Guanine deaminase, putative	97.915
28408.m000204	eukaryotic peptide chain release factor GTP-binding subunit, putative	97.8073
29900.m001589	pyruvate decarboxylase, putative	97.6642
29912.m005423	conserved hypothetical protein	97.6063
29898.m000065	Pectate lyase precursor, putative	97.5524
29912.m005419	40S ribosomal protein S30, putative	97.4655
29333.m001085	sucrose phosphate phosphatase, putative	97.4332
29751.m001798	FUS-interacting serine-arginine-rich protein 1 (TLS-associated protein with Ser-Arg repeats) (TLS-associated protein with SR repeats) (TASR) (TLS-associated serine-arginine protein) (TLS-associated SR protein), putative	97.4038
30174.m008933	Histone deacetylase complex subunit SAP18, putative	97.2953
30174.m009000	dead box ATP-dependent RNA helicase, putative	97.2472
29154.m000212	histone h2a, putative	97.1527
30169.m006270	glyceraldehyde 3-phosphate dehydrogenase, putative	97.0075
28076.m000422	ubiquitin-protein ligase, putative	96.9019
30074.m001367	adenylate kinase, putative	96.883
29308.m000179	proteasome subunit alpha type, putative	96.8167
30170.m013910	26S proteasome non-ATPase regulatory subunit, putative	96.7877
29825.m000315	lysosomal pro-X carboxypeptidase, putative	96.7368
27810.m000643	adenylosuccinate synthetase, putative	96.6879
29693.m002017	conserved hypothetical protein	96.6681
29739.m003661	RING-H2 finger protein ATL3J, putative	96.6639
30184.m001177	uricase, putative	96.6266
30131.m006981	lysosomal alpha-mannosidase, putative	96.4632
29168.m000382	conserved hypothetical protein	96.4146
30106.m000662	Uro-adherence factor A precursor, putative	96.3181
30180.m001035	serine carboxypeptidase, putative	96.2925
28166.m001054	DNA binding protein, putative	96.1547
29651.m000283	aldose-1-epimerase, putative	96.1126
28842.m000917	conserved hypothetical protein	96.0525
28563.m000093	conserved hypothetical protein	95.9695
29982.m000222	group II plp decarboxylase, putative	95.8995
29929.m004589	transcription factor, putative	95.82
30147.m013798	26S proteasome non-atpase regulatory subunit, putative	95.7757
30076.m004659	Ocs element-binding factor, putative	95.7657
30190.m010985	prohibitin, putative	95.7043
29648.m002009	proteasome subunit beta type, putative	95.6857
30170.m014201	conserved hypothetical protein	95.6085
30059.m000466	ELL-associated factor, putative	95.5962
29609.m000607	ribosomal protein S9, putative	95.5556
29773.m000286	formate-tetrahydrofolate ligase, putative	95.3128
30084.m000184	importin beta-3, putative	95.268
30026.m001511	Xylem serine proteinase 1 precursor, putative	95.18
29877.m000475	metal ion binding protein, putative	95.1088
27622.m000149	atpase n2b, putative	95.0586
29840.m000610	WD-repeat protein, putative	94.9112
28718.m000037	conserved hypothetical protein	94.7308
30152.m002449	lipoxygenase, putative	94.6521
29962.m000052	conserved hypothetical protein	94.644
29640.m000426	protein binding protein, putative	94.5837
29588.m000858	ccr4-associated factor, putative	94.469
29630.m000793	glycogen phosphorylase, putative	94.4571
30170.m013660	transferase, transferring glycosyl groups, putative	94.3308
27749.m000343	conserved hypothetical protein	94.3103
30131.m007295	alpha-galactosidase/alpha-n-acetylgalactosaminidase, putative	94.1514
30076.m004646	ATP-dependent Clp protease proteolytic subunit, putative	94.1399
29611.m000227	conserved hypothetical protein	94.1254
30170.m014022	conserved hypothetical protein	94.0989
29904.m002990	potassium channel beta, putative	93.9818
29822.m003350	homeobox protein, putative	93.9559
29801.m003065	GAST1 protein precursor, putative	93.7849
29830.m001405	conserved hypothetical protein	93.7746
29844.m003340	peroxiredoxin, putative	93.7707
29863.m001043	conserved hypothetical protein	93.5004
30128.m008736	branched-chain amino acid aminotransferase, putative	93.4468
29780.m001320	Serine/threonine-protein kinase SAPK10, putative	93.258
29807.m000494	acyltransferase, putative	93.1879
29668.m000328	catalytic, putative	93.1114
28320.m001117	ribosomal protein l7ae, putative	93.1069
29904.m002903	sucrose phosphate syntase, putative	93.0952
30170.m013627	Receptor protein kinase CLAVATA1 precursor, putative	93.0692
30078.m002330	conserved hypothetical protein	93.0553
29776.m000487	coatomer epsilon subunit, putative	93.0489
29915.m000493	DNA binding protein, putative	93.0476
27526.m000074	organic anion transporter, putative	92.9976
29776.m000485	conserved hypothetical protein	92.9291
30147.m014409	RNA-binding protein, putative	92.7418
29889.m003410	conserved hypothetical protein	92.6485
30179.m000574	conserved hypothetical protein	92.4515
30190.m010873	eukaryotic translation initiation factor 3 subunit, putative	92.4222
27451.m000247	RSI-1 protein precursor, putative	92.4042
29726.m003989	conserved hypothetical protein	92.3195
30170.m014198	Zeamatin precursor, putative	92.2705
30042.m000492	inosine-uridine preferring nucleoside hydrolase, putative	92.2676
30179.m000573	Xyloglucan endotransglucosylase/hydrolase protein 22 precursor, putative	92.2498
29904.m002957	26S proteasome regulatory subunit rpn2, putative	92.1924
29801.m003106	d-3-phosphoglycerate dehydrogenase, putative	92.0839
29908.m006269	cytochrome P450, putative	91.9301
30170.m014178	hypothetical protein	91.8021
29955.m001162	caspase, putative	91.8012
29706.m001333	casein kinase, putative	91.5898
30169.m006520	protein phosphatase 2c, putative	91.5594
30190.m011235	potassium channel tetramerization domain-containingprotein, putative	91.4201
29680.m001676	cyclophilin, putative	91.3554
29737.m001260	Endosomal P24A protein precursor, putative	91.3554
29680.m001717	conserved hypothetical protein	91.2991
37131.m000014	conserved hypothetical protein	91.2536
30027.m000817	Cyclic nucleotide-gated ion channel, putative	91.244
29908.m006231	transcription factor, putative	91.2014
29794.m003341	hypothetical protein	91.1865
29968.m000632	trehalose-6-phosphate synthase, putative	91.1695
30101.m000383	3-isopropylmalate dehydratase, putative	91.1508
27533.m000079	Indole-3-acetic acid-amido synthetase GH3.6, putative	91.14
30068.m002667	dead box ATP-dependent RNA helicase, putative	91.1371
27448.m000068	amino acid transporter, putative	91.0928
30190.m011214	Glutamate--cysteine ligase, chloroplast precursor, putative	91.0571
30003.m000327	actin, putative	90.9203
29753.m000255	importin beta-1, putative	90.8948
29900.m001607	Heterogeneous nuclear ribonucleoprotein A1, putative	90.7864
29609.m000590	helicase, putative	90.7286
30183.m001308	protein transport protein sec23, putative	90.6837
30131.m006901	Nudix hydrolase, putative	90.6113
29900.m001618	catalytic, putative	90.5213
30008.m000796	Arylacetamide deacetylase, putative	90.4957
30217.m000251	Glycosyltransferase QUASIMODO1, putative	90.4331
27889.m000165	conserved hypothetical protein	90.4275
30147.m013857	conserved hypothetical protein	90.3683
29883.m002017	cytochrome P450, putative	90.3561
30170.m013756	40S ribosomal protein S29, putative	90.3466
29625.m000677	inosine-uridine preferring nucleoside hydrolase, putative	90.2563
29883.m002043	threonyl-tRNA synthetase, putative	90.2492
29813.m001540	26S proteasome subunit S9, putative	90.1582
29842.m003567	aminomethyltransferase, putative	90.1214
30147.m014321	alcohol dehydrogenase, putative	89.8915
30174.m008619	hypothetical protein	89.8713
30209.m001527	rab11, putative	89.7653
30054.m000797	syntaxin, plant, putative	89.6239
29703.m001542	synapse-associated protein, putative	89.3854
29070.m000130	histidine triad (hit) protein, putative	89.1877
29851.m002468	conserved hypothetical protein	89.185
30136.m001048	transcription factor, putative	89.1528
29589.m001230	Transmembrane protein, putative	89.0832
30190.m011030	conserved hypothetical protein	89.0499
29739.m003665	26S protease regulatory subunit, putative	88.821
27704.m000151	UDP-n-acteylglucosamine pyrophosphorylase, putative	88.7168
36522.m000003	conserved hypothetical protein	88.6942
30170.m013625	sucrose transport protein, putative	88.58
30178.m000874	dimethylaniline monooxygenase, putative	88.543
29462.m000374	peptidase, putative	88.5339
30068.m002565	conserved hypothetical protein	88.5123
30189.m001657	LRX2, putative	88.4623
29656.m000497	chaperonin containing t-complex protein 1, gamma subunit, tcpg, putative	88.4472
29783.m000322	UDP-glucuronate 5-epimerase, putative	88.4275
27704.m000147	cholinephosphate cytidylyltransferase, putative	88.3362
29729.m002286	ribosomal protein S28, putative	88.2352
27762.m000016	CBL-interacting serine/threonine-protein kinase, putative	88.0959
29992.m001423	copine, putative	87.9527
29703.m001548	elongation factor tu, putative	87.9521
29739.m003662	guanine nucleotide-exchange, putative	87.8882
29814.m000748	sorting and assembly machinery (sam50) protein, putative	87.8328
30068.m002614	Mitochondrial import inner membrane translocase subunit Tim13, putative	87.8197
29751.m001894	sorting and assembly machinery (sam50) protein, putative	87.7888
29850.m000281	aldose 1-epimerase, putative	87.7732
30042.m000491	Inositol-tetrakisphosphate 1-kinase, putative	87.7548
28616.m000147	cysteinyl-tRNA synthetase, putative	87.706
30125.m001261	conserved hypothetical protein	87.631
30041.m000242	Serine/threonine-protein kinase PBS1, putative	87.544
29792.m000613	translation initiation factor, putative	87.5141
29693.m002015	conserved hypothetical protein	87.4007
30076.m004531	pectin acetylesterase, putative	87.2901
30204.m001807	conserved hypothetical protein	87.2775
30155.m001611	ATPase inhibitor, putative	87.1803
29610.m000411	Coronatine-insensitive protein, putative	87.0551
29908.m006141	conserved hypothetical protein	86.9937
29815.m000512	cytochrome P450, putative	86.9661
29675.m000389	nucleic acid binding protein, putative	86.8694
30131.m007028	conserved hypothetical protein	86.8348
29601.m000445	ran binding protein, putative	86.8209
30146.m003523	protein transport protein sec13, putative	86.7927
27613.m000618	glycerophosphoryl diester phosphodiesterase, putative	86.7753
29904.m003046	Beta-amylase, putative	86.7676
30169.m006225	DELLA protein GAI, putative	86.7034
30170.m014260	zinc finger protein, putative	86.6591
30147.m013835	ribonucleoprotein, chloroplast, putative	86.6029
29929.m004664	Signal peptidase complex subunit, putative	86.54
30180.m001030	conserved hypothetical protein	86.5346
29633.m000915	t21p5.16 protein, putative	86.504
29794.m003443	conserved hypothetical protein	86.4183
30169.m006297	phosphoglycerate kinase, putative	86.3983
29780.m001373	eukaryotic translation initiation factor 3 subunit, putative	86.3936
30073.m002250	conserved hypothetical protein	86.3874
29994.m000453	Rhythmically expressedprotein 2 protein, putative	86.3798
28226.m000866	proteasome subunit beta type 6,9, putative	86.3763
29842.m003535	subtilase, putative	86.3155
29728.m000832	glutamate-1-semialdehyde 2,1-aminomutase, putative	86.3073
28469.m000076	DNA double-strand break repair rad50 ATPase, putative	86.2754
30162.m001257	ctp synthase, putative	86.2014
29850.m000273	zinc finger protein, putative	86.1519
30170.m013592	E3 ubiquitin ligase PUB14, putative	86.1118
29900.m001548	Transcription elongation factor, putative	85.9902
29844.m003172	RNA splicing protein mrs2, mitochondrial, putative	85.9716
30131.m006925	eukaryotic peptide chain release factor subunit, putative	85.9051
29681.m001360	Omega-3 fatty acid desaturase, endoplasmic reticulum, putative	85.7934
29708.m000193	serine-threonine protein kinase, plant-type, putative	85.7679
29598.m000442	conserved hypothetical protein	85.7603
30131.m007078	Ocs element-binding factor, putative	85.7056
29877.m000485	60S ribosomal protein L30, putative	85.6677
29848.m004627	conserved hypothetical protein	85.564
29588.m000877	Serine/threonine-protein kinase PBS1, putative	85.5114
30174.m009097	RNA binding protein, putative	85.4852
29889.m003246	Protein COBRA precursor, putative	85.452
30128.m008607	ribose-5-phosphate isomerase, putative	85.3576
29804.m001485	UDP-glucuronic acid/UDP-N-acetylgalactosamine transporter, putative	85.3346
29703.m001482	o-sialoglycoprotein endopeptidase, putative	85.2694
30170.m013642	conserved hypothetical protein	85.2595
28592.m000280	translation initiation factor, putative	85.2483
28623.m000398	vacuolar ATP synthase proteolipid subunit 1, 2, 3, putative	85.0365
28830.m000234	Receptor protein kinase CLAVATA1 precursor, putative	85.0307
29585.m000573	conserved hypothetical protein	85.0297
30147.m014025	Microtubule-associated protein TORTIFOLIA1, putative	84.9841
30169.m006583	heat shock protein binding protein, putative	84.9072
28644.m000932	oxidoreductase, putative	84.9026
30128.m008848	conserved hypothetical protein	84.8517
29585.m000575	ubiquitin-conjugating enzyme E2 G, putative	84.8287
30169.m006279	cytochrome P450, putative	84.7648
30068.m002586	lung seven transmembrane receptor, putative	84.4985
29726.m004064	Late embryogenesis abundant protein Lea5, putative	84.481
29806.m000955	conserved hypothetical protein	84.3862
28505.m000116	zinc finger protein, putative	84.3661
30170.m014027	Glucan endo-1,3-beta-glucosidase precursor, putative	84.3075
29827.m002682	Extensin-3 precursor, putative	84.2959
27955.m000378	conserved hypothetical protein	84.2826
29908.m006045	S-adenosylmethionine-dependent methyltransferase, putative	84.2639
30054.m000806	conserved hypothetical protein	84.2131
30190.m011019	40S ribosomal protein S13, putative	84.1178
28883.m000744	Transmembrane protein TPARL, putative	84.1093
30128.m008670	acyl carrier protein	84.0883
30190.m011029	Anamorsin, putative	84.0728
29333.m001058	ribonucleoprotein, chloroplast, putative	84.0667
30190.m011069	cytochrome P450, putative	84.0657
30128.m008573	40S ribosomal protein S27, putative	84.0155
29765.m000746	yth domain-containingprotein, putative	83.9934
29736.m002089	transcription factor, putative	83.8685
30190.m011125	conserved hypothetical protein	83.8541
29825.m000328	nuclear protein skip, putative	83.7493
29868.m000340	cdk1, putative	83.6864
27623.m000137	cop9 complex subunit 7a, putative	83.5536
29724.m000854	dead box ATP-dependent RNA helicase, putative	83.4607
29848.m004671	Ubiquinol-cytochrome c reductase complex 14 kDa protein, putative	83.4313
30174.m009105	hydrolase, putative	83.4034
30147.m014300	DNA-directed RNA polymerase subunit rpb6, putative	83.3499
30174.m008713	carboxylic ester hydrolase, putative	83.3452
29681.m001312	conserved hypothetical protein	83.3349
29842.m003694	conserved hypothetical protein	83.2554
30074.m001394	Patellin-3, putative	83.2095
30174.m008701	serine/threonine protein phosphatase 2a regulatory subunit A, putative	83.1707
30076.m004658	conserved hypothetical protein	83.1396
28525.m000270	Stachyose synthase precursor, putative	82.9379
29569.m000151	fructokinase, putative	82.9359
29794.m003374	phosphofructokinase, putative	82.9046
29687.m000580	signal recognition particle receptor alpha subunit, putative	82.8952
30174.m008892	proteasome subunit beta type, putative	82.8789
30055.m001616	ccr4-associated factor, putative	82.8088
30190.m010847	dynamin, putative	82.772
28492.m000478	casein kinase, putative	82.7338
30111.m000698	conserved hypothetical protein	82.6716
27856.m000039	Tyrosine-protein phosphatase SIW14, putative	82.6704
29816.m000682	big map kinase/bmk, putative	82.6548
28226.m000852	conserved hypothetical protein	82.62
28565.m000332	conserved hypothetical protein	82.5494
29992.m001419	ATP binding protein, putative	82.5388
30170.m014264	skp1, putative	82.3877
29983.m003117	prohibitin, putative	82.2985
29783.m000308	sterol desaturase, putative	82.2882
30169.m006640	Mitochondrial deoxynucleotide carrier, putative	82.1999
29983.m003175	translation elongation factor G, putative	82.1758
30162.m001286	seryl-tRNA synthetase, putative	82.1333
29639.m000153	nucleolar protein nop56, putative	82.0946
30174.m009147	conserved hypothetical protein	82.0005
29912.m005371	casein kinase, putative	81.9759
29912.m005501	aspartate aminotransferase, putative	81.9002
28842.m000914	nucleic acid binding protein, putative	81.8867
30147.m014138	phosphoglucomutase, putative	81.8702
29945.m000087	Ubiquinol-cytochrome c reductase complex ubiquinone-binding protein QP-C, putative	81.7211
30147.m013940	nitrogen fixation protein nifu, putative	81.6479
29876.m000257	dtdp-glucose 4-6-dehydratase, putative	81.6193
29765.m000743	60S ribosomal protein L3, putative	81.5264
29929.m004638	stress associated endoplasmic reticulum protein, putative	81.4328
29908.m006234	14-3-3 protein, putative	81.4233
30004.m000426	thioredoxin m(mitochondrial)-type, putative	81.4199
30190.m011011	Amine oxidase [copper-containing] precursor, putative	81.3959
29908.m006006	Endoplasmic reticulum-Golgi intermediate compartment protein, putative	81.3919
30147.m014534	nucleolar protein nop56, putative	81.354
30156.m001723	Beta-amylase, putative	81.2436
30128.m008940	NAD dependent epimerase/dehydratase, putative	81.17
29912.m005332	Density-regulated protein, putative	81.1653
29729.m002277	ferritin, plant, putative	81.0982
29957.m001419	conserved hypothetical protein	81.0502
29705.m000597	hypothetical protein	81.0389
29908.m006223	TRANSPORT INHIBITOR RESPONSE 1 protein, putative	81.0151
29884.m000184	leucine-rich repeat transmembrane protein kinase, putative	80.9963
29648.m001996	conserved hypothetical protein	80.8793
30190.m010822	conserved hypothetical protein	80.8236
29602.m000220	proteasome subunit alpha type, putative	80.816
30158.m000502	conserved hypothetical protein	80.8026
30190.m010803	Grave disease carrier protein, putative	80.7393
29929.m004639	conserved hypothetical protein	80.7138
29615.m000489	Xyloglucan endotransglucosylase/hydrolase protein 9 precursor, putative	80.6622
29588.m000878	Vegetative cell wall protein gp1 precursor, putative	80.5736
29844.m003223	acireductone dioxygenase, putative	80.5537
29917.m001996	Pescadillo, putative	80.4684
29801.m003107	na+/h+ antitransporter, putative	80.415
29405.m000153	conserved hypothetical protein	80.3734
30075.m001163	tubulin beta chain, putative	80.3101
29929.m004708	Signal recognition particle subunit srp72, putative	80.2625
29669.m000798	f22g5.35, putative	80.0675
29876.m000260	RNA and export factor binding protein, putative	79.9047
30170.m014093	26S protease regulatory subunit S10b, putative	79.8732
29930.m000619	HIRA-interacting protein, putative	79.8685
30147.m013869	zinc ion binding protein, putative	79.8155
30131.m007289	WD-repeat protein, putative	79.7542
30190.m011325	Auxin-repressed 12.5 kDa protein, putative	79.6944
30190.m011230	short-chain dehydrogenase, putative	79.644
30190.m011244	ubiquitin-conjugating enzyme h, putative	79.6292
27785.m000034	retinoblastoma-binding protein, putative	79.4828
29739.m003674	Pectinesterase PPE8B precursor, putative	79.4349
29762.m000499	conserved hypothetical protein	79.4247
30174.m008964	conserved hypothetical protein	79.4173
29747.m001063	carbonyl reductase, putative	79.414
29742.m001409	Aspartic proteinase nepenthesin-1 precursor, putative	79.3961
29842.m003605	multidrug resistance pump, putative	79.3419
29757.m000723	conserved hypothetical protein	79.0415
30068.m002561	conserved hypothetical protein	79.03
29993.m001038	glyoxalase II, putative	78.9925
30128.m008884	importin alpha, putative	78.9905
29841.m002853	conserved hypothetical protein	78.9248
29780.m001362	nucleic acid binding protein, putative	78.8293
29797.m000364	conserved hypothetical protein	78.8251
30128.m008560	glycyl-tRNA synthetase, putative	78.7628
30128.m009003	dead box ATP-dependent RNA helicase, putative	78.7056
30169.m006491	nuclear movement protein nudc, putative	78.6872
29994.m000448	molybdopterin cofactor sulfurase, putative	78.6028
30128.m008752	conserved hypothetical protein	78.4728
30068.m002663	26S proteasome subunit, putative	78.471
29070.m000134	NADH dehydrogenase, putative	78.467
30128.m008978	cysteine desulfurylase, putative	78.4595
30190.m011327	trypsin domain-containingprotein, putative	78.457
29820.m001000	conserved hypothetical protein	78.4491
29889.m003267	AMP dependent ligase, putative	78.308
29506.m000170	Beta-ureidopropionase, putative	78.2875
29772.m000320	poly-A binding protein, putative	78.2532
29794.m003342	nucleic acid binding protein, putative	78.1188
30078.m002298	Transitional endoplasmic reticulum ATPase, putative	78.0484
30190.m010886	rab9 and, putative	78.0375
29685.m000479	conserved hypothetical protein	78.0267
29740.m000492	conserved hypothetical protein	77.8466
30170.m013633	amino acid transporter, putative	77.8432
29693.m002063	programmed cell death, putative	77.7645
30182.m000131	Ribose-phosphate pyrophosphokinase, putative	77.7307
29948.m000696	phd finger transcription factor, putative	77.6919
30169.m006632	Pyrophosphate-energized membrane proton pump, putative	77.6268
29805.m001499	zinc finger protein, putative	77.6149
30190.m010937	sulfite reductase, putative	77.6131
29333.m001082	protein binding protein, putative	77.6095
30146.m003432	chmp1, putative	77.595
29733.m000750	conserved hypothetical protein	77.5942
28653.m000059	pin2-interacting protein x1, putative	77.5452
28694.m000671	Protein SEY1, putative	77.5054
29794.m003360	3'-5' exonuclease, putative	77.4753
29748.m000388	amino acid binding protein, putative	77.4707
30170.m014154	hypothetical protein	77.4697
29742.m001442	conserved hypothetical protein	77.4282
28883.m000734	serine/threonine protein phosphatase 2a regulatory subunit A, putative	77.3419
29646.m001062	BRASSINAZOLE-RESISTANT 1 protein, putative	77.2865
29738.m001029	protein binding protein, putative	77.2521
29841.m002756	aspartate aminotransferase, putative	77.2294
29929.m004527	4-nitrophenylphosphatase, putative	77.1934
29841.m002770	sulfate transporter, putative	77.1536
30204.m001778	Vesicle-associated membrane protein, putative	77.0519
29739.m003742	proteasome subunit alpha type, putative	76.9341
30078.m002289	ATOZI1, putative	76.8742
30128.m008768	rac-GTP binding protein, putative	76.8424
29172.m000214	casein kinase II, alpha chain, putative	76.7956
30169.m006627	conserved hypothetical protein	76.7901
30169.m006252	D-alanyl-D-alanine endopeptidase, putative	76.7565
29732.m000319	tryptophan biosynthesis protein, trpc, putative	76.7072
29932.m000611	ubiquitin-activating enzyme E1, putative	76.6693
30026.m001485	BRASSINAZOLE-RESISTANT 2 protein, putative	76.6297
29713.m000178	acyl-CoA oxidase, putative	76.5169
30143.m001164	pumilio, putative	76.5029
30138.m004051	rotamase, putative	76.4775
30147.m014522	ATP binding protein, putative	76.4579
30170.m014305	conserved hypothetical protein	76.4455
29868.m000344	26S proteasome non-atpase regulatory subunit, putative	76.4426
29973.m000403	Mitochondrial acidic protein MAM33, mitochondrial precursor, putative	76.4348
30152.m002384	conserved hypothetical protein	76.4116
27742.m000248	protein binding protein, putative	76.4115
27632.m000173	Epsin-2, putative	76.3846
30147.m014355	glutamate dehydrogenase, putative	76.3409
29912.m005282	Charged multivesicular body protein 2a, putative	76.2782
30076.m004657	dipeptidyl-peptidase, putative	76.256
29633.m000932	cytochrome P450, putative	76.2227
29269.m000239	synaptotagmin, putative	76.1939
30146.m003607	Coiled-coil domain-containing protein, putative	76.0709
30147.m014394	conserved hypothetical protein	76.0377
29739.m003571	carboxy-lyase, putative	76.0014
28152.m000915	zinc finger protein, putative	75.9264
29990.m000516	nucleotide binding protein, putative	75.9194
30128.m008967	ATP-citrate synthase, putative	75.9125
30190.m010785	50S ribosomal protein L18, chloroplast precursor, putative	75.8459
30174.m008646	polygalacturonase, putative	75.8299
29848.m004570	conserved hypothetical protein	75.813
29687.m000590	conserved hypothetical protein	75.808
29688.m000260	WD-repeat protein, putative	75.7892
29801.m003148	ssm4 protein, putative	75.7287
29661.m000910	Glucan endo-1,3-beta-glucosidase precursor, putative	75.6986
29915.m000475	conserved hypothetical protein	75.6633
30075.m001180	ferredoxin--NADP reductase, putative	75.5554
29641.m000389	60S ribosomal protein L51, putative	75.5538
55969.m000011	fructose-1,6-bisphosphatase, putative	75.4809
29736.m002085	protein phsophatase-2a, putative	75.4399
28449.m000019	rab15, 13, 10, 1, 35, 5, and, putative	75.4346
29640.m000413	Protein regulator of cytokinesis, putative	75.4274
29635.m000462	5-AMP-activated protein kinase, putative	75.3776
29676.m001638	Serine/threonine-protein kinase SAPK10, putative	75.3546
30131.m007058	glucose-1-phosphate adenylyltransferase, putative	75.3397
29727.m000492	nucleolysin tia-1, putative	75.3114
29620.m000553	conserved hypothetical protein	75.2873
28297.m000109	conserved hypothetical protein	75.2762
30010.m000676	carboxymethylenebutenolidase, putative	75.2123
30147.m014000	Pollen-specific protein SF3, putative	75.1305
29666.m001459	conserved hypothetical protein	75.1005
29791.m000548	conserved hypothetical protein	75.0265
29801.m003157	ribosomal protein S9, putative	74.881
29609.m000576	structural constituent of ribosome, putative	74.8631
29970.m001003	cytochrome P450, putative	74.8556
29726.m003952	conserved hypothetical protein	74.8286
29630.m000805	40S ribosomal protein S19-3, putative	74.819
30170.m013807	phosphofructokinase, putative	74.7991
30055.m001563	Ferredoxin-3, chloroplast precursor, putative	74.7793
28320.m001123	alcohol dehydrogenase, putative	74.7372
30189.m001674	oligosaccharyl transferase, putative	74.7114
29841.m002875	ATP binding protein, putative	74.6993
30170.m013646	conserved hypothetical protein	74.6801
28324.m000412	short chain alcohol dehydrogenase, putative	74.6502
30162.m001300	pantothenate kinase, putative	74.5866
28208.m000061	pentatricopeptide repeat-containing protein, putative	74.5718
29848.m004567	aspartate aminotransferase, putative	74.5122
29822.m003498	nucleic acid binding protein, putative	74.5111
30068.m002652	conserved hypothetical protein	74.4491
30128.m008634	Protein transport protein Sec24C, putative	74.4122
30178.m000856	serine carboxypeptidase, putative	74.378
29709.m001210	malic enzyme, putative	74.3681
29844.m003215	Stem-specific protein TSJT1, putative	74.3554
29788.m000326	nutrient reservoir, putative	74.2283
30169.m006544	ubiquitin-conjugating enzyme E2, putative	74.2172
27900.m000019	serine carboxypeptidase, putative	74.1586
29628.m000747	ATP binding protein, putative	74.1556
29751.m001808	ceramidase, putative	74.1326
30147.m013873	leucine-rich repeat-containing protein, putative	74.0827
28842.m000908	Ubiquitin-conjugating enzyme E2 N, putative	73.9177
30147.m014535	adenylate kinase 1, putative	73.8788
29607.m000233	NAD dependent epimerase/dehydratase, putative	73.7553
30110.m000716	chaperonin containing t-complex protein 1, delta subunit, tcpd, putative	73.6933
30068.m002517	transferase, putative	73.674
29333.m001072	50S ribosomal protein L22, putative	73.6027
30099.m001699	serine carboxypeptidase, putative	73.6025
29758.m000638	adenylate kinase 1 chloroplast, putative	73.5993
29825.m000314	conserved hypothetical protein	73.4872
29983.m003201	rnf5, putative	73.4763
29772.m000321	Phospho-2-dehydro-3-deoxyheptonate aldolase 1, chloroplast precursor, putative	73.4543
29638.m000532	DNA binding protein, putative	73.445
27482.m000151	Protein BABY BOOM, putative	73.4298
30068.m002593	RNA-binding protein, putative	73.4008
30170.m014317	multicopper oxidase, putative	73.3318
30131.m006993	conserved hypothetical protein	73.3057
29637.m000730	Xyloglucan galactosyltransferase KATAMARI1, putative	73.2885
30024.m001712	Ubiquitin ligase SINAT3, putative	73.2251
57873.m000013	aldo/keto reductase, putative	73.2026
30131.m006926	acetyl-CoA synthetase, putative	73.1996
30042.m000466	conserved hypothetical protein	73.184
30190.m010775	6-phosphogluconate dehydrogenase, putative	73.1803
30170.m014256	conserved hypothetical protein	73.1467
30068.m002602	Beta-1,3-galactosyltransferase sqv-2, putative	73.1046
30190.m011199	glutathione-s-transferase theta, gst, putative	73.0368
30076.m004600	conserved hypothetical protein	73.0263
30147.m014354	transcription factor, putative	73.0003
30190.m010882	Dehydration-responsive protein RD22 precursor, putative	72.9722
28613.m000144	ubiquitin-conjugating enzyme E2, putative	72.9017
30190.m010953	ribulose-5-phosphate-3-epimerase, putative	72.8697
29693.m002009	Calcyclin-binding protein, putative	72.7518
28525.m000262	nucleic acid binding protein, putative	72.6957
29929.m004767	steroid dehydrogenase, putative	72.636
30190.m010942	structural constituent of ribosome, putative	72.636
29724.m000835	Cucumber peeling cupredoxin, putative	72.6164
30174.m008798	hypothetical protein	72.6115
29620.m000554	protein disulfide isomerase, putative	72.5492
27613.m000635	Heterogeneous nuclear ribonucleoprotein 27C, putative	72.5442
30128.m008822	RALFL33, putative	72.493
29758.m000656	glutathione-s-transferase omega, putative	72.4355
28320.m001113	ribosome biogenesis regulatory protein, putative	72.3919
30147.m013906	Transitional endoplasmic reticulum ATPase, putative	72.3597
29751.m001862	DNA-directed RNA polymerase II 19 kD polypeptide rpb7, putative	72.2062
30028.m000253	Protein kinase APK1A, chloroplast precursor, putative	72.1624
29092.m000446	peroxiredoxin, putative	72.1223
30169.m006447	heterogeneous nuclear ribonucleoprotein, putative	72.1063
30174.m009035	acetyl-CoA synthetase, putative	72.0824
29815.m000498	60S ribosomal protein L24, putative	72.0774
30055.m001559	60S ribosomal protein L10a, putative	72.0747
29168.m000369	Arylacetamide deacetylase, putative	72.0513
30147.m014536	Aspartyl aminopeptidase, putative	72.0004
29929.m004565	thioredoxin f-type, putative	71.996
28359.m000275	glycine cleavage system h protein, putative	71.9878
29929.m004584	Regulator of ribonuclease activity A, putative	71.9404
29813.m001450	40S ribosomal protein S9, putative	71.8872
30147.m013941	Pantothenate kinase, putative	71.8592
29804.m001481	kinase, putative	71.8511
29648.m002012	NAC domain-containing protein, putative	71.8462
29726.m003889	ATP binding protein, putative	71.7778
29908.m006063	Phospho-2-dehydro-3-deoxyheptonate aldolase 1, chloroplast precursor, putative	71.5961
29908.m006242	mitochondrial dicarboxylate carrier protein, putative	71.4502
30147.m013939	Boron transporter, putative	71.413
29805.m001512	conserved hypothetical protein	71.3661
29983.m003151	conserved hypothetical protein	71.2575
30200.m000354	Hydroxyacyl-ACP Dehydrase (HAD), EC 4.2.1	71.2569
30076.m004689	conserved hypothetical protein	71.1473
29950.m001148	short-chain type dehydrogenase, putative	71.0668
29709.m001190	60S ribosomal protein L37a, putative	71.0032
28288.m000014	DNA binding protein, putative	70.9847
30061.m000282	dihydrolipoamide acetyltransferase component of pyruvate dehydrogenase, putative	70.8926
30170.m013613	Auxin-responsive protein IAA19, putative	70.7447
28883.m000714	nitrate transporter, putative	70.6786
29765.m000731	conserved hypothetical protein	70.6739
28962.m000438	lupus la ribonucleoprotein, putative	70.639
30147.m013772	cdk10/11, putative	70.622
29693.m002027	Urease accessory protein ureG, putative	70.6002
29739.m003660	zinc finger protein, putative	70.5701
29648.m001993	amino acid transporter, putative	70.5603
29765.m000724	rab11, putative	70.5563
29739.m003727	conserved hypothetical protein	70.5313
30174.m008655	bmru protein, putative	70.5261
29629.m001352	Serine acetyltransferase 3, mitochondrial precursor, putative	70.4856
27561.m000300	DAG protein, chloroplast precursor, putative	70.483
30027.m000824	structural molecule, putative	70.4496
29154.m000214	histone h2b, putative	70.4011
29889.m003398	50S ribosomal protein L3, putative	70.2605
29651.m000281	Fructose-bisphosphate aldolase, putative	70.2308
30153.m000741	porphobilinogen deaminase, putative	70.1673
29973.m000405	aldo-keto reductase, putative	70.1607
30174.m008992	carbonyl reductase, putative	70.1053
29889.m003314	conserved hypothetical protein	70.0934
29158.m000196	lsm1, putative	70.0151
29801.m003100	50S ribosomal protein L10, putative	69.9934
29889.m003244	conserved hypothetical protein	69.923
29848.m004618	clathrin assembly protein, putative	69.9155
30131.m006863	TRANSPORT INHIBITOR RESPONSE 1 protein, putative	69.8927
30066.m000745	conserved hypothetical protein	69.7955
30190.m010831	acyl CoA synthetase, putative	69.7476
29601.m000442	pyruvate decarboxylase, putative	69.6559
29250.m000243	zinc ion binding protein, putative	69.6349
30147.m014250	zinc finger protein, putative	69.619
29805.m001547	WD-repeat protein, putative	69.5895
30075.m001188	phenylalanyl-tRNA synthetase beta chain, putative	69.5622
27543.m000154	alanyl-tRNA synthetase, putative	69.5401
29669.m000804	26S proteasome regulatory subunit 7, psd7, putative	69.5347
28580.m000048	conserved hypothetical protein	69.5058
30148.m001476	cytochrome P450, putative	69.4419
30128.m008871	conserved hypothetical protein	69.407
29889.m003336	importin alpha, putative	69.3937
27446.m000473	structural constituent of ribosome, putative	69.1421
29737.m001225	conserved hypothetical protein	69.1135
30068.m002567	conserved hypothetical protein	69.0763
29681.m001301	50S ribosomal protein L4, putative	69.0341
30106.m000678	hypothetical protein	69.028
29830.m001427	conserved hypothetical protein	69.018
30147.m013958	f24o1.13, putative	69.0073
28176.m000272	Selenoprotein T precursor, putative	68.8975
29908.m006167	Transmembrane emp24 domain-containing protein 10 precursor, putative	68.8966
28962.m000451	conserved hypothetical protein	68.8502
29739.m003689	zinc finger protein, putative	68.8439
29889.m003271	60S ribosomal protein L29, putative	68.8235
29822.m003496	multidrug resistance protein 1, 2, putative	68.8113
30190.m010895	protein binding protein, putative	68.7993
30055.m001573	40S ribosomal protein S25, putative	68.7038
29625.m000695	catalytic, putative	68.6914
30147.m014497	acetolactate synthase, putative	68.6423
29687.m000597	neutral alpha-glucosidase ab precursor, putative	68.6316
29739.m003693	sucrose synthase, putative	68.6044
29851.m002455	4-hydroxy-3-methylbut-2-enyl diphosphate reductase, putative	68.6024
29681.m001326	Flavoprotein wrbA, putative	68.5863
30111.m000722	proteasome subunit beta type, putative	68.5346
30190.m011246	protein binding protein, putative	68.5324
30039.m000231	histone h4, putative	68.5153
28694.m000691	Phosphoethanolamine/phosphocholine phosphatase, putative	68.513
30147.m013878	carbohydrate binding protein, putative	68.408
30170.m014288	s-adenosyl-l-methionine:delta24-sterol-C-methyltransferase, putative	68.3171
29093.m000081	conserved hypothetical protein	68.2751
28524.m000012	dehydroascorbate reductase, putative	68.2667
27777.m000274	calcium-dependent protein kinase, putative	68.2057
29631.m001051	ATP-citrate synthase, putative	68.1735
30131.m007012	conserved hypothetical protein	68.1674
28929.m000053	calcium ion binding protein, putative	68.1045
29818.m000392	NADH-cytochrome B5 reductase, putative	68.0979
29767.m000207	Mitochondrial respiratory chain complexes assembly protein AFG3, putative	68.0243
30076.m004672	GTP-binding protein sar1, putative	67.9441
30204.m001744	conserved hypothetical protein	67.9122
50815.m000012	hypothetical protein	67.893
29736.m002064	conserved hypothetical protein	67.7925
29636.m000773	gaba(A) receptor-associated protein, putative	67.7671
28281.m000365	conserved hypothetical protein	67.7366
28583.m000109	conserved hypothetical protein	67.7143
29682.m000595	nucleic acid binding protein, putative	67.7073
30170.m014069	proteasome subunit alpha type, putative	67.7056
30174.m008898	LOB domain-containing protein, putative	67.6421
30076.m004656	Cytochrome c oxidase polypeptide Vc, putative	67.594
29983.m003290	Cleft lip and palate transmembrane protein, putative	67.5896
29929.m004770	Photosystem II core complex proteins psbY, chloroplast precursor (L-arginine-metabolizing enzyme) (L-AME) [Contains: Photosystem II protein psbY-1 (psbY-A1); Photosystem II protein psbY-2 (psbY-A2)], putative	67.5623
29816.m000675	conserved hypothetical protein	67.5479
27395.m000083	protein phosphatase pp2a regulatory subunit B, putative	67.498
28152.m000909	ATP-dependent Clp protease proteolytic subunit, putative	67.4381
27647.m000181	Adagio protein, putative	67.4017
29853.m000372	conserved hypothetical protein	67.3686
29813.m001449	conserved hypothetical protein	67.2817
29830.m001394	30S ribosomal protein S17, putative	67.2737
29794.m003347	expressed protein, putative	67.2449
30094.m000674	dc50, putative	67.1869
29680.m001700	calcium ion binding protein, putative	67.1843
29801.m003220	conserved hypothetical protein	67.1832
29647.m002086	NAD dependent epimerase/dehydratase, putative	66.9365
29724.m000826	Protein pob, putative	66.8806
30174.m008859	3-phosphoshikimate 1-carboxyvinyltransferase, putative	66.85
30138.m003949	pentatricopeptide repeat-containing protein, putative	66.7402
30055.m001537	Vacuolar protein sorting-associated protein VPS4, putative	66.685
30128.m008764	hypothetical protein	66.6804
28470.m000431	conserved hypothetical protein	66.6614
29842.m003612	nuclear acid binding protein, putative	66.6582
28452.m000046	ubiquitin-conjugating enzyme E2 I, putative	66.6524
30020.m000203	Stearoy-ACP desaturase	66.652
29986.m001585	ATP binding protein, putative	66.6511
30140.m000573	Phytol kinase 1, chloroplast precursor, putative	66.6269
29172.m000215	conserved hypothetical protein	66.6026
29929.m004542	60S ribosomal protein L38, putative	66.5711
28842.m000927	pyruvate kinase, putative	66.5065
28226.m000878	nucleolysin tia-1, putative	66.4745
28152.m000884	conserved hypothetical protein	66.4543
28966.m000540	methionine aminopeptidase, putative	66.4445
30174.m009117	pentatricopeptide repeat-containing protein, putative	66.3548
30024.m001736	Pectinesterase PPE8B precursor, putative	66.3035
30152.m002408	arginine/serine rich splicing factor sf4/14, putative	66.262
30147.m014275	conserved hypothetical protein	66.2257
29602.m000217	L-ascorbate peroxidase 1, cytosolic, putative	66.2167
30174.m008962	ubiquitin-protein ligase, putative	66.1949
29690.m000420	ank repeat-containingprotein, putative	66.152
30129.m000373	conserved hypothetical protein	66.1343
28637.m000208	afc, putative	66.1174
28304.m000173	50S ribosomal protein L13, putative	66.0855
29841.m002924	WD-repeat protein, putative	66.081
30190.m010917	30S ribosomal protein S5, putative	66.0623
30169.m006459	cinnamoyl-CoA reductase, putative	66.0471
30169.m006263	conserved hypothetical protein	66.0084
29852.m002004	conserved hypothetical protein	65.9837
29582.m000251	hypothetical protein	65.9407
28320.m001137	xenotropic and polytropic murine leukemia virus receptor ids-4, putative	65.9252
29644.m000185	tRNA-dihydrouridine synthase, putative	65.8789
29610.m000400	Glucose-6-phosphate/phosphate translocator 1, chloroplast precursor, putative	65.878
30068.m002629	conserved hypothetical protein	65.8256
28610.m000075	Potassium transporter, putative	65.8148
30138.m003985	RNA polymerase-associated protein LEO1, putative	65.7375
30068.m002610	cation efflux protein/ zinc transporter, putative	65.7342
30076.m004445	pyruvate dehydrogenase, putative	65.6437
29844.m003217	aldo/keto reductase, putative	65.5707
29917.m002011	aldose 1-epimerase, putative	65.5497
29889.m003354	tex protein-relatedtranscription accessory protein, putative	65.5269
27913.m000019	transcription initiation factor iib, putative	65.5234
29942.m000751	arsenite-resistance protein, putative	65.5203
30073.m002240	chromosome region maintenance protein 1/exportin, putative	65.5132
29597.m000290	protein binding protein, putative	65.5116
28872.m000242	histone h2b, putative	65.4697
29646.m001117	acyl-CoA oxidase, putative	65.4616
29933.m001446	nucleoside transporter, putative	65.3517
29842.m003510	alkaline phytoceramidase, putative	65.3431
29681.m001296	DNA binding protein, putative	65.3261
29840.m000624	conserved hypothetical protein	65.319
29609.m000578	tip120, putative	65.3056
29848.m004554	ccr4-associated factor, putative	65.2906
30128.m008841	conserved hypothetical protein	65.2731
29709.m001206	acyl carrier protein, putative	65.2424
29841.m002876	Pre-mRNA-processing-splicing factor, putative	65.2252
29661.m000906	N-acetyltransferase, putative	65.1959
30076.m004584	conserved hypothetical protein	65.1896
27524.m000289	hypothetical protein	65.172
29226.m000077	40S ribosomal protein S5, putative	65.1121
30150.m000477	DAG protein, chloroplast precursor, putative	65.1053
30190.m011075	Xylem serine proteinase 1 precursor, putative	65.0836
29822.m003488	tyrosyl-tRNA synthetase, putative	65.0392
30128.m008671	conserved hypothetical protein	65.0377
29827.m002570	lipid binding protein, putative	65.0168
29176.m000141	lipid binding protein, putative	65.0159
30226.m001982	beta-glucosidase, putative	64.9631
29851.m002389	Stem-specific protein TSJT1, putative	64.9548
30146.m003501	hexokinase, putative	64.9446
30154.m001130	conserved hypothetical protein	64.9238
30170.m014068	Adenosine kinase, putative	64.904
30138.m003914	conserved hypothetical protein	64.8866
29827.m002545	clathrin coat associated protein ap-50, putative	64.8745
29603.m000525	conserved hypothetical protein	64.8086
30131.m007005	translocon-associated protein, beta subunit precursor, putative	64.7684
29739.m003741	Methylthioribose-1-phosphate isomerase, putative	64.7506
29976.m000497	transcription factor, putative	64.7324
29806.m000957	2-nitropropane dioxygenase precursor, putative	64.6507
30186.m001316	peroxisomal abc transporter, putative	64.482
29585.m000589	conserved hypothetical protein	64.3634
29337.m000224	Protein transport protein Sec24A, putative	64.3467
30026.m001469	trehalose-6-phosphate synthase, putative	64.3185
30174.m008717	DNA binding protein, putative	64.3047
27401.m000285	Palmitoyl-protein thioesterase 1 precursor, putative	64.2721
27798.m000585	&#945;-carboxyl-tansferase (&#945;-CT) subunit of Het-ACCase	64.1514
29801.m003111	conserved hypothetical protein	64.1374
30213.m000666	6-phosphogluconolactonase, putative	64.1106
29644.m000187	hypothetical protein	64.0324
28327.m000365	vacuolar ATP synthase subunit G plant, putative	63.9366
29908.m006040	conserved hypothetical protein	63.9111
29950.m001176	adenosine diphosphatase, putative	63.8889
29912.m005418	asparagine--tRNA ligase, putative	63.8829
30190.m011217	receptor protein kinase, putative	63.8645
29941.m000222	pyrroline-5-carboxylate reductase, putative	63.8505
29778.m000060	hypothetical protein	63.8358
30190.m011345	transcription factor, putative	63.8288
29851.m002405	glutaredoxin, grx, putative	63.824
30009.m000824	conserved hypothetical protein	63.7713
29970.m000975	rer1 protein, putative	63.7446
29769.m000454	protease C56, putative	63.7398
30148.m001406	50S ribosomal protein L3, putative	63.7253
30190.m011133	conserved hypothetical protein	63.6871
29646.m001075	splicing factor u2af large subunit, putative	63.6693
30169.m006236	conserved hypothetical protein	63.6521
30147.m013854	conserved hypothetical protein	63.5741
29794.m003327	conserved hypothetical protein	63.5705
28066.m000021	peptidylprolyl isomerase, putative	63.5667
29588.m000871	nucleoporin, putative	63.5021
28670.m000102	tropinone reductase, putative	63.4856
29889.m003364	yth domain-containingprotein, putative	63.4713
30170.m013731	Chaperone protein dnaJ, putative	63.3028
29269.m000241	conserved hypothetical protein	63.2427
29736.m002045	homeobox protein, putative	63.2426
29818.m000399	Protein grpE, putative	63.2408
29848.m004512	steroid binding protein, putative	63.2247
30170.m013687	conserved hypothetical protein	63.2245
27749.m000339	mitochondrial dicarboxylate carrier protein, putative	63.2203
28391.m000014	ATP binding protein, putative	63.1686
29842.m003610	Protein sufB, putative	63.1591
30129.m000375	protein translocase, putative	63.1542
30169.m006302	2,4-dienoyl-CoA reductase, putative	63.1071
29908.m005993	conserved hypothetical protein	63.0659
29576.m000224	conserved hypothetical protein	63.042
29804.m001548	methylmalonate-semialdehyde dehydrogenase, putative	62.9859
29728.m000797	Carbamoyl-phosphate synthase small chain, putative	62.9432
29794.m003436	catalytic, putative	62.9282
29939.m000532	ATP synthase subunit d, putative	62.923
30190.m010893	adenylyl cyclase-associated protein, putative	62.9229
29726.m004041	Xyloglucan 6-xylosyltransferase, putative	62.9097
30073.m002306	conserved hypothetical protein	62.9048
29827.m002564	Transcription factor IWS1, putative	62.8539
27955.m000373	Root phototropism protein, putative	62.8273
29933.m001383	carbonic anhydrase, putative	62.8096
30147.m013959	conserved hypothetical protein	62.783
29703.m001550	Speckle-type POZ protein, putative	62.765
30076.m004699	importin alpha, putative	62.751
29733.m000741	Dual specificity protein phosphatase, putative	62.7089
29844.m003182	acylamino-acid-releasing enzyme, putative	62.6614
30190.m010987	nucleotide-binding protein, putative	62.6373
29801.m003069	brg-1 associated factor, putative	62.6322
30008.m000821	eukaryotic translation initiation factor 4e, putative	62.552
30148.m001402	zinc finger protein, putative	62.5362
29912.m005328	WD-repeat protein, putative	62.4597
30209.m001522	ring finger protein, putative	62.4312
29864.m001470	s-adenosyl-l-methionine:delta24-sterol-C-methyltransferase, putative	62.4066
29666.m001449	hydrolase, putative	62.3454
29646.m001072	protein phosphatase 2c, putative	62.3422
30170.m014012	cop9 complex subunit, putative	62.3333
29813.m001529	conserved hypothetical protein	62.3315
30128.m008825	ATP-dependent Clp protease proteolytic subunit, putative	62.3311
30170.m013698	r2r3-myb transcription factor, putative	62.3184
30205.m001606	chaperonin containing t-complex protein 1, zeta subunit, tcpz, putative	62.2848
28738.m000149	glutathione-s-transferase theta, gst, putative	62.2765
29462.m000383	60S acidic ribosomal protein P3, putative	62.259
30174.m008642	ATP binding protein, putative	62.257
29904.m002998	hypothetical protein	62.252
29983.m003194	structural constituent of cell wall, putative	62.1874
30170.m013750	Adenine phosphoribosyltransferase, putative	62.1821
29693.m002034	50 kDa &#946;-ketoavyl-ACP synthase (KASB)	62.1738
30147.m014413	Signal recognition particle 68 kDa protein, putative	62.1536
29680.m001706	conserved hypothetical protein	62.133
29611.m000226	protein transporter, putative	62.001
29751.m001902	zinc finger protein, putative	61.9957
29968.m000661	conserved hypothetical protein	61.9595
29635.m000452	Pectinesterase precursor, putative	61.9261
29751.m001813	tubulin beta chain, putative	61.889
30068.m002609	50S robosomal protein L11, putative	61.8563
28281.m000376	conserved hypothetical protein	61.8447
28180.m000377	beta-hexosaminidase, putative	61.8341
29840.m000615	catalytic, putative	61.8301
29693.m002072	COR414-TM1, putative	61.8226
29739.m003626	erecta, putative	61.7602
29827.m002528	Transcription factor AtMYC2, putative	61.7506
55678.m000030	conserved hypothetical protein	61.7505
29801.m003064	Thioredoxin domain-containing protein, putative	61.7485
29742.m001416	t17h3.7, putative	61.7483
28603.m000171	conserved hypothetical protein	61.6631
29742.m001428	conserved hypothetical protein	61.6584
30128.m008951	zinc finger protein, putative	61.5785
30174.m008987	conserved hypothetical protein	61.5491
29739.m003583	puromycin-sensitive aminopeptidase, putative	61.5036
29801.m003085	Methylthioribose kinase, putative	61.4985
29780.m001318	conserved hypothetical protein	61.4331
30193.m000721	beta-galactosidase, putative	61.4025
29678.m000496	succinate semialdehyde dehydrogenase, putative	61.388
29681.m001353	Pyridoxin biosynthesis protein PDX1, putative	61.3866
30076.m004618	Glycerol-3-phosphate acyltransferase, putative	61.3832
30174.m008945	conserved hypothetical protein	61.3322
29709.m001229	3-hydroxybutyryl-CoA dehydratase, putative	61.3128
32324.m000014	conserved hypothetical protein	61.3124
30152.m002438	conserved hypothetical protein	61.3058
30111.m000705	ATP synthase D chain, mitochondrial, putative	61.245
29827.m002653	AP-1 complex subunit gamma-2, putative	61.2184
29726.m004074	fumarylacetoacetate hydrolase, putative	61.2073
29669.m000838	conserved hypothetical protein	61.1983
30128.m009041	hypothetical protein	61.1836
30204.m001817	chaperonin-60kD, ch60, putative	61.1596
29844.m003336	ubiquitin-activating enzyme E1c, putative	61.1052
29929.m004653	Small rubber particle protein, putative	61.0951
29589.m001246	Xyloglucan endotransglucosylase/hydrolase protein 2 precursor, putative	61.029
28140.m000102	conserved hypothetical protein	60.9191
29929.m004643	yth domain-containingprotein, putative	60.8577
30169.m006441	Sulfite reductase [ferredoxin], putative	60.772
29651.m000292	amidase, putative	60.7662
29929.m004612	transcription factor, putative	60.7583
[truncated: 13,458 more rows]

## Sheet: Leaf
Supplementary Table S7. Castor gene models ordered on FPKM values in individual tissues. Castor genes with mapped sequencing reads were ranked for each tissue using calculated FPKM values from Supplementary Table S2.
Tracking_id	Castor release 0.1 designation	Leaf
29974.m000232	Ribulose bisphosphate carboxylase small chain, chloroplast precursor, putative	23003.7
30005.m001300	chlorophyll A/B binding protein, putative	8302.02
30143.m001170	Ribulose bisphosphate carboxylase/oxygenase activase 1, chloroplast precursor, putative	8220.4
29597.m000282	chlorophyll A/B binding protein, putative	7827.99
29933.m001383	carbonic anhydrase, putative	5746.96
29693.m002051	chlorophyll A/B binding protein, putative	4656.77
29739.m003771	Auxin-binding protein ABP19a precursor, putative	4574.85
30138.m004060	chlorophyll A/B binding protein, putative	4390.86
29915.m000465	Nonspecific lipid-transfer protein precursor, putative	4155.9
29676.m001695	Oxygen-evolving enhancer protein 1, chloroplast precursor, putative	4146.77
30005.m001249	chlorophyll A/B binding protein, putative	3791.53
30131.m007128	fructose-bisphosphate aldolase, putative	3729.17
29827.m002667	chlorophyll A/B binding protein, putative	3570.68
29634.m002131	Oxygen-evolving enhancer protein 2, chloroplast precursor, putative	3567.57
30099.m001691	tubulin alpha chain, putative	3562.1
29701.m000601	chlorophyll A/B binding protein, putative	3424.09
30131.m006931	glyceraldehyde 3-phosphate dehydrogenase, putative	3339.63
30027.m000815	chlorophyll A/B binding protein, putative	3030.17
29929.m004650	chlorophyll A/B binding protein, putative	2975.92
28623.m000391	fructose-bisphosphate aldolase, putative	2773.09
29650.m000273	Photosystem II 10 kDa polypeptide, chloroplast precursor, putative	2687.23
28543.m000396	lipid binding protein, putative	2615.79
29762.m000492	conserved hypothetical protein	2574.34
30076.m004578	chlorophyll A/B binding protein, putative	2531.44
28166.m001085	electron transfer flavoprotein-ubiquinone oxidoreductase, putative	2260.06
29932.m000601	Photosystem I reaction center subunit psaK, chloroplast precursor, putative	2229.52
30125.m001259	Photosystem I reaction center subunit III, chloroplast precursor, putative	2129.73
29929.m004770	Photosystem II core complex proteins psbY, chloroplast precursor (L-arginine-metabolizing enzyme) (L-AME) [Contains: Photosystem II protein psbY-1 (psbY-A1); Photosystem II protein psbY-2 (psbY-A2)], putative	2098.45
30073.m002268	mta/sah nucleosidase, putative	2087.78
30045.m000485	Magnesium-protoporphyrin IX monomethyl ester [oxidative] cyclase, chloroplast precursor, putative	2063.59
29693.m001985	(S)-2-hydroxy-acid oxidase, putative	1966.5
30170.m014291	Plastocyanin A, chloroplast precursor, putative	1952.6
29711.m000319	conserved hypothetical protein	1787.08
28509.m000094	chlorophyll A/B binding protein, putative	1785.42
29842.m003595	Peroxidase 63 precursor, putative	1776.62
29726.m003921	glutamine synthetase plant, putative	1752.62
29904.m002921	elongation factor 1-alpha, putative	1720.74
30190.m011229	Aquaporin PIP1.3, putative	1680.67
29680.m001738	zinc finger protein, putative	1665.78
28205.m000068	myo-inositol-1 phosphate synthase, putative	1665.39
30178.m000877	Photosystem I reaction center subunit XI, chloroplast precursor, putative	1661.47
29726.m004052	Translationally-controlled tumor protein, putative	1598.24
29977.m000260	conserved hypothetical protein	1561.61
29842.m003684	Oxygen-evolving enhancer protein 3, chloroplast precursor, putative	1541.81
28657.m000392	Photosystem I reaction center subunit V, chloroplast precursor, putative	1507.24
30170.m013796	glyceraldehyde 3-phosphate dehydrogenase, putative	1479.56
28333.m000569	serine hydroxymethyltransferase, putative	1467.46
30099.m001652	STS14 protein precursor, putative	1464.67
29647.m002069	Photosystem I reaction center subunit II, chloroplast precursor, putative	1416.69
28725.m000314	Ferredoxin-2, chloroplast precursor, putative	1415.47
30204.m001828	Photosystem I reaction center subunit IV A, chloroplast precursor (PSI-E A) [Contains: Photosystem I reaction center subunit IV A isoform 2], putative	1390.55
29908.m006139	Photosystem II 22 kDa protein, chloroplast precursor, putative	1382.19
30073.m002263	mta/sah nucleosidase, putative	1381.44
29912.m005277	conserved hypothetical protein	1376.67
30068.m002669	phosphoribulose kinase, putative	1367.19
30169.m006297	phosphoglycerate kinase, putative	1364.78
30170.m014364	catalase, putative	1359.01
30072.m000963	conserved hypothetical protein	1343.11
30128.m008940	NAD dependent epimerase/dehydratase, putative	1317.39
28460.m000082	short-chain dehydrogenase, putative	1314.79
27715.m000182	serine-pyruvate aminotransferase, putative	1300.21
28802.m000133	chlorophyll A/B binding protein, putative	1298.23
29842.m003589	ATP synthase gamma chain 2, chloroplast, putative	1209.92
29631.m001017	conserved hypothetical protein	1208.52
30167.m000889	Ribulose bisphosphate carboxylase small chain 1B, chloroplast precursor, putative	1200.48
30138.m003848	s-adenosylmethionine decarboxylase, putative	1192.09
29915.m000490	ubiquitin-conjugating enzyme E2, putative	1172.53
28324.m000394	peroxiredoxins, prx-1, prx-2, prx-3, putative	1160.97
29598.m000456	Photosystem II reaction center W protein, chloroplast precursor, putative	1154.25
29629.m001437	adenosylhomocysteinase, putative	1145
29648.m001915	thioredoxin m(mitochondrial)-type, putative	1139.65
29794.m003324	glycine dehydrogenase, putative	1128.04
30078.m002323	ribonucleoprotein, chloroplast, putative	1085.84
30078.m002254	tonoplast intrinsic protein, putative	1077.59
29904.m002920	elongation factor 1-alpha, putative	1070.6
29848.m004606	14 kDa proline-rich protein DC2.15 precursor, putative	1063.35
30137.m000439	Photosystem I reaction center subunit N, chloroplast precursor, putative	1059.49
29869.m001194	Aquaporin PIP2.7, putative	1051.23
30147.m013783	glyceraldehyde 3-phosphate dehydrogenase, putative	1047.23
29983.m003239	conserved hypothetical protein	1031.02
30170.m014193	cyclophilin, putative	1029.41
29044.m000172	Nonspecific lipid-transfer protein precursor, putative	1024.9
29844.m003331	Stem-specific protein TSJT1, putative	1018.36
29908.m006133	Low-molecular-weight cysteine-rich protein LCR69 precursor, putative	1003.45
37452.m000013	glyceraldehyde 3-phosphate dehydrogenase, putative	996.329
30190.m011306	Triose phosphate/phosphate translocator, chloroplast precursor, putative	979.178
30068.m002598	starch synthase, putative	977.886
29610.m000407	sedoheptulose-1,7-bisphosphatase, chloroplast, putative	968.788
30174.m008857	transketolase, putative	964.59
30138.m004068	geranylgeranyl hydrogenase, putative	939.678
29405.m000159	ferredoxin--NADP reductase, putative	934.583
27856.m000040	1-aminocyclopropane-1-carboxylate oxidase, putative	933.415
30174.m008695	Thylakoid membrane phosphoprotein 14 kDa, chloroplast precursor, putative	915.821
29827.m002629	pectin acetylesterase, putative	915.091
30147.m013860	elongation factor tu, putative	911.003
30089.m000988	calmodulin, putative	898.178
30055.m001606	conserved hypothetical protein	896.454
30099.m001624	malate dehydrogenase, putative	877.194
29726.m003892	Photosystem I reaction center subunit II, chloroplast precursor, putative	846.951
30146.m003570	Photosystem I reaction center subunit VI, chloroplast precursor, putative	839.742
29200.m000165	malate dehydrogenase, putative	832.297
30204.m001807	conserved hypothetical protein	828.278
47543.m000013	glyceraldehyde 3-phosphate dehydrogenase, putative	814.626
27893.m000229	heat shock protein, putative	807.626
29852.m001983	Chaperone protein dnaJ, putative	805.057
27504.m000633	alanine aminotransferase, putative	801.895
30073.m002247	conserved hypothetical protein	798.867
30131.m007181	Aspartic proteinase nepenthesin-1 precursor, putative	781.677
29827.m002559	glycine cleavage system h protein, putative	771.545
30138.m004049	ribulose-5-phosphate-3-epimerase, putative	769.352
29591.m000134	glutathione s-transferase, putative	764.282
29771.m000074	(R)-limonene synthase	762.753
30170.m014122	cysteine protease, putative	757.622
30073.m002262	mta/sah nucleosidase, putative	754.703
29830.m001438	catalase, putative	753.749
29669.m000815	60S acidic ribosomal protein P0, putative	742.53
29598.m000469	dtdp-glucose 4-6-dehydratase, putative	737.255
30063.m001449	Ribulose bisphosphate carboxylase large chain precursor, putative	735.55
30076.m004658	conserved hypothetical protein	722.336
29846.m000186	conserved hypothetical protein	720.967
60638.m00022	ricin-agglutinin family protein	718.359
29781.m000013	L-ascorbate peroxidase, cytosolic, putative	715.789
29706.m001282	Auxin-binding protein ABP19a precursor, putative	708.473
28822.m000031	rubisco subunit binding-protein alpha subunit, ruba, putative	706.22
29794.m003461	Dehydration-responsive protein RD22 precursor, putative	704.624
30128.m008970	s-adenosylmethionine synthetase, putative	700.614
29908.m006100	Flavonol synthase/flavanone 3-hydroxylase, putative	694.682
30170.m014386	DNA-binding protein MNB1B, putative	694.539
29212.m000185	ADP,ATP carrier protein, putative	688.947
27798.m000608	fructose-1,6-bisphosphatase, putative	687.843
29904.m002922	elongation factor 1-alpha, putative	683.123
28883.m000715	nitrate transporter, putative	670.231
30068.m002601	phosphatidylcholine transfer protein, putative	665.892
30170.m014190	tubulin beta chain, putative	660.689
29806.m000932	conserved hypothetical protein	651.344
30076.m004576	s-adenosylmethionine synthetase, putative	647.721
30170.m014287	conserved hypothetical protein	644.697
28830.m000221	Xyloglucan endotransglucosylase/hydrolase protein 9 precursor, putative	643.008
29701.m000596	Vacuolar cation/proton exchanger 1a, putative	638.376
30170.m013630	tubulin alpha chain, putative	636.888
29813.m001510	Alpha-expansin 1 precursor, putative	632.937
30072.m000966	5-methyltetrahydropteroyltriglutamate--homocysteine methyltransferase, putative	622.538
30170.m014196	ferredoxin--NADP reductase, putative	594.468
53689.m000013	elongation factor 1-alpha, putative	592.862
29842.m003567	aminomethyltransferase, putative	592.414
30170.m013831	cysteine protease, putative	590.503
29848.m004668	ran, putative	588.281
29168.m000373	Major latex protein, putative	583.312
29154.m000210	histone h2a, putative	576.085
30206.m000761	actin, putative	568.983
30225.m001694	Cytochrome b6-f complex iron-sulfur subunit, chloroplast precursor, putative	568.812
30128.m008931	conserved hypothetical protein	566.243
30193.m000707	conserved hypothetical protein	564.649
27553.m000328	40S ribosomal protein S5, putative	562.278
29010.m000224	Magnesium-chelatase subunit H, putative	559.069
29669.m000843	chlorophyll A/B binding protein, putative	558.419
29748.m000388	amino acid binding protein, putative	552.941
28842.m000936	rubisco subunit binding-protein beta subunit, rubb, putative	543.632
29863.m001058	60S ribosomal protein L3, putative	540.289
30190.m010817	conserved hypothetical protein	534.848
28295.m000014	Peroxidase 22 precursor, putative	532.16
30169.m006439	40S ribosomal protein S2, putative	531.769
32915.m000014	triosephosphate isomerase, putative	530.293
29631.m001032	alcohol dehydrogenase, putative	529.897
30025.m000589	heat shock protein, putative	529.278
29863.m001052	Abscisic stress ripening protein, putative	522.798
39576.m000007	Photosystem II D2 protein, putative	519.897
29739.m003715	groes chaperonin, putative	519.001
30098.m001731	40S ribosomal protein S4, putative	516.204
29993.m001051	copper ion binding protein, putative	515.696
30098.m001726	chitinase, putative	506.924
29938.m000588	elongation factor 1-alpha, putative	505.028
30147.m013835	ribonucleoprotein, chloroplast, putative	503.918
28166.m001084	translation factor sui1, putative	503.139
28565.m000334	ATP synthase beta subunit, putative	496.464
28007.m000175	carbonic anhydrase, putative	494.516
29943.m000276	hydroxypyruvate reductase, putative	493.983
29706.m001331	dead box ATP-dependent RNA helicase, putative	493.496
27516.m000174	Aquaporin PIP2.1, putative	491.456
29613.m000358	omega-6 desaturase, endoplasmic reticulum	490.309
30131.m006987	Light-regulated protein precursor, putative	486.509
29785.m000970	tubulin beta chain, putative	485.869
29908.m006246	Aspartic proteinase nepenthesin-1 precursor, putative	483.68
29983.m003278	Protein THYLAKOID FORMATION1, chloroplast precursor, putative	481.062
29801.m003128	serine-threonine protein kinase, plant-type, putative	478.759
29765.m000739	heat shock protein, putative	477.342
30206.m000792	(R)-limonene synthase, putative	473.978
38271.m000007	Photosystem II D2 protein, putative	473.027
29836.m000559	actin, putative	472.579
29785.m000971	tubulin beta chain, putative	465.286
29913.m000152	conserved hypothetical protein	465.186
29848.m004670	conserved hypothetical protein	460.579
29950.m001120	tubulin alpha chain, putative	459.605
30146.m003475	zinc finger protein, putative	453.622
28193.m000304	nutrient reservoir, putative	452.768
30131.m006959	Chalcone synthase, putative	452.304
29765.m000725	elongation factor 1 gamma, putative	447.992
29647.m002086	NAD dependent epimerase/dehydratase, putative	447.443
28304.m000173	50S ribosomal protein L13, putative	446.661
29070.m000128	60S ribosomal protein L32, putative	446.531
30154.m001149	fructose-bisphosphate aldolase, putative	443.147
30128.m009035	NAC domain-containing protein, putative	442.293
29929.m004527	4-nitrophenylphosphatase, putative	440.668
29889.m003354	tex protein-relatedtranscription accessory protein, putative	439.35
30147.m013882	60S ribosomal protein L27a, putative	439.102
30131.m007098	cysteine protease, putative	438.669
29637.m000749	60S ribosomal protein L23, putative	431.688
30008.m000817	60S ribosomal protein L23, putative	429.342
28076.m000411	Aquaporin PIP2.1, putative	426.497
29629.m001353	30S ribosomal protein S10, putative	426.465
29747.m001054	ribosomal protein L5, putative	419.994
29615.m000489	Xyloglucan endotransglucosylase/hydrolase protein 9 precursor, putative	419.032
30174.m009033	conserved hypothetical protein	412.056
29841.m002904	Pyrophosphate-energized vacuolar membrane proton pump, putative	411.337
30076.m004528	peptidyl-prolyl cis-trans isomerase, putative	411.268
29938.m000598	elongation factor 1-alpha, putative	409.961
30147.m014059	H(\+)-transporting atpase plant/fungi plasma membrane type, putative	409.477
30170.m013946	plastoquinol-plastocyanin reductase, putative	409.34
27471.m000403	Senescence-associated protein DIN1, putative	407.402
30147.m014089	ubiquitin-conjugating enzyme rad6, putative	406.164
28842.m000957	conserved hypothetical protein	404.437
29993.m001041	Cell division protein ftsH, putative	404.114
29707.m000133	Tetrapyrrole-binding protein, chloroplast precursor, putative	403.223
27574.m000227	60S ribosomal protein L21, putative	402.513
29739.m003757	cysteine protease, putative	402.086
29729.m002361	Alpha-expansin 8 precursor, putative	399.36
29986.m001659	60S ribosomal protein L19, putative	397.526
29738.m001051	Plastid-lipid-associated protein, chloroplast precursor, putative	396.931
30170.m013615	Glutamyl-tRNA reductase 1, chloroplast precursor, putative	396.404
29585.m000599	actin depolymerizing factor, putative	395.96
29801.m003060	conserved hypothetical protein	395.527
30146.m003542	tonoplast intrinsic protein, putative	393.893
30054.m000808	conserved hypothetical protein	393.885
29687.m000560	initiation factor 5a, putative	393.586
29681.m001301	50S ribosomal protein L4, putative	393.218
29092.m000460	fructose-bisphosphate aldolase, putative	392.863
30147.m014191	40S ribosomal protein S20, putative	391.123
29635.m000441	cystathionine gamma-synthase, putative	389.332
30169.m006296	phosphoglycerate kinase, putative	389.113
27613.m000623	40S ribosomal protein S8, putative	389.035
30174.m008656	50S ribosomal protein L5, putative	388.877
30076.m004602	ADP-ribosylation factor, arf, putative	383.693
29822.m003520	60S ribosomal protein L7, putative	383.389
28842.m000920	60S ribosomal protein L9, putative	381.581
28929.m000055	aquaporin transporter, putative	381.355
29983.m003226	short-chain dehydrogenase, putative	380.416
29827.m002661	9-cis-epoxycarotenoid dioxygenase, putative	377.603
29945.m000089	60S ribosomal protein L10, putative	374.665
30040.m000268	40S ribosomal protein sa, putative	373.885
27506.m000051	zinc finger protein, putative	373.417
30028.m000254	triosephosphate isomerase, putative	372.151
30147.m013817	2-deoxyglucose-6-phosphate phosphatase, putative	367.719
30170.m013704	conserved hypothetical protein	366.723
30169.m006440	Photosystem II 5 kDa protein, chloroplast precursor, putative	365.96
30147.m014088	ubiquitin-conjugating enzyme rad6, putative	365.733
28507.m000157	adenosine kinase, putative	364.73
30170.m014336	Cell division protease ftsH, putative	363.039
29673.m000902	s-adenosylmethionine decarboxylase, putative	361.5
29092.m000447	enolase, putative	360.9
30146.m003569	30S ribosomal protein S17, putative	359.605
29269.m000243	conserved hypothetical protein	358.432
29854.m001108	5-methyltetrahydropteroyltriglutamate--homocysteine methyltransferase, putative	356.944
30128.m008596	Photosystem II 11 kDa protein precursor, putative	355.731
30057.m000083	Salt-tolerance protein, putative	353.584
30005.m001267	glucose-1-phosphate adenylyltransferase, putative	352.216
29805.m001495	60S ribosomal protein L4, putative	349.259
29851.m002455	4-hydroxy-3-methylbut-2-enyl diphosphate reductase, putative	348.124
30147.m013787	glyceraldehyde 3-phosphate dehydrogenase, putative	347.983
29917.m001985	ADP-ribosylation factor, arf, putative	345.51
30076.m004457	hypothetical protein	345.143
30128.m008900	calreticulin, putative	344.844
30190.m011092	conserved hypothetical protein	343.879
29841.m002864	conserved hypothetical protein	343.79
29929.m004565	thioredoxin f-type, putative	343.111
29908.m006020	annexin, putative	342.474
30169.m006412	zinc finger protein, putative	342.035
29907.m000624	conserved hypothetical protein	341.884
29709.m001197	40S ribosomal protein S11, putative	340.826
30147.m013736	tubulin beta chain, putative	340.443
27524.m000287	50S ribosomal protein L15, putative	339.844
29912.m005415	60S ribosomal protein L31, putative	339.439
29585.m000608	30S ribosomal protein S8, putative	338.768
30169.m006349	eukaryotic translation elongation factor, putative	338.103
28623.m000402	histone h1/h5, putative	336.176
30162.m001264	ankyrin repeat domain protein, putative	335.388
29813.m001481	60S ribosomal protein L34, putative	334.103
30174.m009036	conserved hypothetical protein	334.055
30190.m010917	30S ribosomal protein S5, putative	333.866
29751.m001801	conserved hypothetical protein	333.446
28320.m001123	alcohol dehydrogenase, putative	332.936
29736.m002026	ubiquitin-conjugating enzyme rad6, putative	332.271
30190.m011325	Auxin-repressed 12.5 kDa protein, putative	331.933
30174.m008673	conserved hypothetical protein	331.439
29929.m004802	cytochrome P450, putative	329.996
29801.m003069	brg-1 associated factor, putative	328.869
29844.m003226	acireductone dioxygenase, putative	327.698
30128.m008638	cysteine synthase, putative	327.255
30115.m001209	zeaxanthin epoxidase, putative	326.786
29908.m006135	chlorophyll synthase, putative	326.096
30076.m004464	conserved hypothetical protein	324.096
30053.m000106	Glucan endo-1,3-beta-glucosidase, basic isoform precursor, putative	324.036
29669.m000808	Aquaporin PIP1.3, putative	323.075
30147.m014420	ATP-dependent clp protease, putative	322.456
30128.m008964	Glycogen synthase kinase-3 beta, putative	322.039
29908.m006068	14-3-3 protein, putative	321.94
29772.m000321	Phospho-2-dehydro-3-deoxyheptonate aldolase 1, chloroplast precursor, putative	321.085
30150.m000471	malate dehydrogenase, putative	321.018
29908.m006071	histone h3, putative	320.91
29701.m000587	Pyridoxin biosynthesis protein PDX1, putative	320.326
30147.m014187	40S ribosomal protein S13, putative	320.177
29791.m000534	60S acidic ribosomal protein P2, putative	319.989
30148.m001417	Glycine-rich protein A3, putative	319.778
29711.m000323	triosephosphate isomerase, putative	318.197
30147.m014108	40S ribosomal protein S9, putative	317.057
30190.m011215	tubulin beta chain, putative	316.338
30170.m014265	skp1, putative	316.199
56617.m000014	elongation factor 1-alpha, putative	314.894
29154.m000212	histone h2a, putative	313.968
30000.m000379	ubiquitin, putative	313.264
30147.m013761	steroid binding protein, putative	312.82
29977.m000258	conserved hypothetical protein	312.483
29736.m002034	voltage-dependent anion-selective channel, putative	310.268
30055.m001561	60S ribosomal protein L10a, putative	310.06
30147.m013996	purine permease, putative	309.327
27904.m000207	30S ribosomal protein S20, putative	308.888
29801.m003100	50S ribosomal protein L10, putative	308.277
30147.m014411	Magnesium-protoporphyrin O-methyltransferase, putative	308.15
29844.m003166	40S ribosomal protein S15, putative	308.037
29912.m005455	Lachrymatory-factor synthase precursor, putative	307.738
29751.m001880	conserved hypothetical protein	307.705
29801.m003152	polyadenylate-binding protein, putative	306.649
29912.m005361	profilin, putative	306.222
29876.m000246	Inner membrane protein PPF-1, chloroplast precursor, putative	305.523
30190.m011204	glutathione peroxidase, putative	304.498
29631.m001030	carbonic anhydrase, putative	303.759
29991.m000627	dtdp-glucose 4-6-dehydratase, putative	303.455
30170.m013609	Pollen-specific protein SF3, putative	302.438
29900.m001577	Magnesium-chelatase subunit chlI, chloroplast precursor, putative	302.334
29742.m001395	conserved hypothetical protein	301.217
30226.m002037	calcium ion binding protein, putative	299.91
28355.m000102	UDP-glucosyltransferase, putative	299.872
30131.m007140	vacuolar ATP synthase proteolipid subunit 1, 2, 3, putative	299.288
28828.m000071	Protein P21, putative	298.975
30131.m007139	arginine decarboxylase, putative	298.478
30147.m014384	calnexin, putative	297.597
29844.m003237	40S ribosomal protein S3a, putative	297.249
29759.m000279	Heme-binding protein, putative	297.131
29739.m003605	40S ribosomal protein S3, putative	296.741
30084.m000187	mitochondrial oxoglutarate/malate carrier protein, putative	296.707
30170.m014109	Thioredoxin H-type, putative	296.329
29889.m003411	soluble diacylglycerol acyltransferase	296.232
29848.m004526	glutathione peroxidase, putative	296.047
29681.m001337	undecaprenyl pyrophosphate synthetase, putative	295.643
30170.m013979	ribosomal protein S9, putative	294.46
29692.m000537	conserved hypothetical protein	294.447
28037.m000046	copper transport protein atox1, putative	293.011
29941.m000218	ATP synthase f1, gamma subunit, putative	292.435
29729.m002340	uroporphyrinogen decarboxylase, putative	291.033
29737.m001211	NADP-dependent glyceraldehyde-3-phosphate dehydrogenase, putative	290.59
29804.m001505	inorganic pyrophosphatase, putative	290.372
29842.m003581	lactoylglutathione lyase, putative	288.069
30190.m011010	cytochrome P450, putative	286.175
29887.m000234	heat shock protein, putative	285.212
29453.m000063	ATATH13, putative	284.79
29822.m003493	40S ribosomal protein S9, putative	284.446
29904.m002994	Pectate lyase precursor, putative	283.665
29646.m001077	ketol-acid reductoisomerase, chloroplast precursor, putative	282.3
29983.m003162	ADP,ATP carrier protein, putative	281.915
29708.m000185	ETHYLENE-INSENSITIVE3 protein, putative	281.696
30169.m006250	60S ribosomal protein L36e, putative	281.387
30060.m000529	60S ribosomal protein L7, putative	279.899
29673.m000951	Benzoate carboxyl methyltransferase, putative	279.885
29863.m001113	60S ribosomal protein L10, putative	279.669
27436.m000284	alcohol dehydrogenase, putative	278.938
29883.m002001	Photosystem II reaction center W protein, chloroplast precursor, putative	278.933
29743.m000298	60S ribosomal protein L8, putative	278.819
29662.m000456	transcription factor btf3, putative	277.981
29883.m001968	chloroplast inner envelope protein, putative	277.45
29783.m000320	Glycine-rich cell wall structural protein 2 precursor, putative	276.716
30170.m013705	Ocs element-binding factor, putative	276.577
30190.m011295	conserved hypothetical protein	276.051
29924.m000095	beta-glucosidase, putative	275.896
29726.m004061	60S ribosomal protein L22, putative	275.862
30115.m001221	RALFL33, putative	275.756
29908.m006209	nitrate reductase, putative	275.228
30205.m001602	14-3-3 protein, putative	274.857
29767.m000205	conserved hypothetical protein	274.743
29986.m001637	60S ribosomal protein L18, putative	274.249
30147.m014425	acyl carrier protein, putative	273.373
29848.m004614	hypothetical protein	272.647
29693.m002036	conserved hypothetical protein	272.447
30063.m001432	ferric-chelate reductase, putative	272.247
30190.m010942	structural constituent of ribosome, putative	271.19
29822.m003502	60S ribosomal protein L30, putative	271.157
30076.m004585	ubiquitin, putative	271.1
29912.m005490	peroxiredoxin, putative	271.024
30026.m001474	preprotein translocase secy subunit, putative	269.944
29923.m000807	40S ribosomal protein S23, putative	269.881
30190.m011009	cytochrome P450, putative	269.378
28524.m000012	dehydroascorbate reductase, putative	269.262
29908.m006152	flavonol synthase, putative	268.966
29929.m004773	Pectate lyase precursor, putative	268.928
28226.m000844	structural molecule, putative	268.68
29981.m000577	50S ribosomal protein L28, chloroplast precursor, putative	268.551
29864.m001473	conserved hypothetical protein	268.26
29844.m003204	chloroplast inner envelope protein, putative	267.87
29904.m002955	60S ribosomal protein L13a, putative	267.73
29647.m002061	40S ribosomal protein S18, putative	267.057
30071.m000428	60S ribosomal protein L13, putative	265.675
29703.m001549	conserved hypothetical protein	264.213
29666.m001462	polygalacturonase, putative	263.561
29610.m000399	60S ribosomal protein L35a, putative	263.511
29629.m001438	serine hydroxymethyltransferase, putative	263.338
29950.m001124	conserved hypothetical protein	262.945
29661.m000918	60S ribosomal protein L26, putative	262.927
30190.m010996	translation elongation factor G, putative	262.475
29883.m002010	histone h1/h5, putative	261.969
33373.m000016	hypothetical protein	261.642
29625.m000721	conserved hypothetical protein	261.339
29844.m003174	Auxin-responsive protein IAA7, putative	260.827
30178.m000847	lipid binding protein, putative	259.552
30008.m000803	ribonucleoprotein, chloroplast, putative	258.23
30190.m010785	50S ribosomal protein L18, chloroplast precursor, putative	258.202
29900.m001630	o-methyltransferase, putative	257.599
29981.m000593	60S ribosomal protein L14, putative	257.182
30128.m008732	conserved hypothetical protein	257.16
29726.m004119	Major allergen Pru ar, putative	256.681
29739.m003707	bacterioferritin comigratory protein, putative	256.292
29889.m003358	dihydrolipoamide dehydrogenase, putative	256.289
30169.m006261	ATP synthase alpha subunit vacuolar, putative	255.966
29728.m000832	glutamate-1-semialdehyde 2,1-aminomutase, putative	254.578
29986.m001623	DNA photolyase, putative	254.51
30174.m008963	peroxisomal biogenesis factor, putative	254.197
29908.m005995	Pollen-specific protein C13 precursor, putative	253.747
29634.m002121	aldose 1-epimerase, putative	253.575
30148.m001406	50S ribosomal protein L3, putative	253.084
28883.m000714	nitrate transporter, putative	252.499
27914.m000427	glutamate decarboxylase, putative	250.996
29726.m004038	RALFL33, putative	250.981
29739.m003693	sucrose synthase, putative	250.849
30076.m004599	ADP-ribosylation factor, arf, putative	250.55
29601.m000446	proliferation-associated 2g4, putative	249.555
29687.m000566	leucine aminopeptidase, putative	249.231
30005.m001255	3-hydroxyisobutyrate dehydrogenase, putative	249.026
29709.m001167	Protein mago nashi, putative	248.505
30153.m000741	porphobilinogen deaminase, putative	248.164
29212.m000180	ATP synthase delta chain, putative	247.692
29908.m006065	40S ribosomal protein S6, putative	246.777
29739.m003729	chlorophyll A/B binding protein, putative	246.579
30143.m001191	mannose-1-phosphate guanyltransferase, putative	246.505
30190.m011104	NAD dependent epimerase/dehydratase, putative	245.899
29635.m000450	hypothetical protein	245.186
29648.m001942	conserved hypothetical protein	244.28
28872.m000242	histone h2b, putative	243.855
29970.m001027	sigma factor sigb regulation protein rsbq, putative	243.728
29813.m001449	conserved hypothetical protein	243.712
29842.m003703	DAG protein, chloroplast precursor, putative	243.622
30152.m002411	60S ribosomal protein L6, putative	243.291
30169.m006323	ubiquitin, putative	242.651
30131.m007059	40S ribosomal protein S25-1, putative	241.354
29589.m001232	ATP-dependent transporter, putative	241.243
29806.m000942	40S ribosomal protein S6, putative	241.153
30128.m008607	ribose-5-phosphate isomerase, putative	240.707
29908.m006124	porphobilinogen synthase, putative	240.089
27461.m000101	monodehydroascorbate reductase, putative	239.985
30003.m000327	actin, putative	239.961
30138.m003955	SP1L, putative	239.59
30170.m013638	50S ribosomal protein CL25, chloroplast precursor, putative	239.442
30076.m004445	pyruvate dehydrogenase, putative	238.866
29693.m002025	60S ribosomal protein L18a, putative	238.792
56871.m000011	glutamine synthetase plant, putative	238.265
29675.m000396	conserved hypothetical protein	238.213
30190.m010841	conserved hypothetical protein	237.664
29742.m001446	chitinase, putative	237.411
30174.m008646	polygalacturonase, putative	236.868
28883.m000726	Plastid-specific 30S ribosomal protein 3, chloroplast precursor, putative	236.597
29726.m003951	conserved hypothetical protein	236.317
30128.m009003	dead box ATP-dependent RNA helicase, putative	236.057
55585.m000022	conserved hypothetical protein	235.052
29681.m001350	cyclophilin, putative	235.004
30174.m009093	SP1L, putative	234.725
29738.m001003	transcription factor, putative	234.453
30146.m003428	60S ribosomal protein L28, putative	234.232
30040.m000273	conserved hypothetical protein	233.258
29827.m002536	conserved hypothetical protein	233.13
29654.m000305	receptor for activated protein kinase C, putative	233.012
29929.m004574	translation initiation factor, putative	232.824
29767.m000206	catalytic, putative	232.02
29801.m003218	nuclear acid binding protein, putative	231.476
29589.m001265	superoxide dismutase [cu-zn], putative	231.377
28176.m000273	Omega-3 fatty acid desaturase, chloroplast precursor, putative	231.12
30169.m006596	dihydroflavonal-4-reductase, putative	230.659
29646.m001058	geranyl geranyl pyrophosphate synthase, putative	230.521
30008.m000822	conserved hypothetical protein	229.966
30169.m006618	40S ribosomal protein S10, putative	228.152
30174.m008862	40S ribosomal protein S13, putative	227.764
29619.m000251	40S ribosomal protein S11, putative	227.145
30131.m007041	conserved hypothetical protein	227.107
30190.m011201	glutathione-s-transferase theta, gst, putative	226.838
30152.m002399	serine-threonine protein kinase, plant-type, putative	226.713
29726.m003929	Transmembrane BAX inhibitor motif-containing protein, putative	226.546
28623.m000395	lactoylglutathione lyase, putative	226.067
29864.m001446	50S ribosomal protein L1p, putative	226.066
29709.m001170	nucleoside diphosphate kinase, putative	225.576
27574.m000219	protein phsophatase-2a, putative	225.482
30064.m000505	Aspartic proteinase precursor, putative	225.482
30170.m014223	conserved hypothetical protein	224.95
29933.m001414	glutaredoxin-1, grx1, putative	224.135
29785.m000934	elongation factor 1-beta, putative	223.944
29576.m000229	Fructose-1,6-bisphosphatase, cytosolic, putative	223.705
28016.m000094	Sodium/potassium/calcium exchanger, putative	223.703
29625.m000722	carbonic anhydrase, putative	223.35
29188.m000051	cytochrome P450, putative	223.245
28890.m000006	&#946;-carboxyltransferase (&#946;-CT) subunit of Het-ACCase	222.911
29929.m004747	oligopeptidase, putative	222.905
29927.m000629	conserved hypothetical protein	222.744
30026.m001445	Glycogen synthase kinase-3 beta, putative	222.38
29620.m000537	eif-1a, putative	222.134
30147.m013999	conserved hypothetical protein	221.676
29634.m002153	40S ribosomal protein S12, putative	220.528
29801.m003211	catalytic, putative	220.105
30147.m014247	ribosomal protein L15, putative	220.081
30180.m001018	r3h domain containing protein, putative	219.982
30174.m008745	RNA binding protein, putative	219.947
30147.m014338	rab15, 13, 10, 1, 35, 5, and, putative	219.739
30174.m008648	conserved hypothetical protein	219.474
29841.m002847	phopholipase d alpha, putative	219.347
30101.m000382	ribosomal protein L15, putative	219.221
29612.m000378	glutamate synthase, putative	218.974
28629.m000567	ubiquitin, putative	217.784
30190.m010793	conserved hypothetical protein	217.712
29154.m000209	actin depolymerizing factor, putative	217.471
29686.m000859	conserved hypothetical protein	217.445
28166.m001042	mitochondrial ribosomal protein L24, putative	217.038
30174.m009147	conserved hypothetical protein	216.009
30170.m014045	60S ribosomal protein L11, putative	215.586
30076.m004442	60S acidic ribosomal protein P1, putative	215.558
28978.m000041	conserved hypothetical protein	215.528
29703.m001551	endo-1,3-1,4-beta-d-glucanase, putative	215.305
29929.m004653	Small rubber particle protein, putative	215.061
29822.m003473	voltage-dependent anion-selective channel, putative	214.909
30171.m000423	utp-glucose-1-phosphate uridylyltransferase, putative	214.851
29842.m003580	5'-adenylylsulfate reductase 1, chloroplast precursor, putative	214.492
29838.m001661	immunophilin, putative	214.318
29686.m000895	ubiquitin-protein ligase, putative	213.643
29885.m000144	alcohol dehydrogenase, putative	213.405
29864.m001494	Photosystem II 5 kDa protein, chloroplast precursor, putative	213.26
30170.m014317	multicopper oxidase, putative	213.251
45483.m000014	dead box ATP-dependent RNA helicase, putative	212.425
30152.m002412	ribonucleoprotein, chloroplast, putative	212.294
30190.m010883	Organ-specific protein S2, putative	212.081
30063.m001443	40S ribosomal protein S27, putative	211.955
29711.m000320	translocon-associated protein, alpha subunit, putative	211.917
30174.m008705	Aspartic proteinase nepenthesin-1 precursor, putative	211.897
29737.m001222	apolipoprotein d, putative	211.402
29908.m006063	Phospho-2-dehydro-3-deoxyheptonate aldolase 1, chloroplast precursor, putative	211.101
29805.m001485	40S ribosomal protein S23, putative	211.089
30170.m013617	Phosphoenolpyruvate carboxykinase [ATP], putative	210.831
30128.m008566	Transaldolase, putative	210.656
27749.m000343	conserved hypothetical protein	210.115
30131.m007297	lipoic acid synthetase, putative	210.064
30155.m001619	glutathione s-transferase, putative	209.715
29848.m004643	Triose phosphate/phosphate translocator, non-green plastid, chloroplast precursor, putative	208.547
30174.m008936	mads box protein, putative	208.38
30169.m006404	serine-threonine protein kinase, plant-type, putative	207.952
29583.m000187	conserved hypothetical protein	207.775
30128.m008716	40S ribosomal protein S4, putative	207.582
30147.m013795	nucleoside diphosphate kinase, putative	207.55
30004.m000426	thioredoxin m(mitochondrial)-type, putative	206.811
30147.m014368	superoxide dismutase [fe], putative	206.591
30131.m006856	mitochondrial phosphate carrier protein, putative	206.487
27524.m000301	alpha-glucosidase, putative	206.19
30131.m006851	conserved hypothetical protein	206.175
27455.m000039	Eukaryotic initiation factor iso-4F subunit p82-34, putative	205.996
28324.m000412	short chain alcohol dehydrogenase, putative	205.671
29092.m000446	peroxiredoxin, putative	205.448
29996.m000136	40S ribosomal protein S7, putative	205.384
29957.m001399	CBL-interacting serine/threonine-protein kinase, putative	205.338
29736.m002035	Protein PPLZ12, putative	205.268
28152.m000909	ATP-dependent Clp protease proteolytic subunit, putative	205.115
29827.m002535	Protein dif-1, putative	204.321
30068.m002671	conserved hypothetical protein	204.301
29929.m004636	nuclear transport factor, putative	204.255
29867.m000420	50S ribosomal protein L18, chloroplast precursor, putative	204.197
28842.m000950	conserved hypothetical protein	203.723
29826.m000736	Oligopeptide transporter, putative	203.65
30190.m010790	ubiquitin-conjugating enzyme E2, putative	202.823
29822.m003511	60S ribosomal protein L37a, putative	202.703
29830.m001388	naringenin,2-oxoglutarate 3-dioxygenase and flavanone 3-hydroxylase, putative	202.697
30190.m011016	cytochrome P450, putative	202.305
28738.m000149	glutathione-s-transferase theta, gst, putative	201.733
29154.m000215	30S ribosomal protein S8, putative	201.605
29864.m001440	conserved hypothetical protein	201.553
30146.m003573	glycerate dehydrogenase, putative	201.384
30114.m000515	50S ribosomal protein L35, chloroplast precursor, putative	201.226
58827.m000014	Major latex protein, putative	201.077
30055.m001584	40S ribosomal protein S14, putative	200.94
29780.m001386	aldo-keto reductase, putative	200.748
30076.m004646	ATP-dependent Clp protease proteolytic subunit, putative	200.453
27585.m000144	Ethylene-responsive transcription factor, putative	200.005
30169.m006448	conserved hypothetical protein	199.174
30073.m002297	Ribokinase, putative	198.585
29888.m000321	lipid binding protein, putative	198.535
29729.m002368	Chalcone--flavonone isomerase, putative	198.347
29841.m002775	Plastidic ATP/ADP-transporter, putative	198.293
29716.m000301	conserved hypothetical protein	198.132
30039.m000231	histone h4, putative	198.122
29747.m001058	conserved hypothetical protein	197.813
28049.m000294	conserved hypothetical protein	197.655
29866.m000619	Plastid-specific 30S ribosomal protein 1, chloroplast precursor, putative	197.499
29851.m002510	alpha/beta hydrolase, putative	197.26
30170.m014143	histone h3, putative	196.792
28102.m000110	phosphoethanolamine n-methyltransferase, putative	196.355
29733.m000765	conserved hypothetical protein	196.286
30133.m000230	Disease resistance response protein, putative	196.187
28180.m000383	60S ribosomal protein L23a, putative	196.16
27742.m000252	conserved hypothetical protein	195.815
29409.m000271	abc transporter, putative	195.53
30147.m014521	elongation factor 1-beta, putative	194.758
30005.m001253	conserved hypothetical protein	194.693
29912.m005471	lactoylglutathione lyase, putative	194.69
30073.m002284	conserved hypothetical protein	194.546
30147.m014342	methionine sulfoxide reductase, putative	194.47
30138.m003981	hydrolase, hydrolyzing O-glycosyl compounds, putative	194.371
27914.m000430	NADP-specific isocitrate dehydrogenase, putative	194.349
[truncated: 15,652 more rows]

## Sheet: Male flowers
Supplementary Table S7. Castor gene models ordered on FPKM values in individual tissues. Castor genes with mapped sequencing reads were ranked for each tissue using calculated FPKM values from Supplementary Table S2.
[truncated: 16,289 more rows]
