# Supplementary material for: Tissue-Specific Whole Transcriptome Sequencing in Castor, Directed at Understanding Triacylglycerol Lipid Biosynthetic Pathways
Source: PLoS One. 2012 Feb 3;7(2):e30100. doi: 10.1371/journal.pone.0030100 (PMC3272049; doi:10.1371/journal.pone.0030100)
Supplement: Table S9 — Expression of castor transcription factors. (XLS) [file pone.0030100.s011.xls]

## Sheet: TF families
Supplementary Table S9. Expression of castor transcription factors. R. communis transcription factors were assigned using pfam domains and the analysis included data listed at http://plntfdb.bio.uni-potsdam.de/v3.0/ (TF families sheet). Arabidopsis homologues (TF expression sheet) were assigned after BLAST P alignment against the TAIR database. Endosperm-specific genes are marked x - transcripts …
Gene	pfam Domains(number of domains)	Transcription factor family			Transcription factor family	Number of genes in castor
28617.m000206	PF02362(1)	ABI3VP1			AP2-EREBP	115
28617.m000214	PF02362(1)	ABI3VP1			bHLH	103
28725.m000324	PF02362(1)	ABI3VP1			MYB-related	97
29585.m000596	PF02362(2)	ABI3VP1			NAC	95
29585.m000597	PF02362(1)	ABI3VP1			HB	69
29676.m001674	PF02362(2)	ABI3VP1			MYB	62
29676.m001675	PF02362(1)	ABI3VP1			WRKY	58
29676.m001676	PF02362(1)	ABI3VP1			bZIP	50
29676.m001677	PF02362(2)	ABI3VP1			GRAS	48
29676.m001689	PF02362(1)	ABI3VP1			ABI3VP1	40
29801.m003200	PF02362(1)	ABI3VP1			MADS	39
29801.m003201	PF05266(1),PF02362(1)	ABI3VP1			mTERF	35
29848.m004479	PF02362(4)	ABI3VP1			C3H	35
29848.m004480	PF02362(3)	ABI3VP1			LOB	34
29851.m002486	PF02362(1)	ABI3VP1			G2-like	32
29851.m002487	PF02362(1)	ABI3VP1			CCAAT	31
29851.m002491	PF02362(3)	ABI3VP1			Trihelix	27
29851.m002493	PF02362(2),PF00685(2)	ABI3VP1			C2C2-Dof	23
29851.m002498	PF02362(2)	ABI3VP1			TCP	22
29887.m000236	PF02362(1)	ABI3VP1			FAR1	20
29887.m000237	PF02362(1)	ABI3VP1			C2C2-GATA	19
29887.m000238	PF02362(1)	ABI3VP1			HSF	18
29887.m000243	PF02362(1)	ABI3VP1			ARF	18
29915.m000469	PF07496(1),PF02362(1)	ABI3VP1			FHA	17
29917.m001969	PF07496(1),PF02362(1)	ABI3VP1			OFP	16
29945.m000088	PF02362(1)	ABI3VP1			SBP	15
29969.m000262	PF02362(1)	ABI3VP1			zf-HD	11
29976.m000497	PF07496(1),PF02362(1)	ABI3VP1			Tify	11
30032.m000462	PF02362(1)	ABI3VP1			PLATZ	11
30056.m000858	PF02362(1)	ABI3VP1			ARR-B	11
30068.m002615	PF02362(1)	ABI3VP1			RWP-RK	10
30076.m004471	PF02362(1)	ABI3VP1			GRF	9
30115.m001183	PF05266(1),PF02362(1)	ABI3VP1			BSD	9
30131.m006860	PF02362(1)	ABI3VP1			TUB	7
30170.m013943	PF02362(3)	ABI3VP1			C2C2-CO-like	7
30170.m013944	PF02362(2)	ABI3VP1			BES1	7
30170.m013945	PF02362(2)	ABI3VP1			LIM	6
30170.m014218	PF02362(2)	ABI3VP1			E2F-DP	6
30190.m010868	PF02362(1)	ABI3VP1			CPP	6
30204.m001803	PF02362(1)	ABI3VP1			C2C2-YABBY	6
28162.m000123	PF12165(1),PF00628(1),XAlfin-likeX	Alfin-like			Sigma70-like	5
29701.m000581	PF12165(1),PF00628(1),XAlfin-likeX	Alfin-like			SRS	5
29739.m003593	PF12165(1),PF00628(1),XAlfin-likeX	Alfin-like			CSD	5
29912.m005290	PF12165(1),PF00628(1),XAlfin-likeX	Alfin-like			BBR/BPC	5
30063.m001414	PF12165(1),PF00628(1),PF00006(1),XAlfin-likeX	Alfin-like			Alfin-like	5
27401.m000291	PF00847(1)	AP2-EREBP			GeBP	4
27446.m000475	PF00847(1)	AP2-EREBP			EIL	4
27482.m000151	PF00847(1)	AP2-EREBP			CAMTA	3
27524.m000298	PF00847(1)	AP2-EREBP			TAZ	3
27585.m000144	PF00847(1)	AP2-EREBP			C2H2	3
27805.m000021	PF00847(1)	AP2-EREBP			ULT	2
27810.m000639	PF00847(1)	AP2-EREBP			TIG	2
27810.m000669	PF00847(1)	AP2-EREBP			PBF-2-like	2
27904.m000217	PF00847(1)	AP2-EREBP			VOZ	1
27965.m000108	PF00847(1)	AP2-EREBP			SAP	1
28008.m000029	PF02362(1),PF00847(1)	AP2-EREBP			S1Fa-like	1
28049.m000300	PF00847(1)	AP2-EREBP			NOZZLE	1
28118.m000034	PF00847(1)	AP2-EREBP			LFY	1
28192.m000250	PF02362(1),PF00847(1)	AP2-EREBP			HRT	1
28192.m000255	PF00847(1)	AP2-EREBP			DBP	1
28206.m000104	PF00847(1)	AP2-EREBP
28320.m001139	PF00847(1)	AP2-EREBP			Total	1310
28353.m000054	PF00847(1)	AP2-EREBP
28552.m000029	PF00847(1)	AP2-EREBP
28641.m000082	PF00847(1)	AP2-EREBP
28644.m000942	PF00847(1)	AP2-EREBP
28718.m000038	PF00847(1)	AP2-EREBP
28752.m000339	PF00847(2)	AP2-EREBP
28976.m000163	PF00847(2)	AP2-EREBP
29092.m000462	PF00847(1)	AP2-EREBP
29092.m000466	PF00847(1)	AP2-EREBP
29169.m000017	PF00847(2)	AP2-EREBP
29562.m000029	PF00847(1)	AP2-EREBP
29584.m000234	PF00847(1)	AP2-EREBP
29584.m000235	PF00847(1)	AP2-EREBP
29584.m000237	PF00847(1)	AP2-EREBP
29588.m000873	PF00847(1)	AP2-EREBP
29603.m000509	PF00847(1)	AP2-EREBP
29603.m000510	PF00847(1)	AP2-EREBP
29635.m000461	PF00847(1)	AP2-EREBP
29640.m000403	PF00847(1)	AP2-EREBP
29650.m000279	PF02362(1),PF00847(1)	AP2-EREBP
29680.m001678	PF00847(1)	AP2-EREBP
29680.m001737	PF00847(1)	AP2-EREBP
29706.m001286	PF00847(2)	AP2-EREBP
29726.m004013	PF00847(1)	AP2-EREBP
29726.m004094	PF00847(1)	AP2-EREBP
29729.m002292	PF00847(1)	AP2-EREBP
29736.m002029	PF00847(1)	AP2-EREBP
29738.m001050	PF02362(1),PF00847(1)	AP2-EREBP
29739.m003647	PF00847(1)	AP2-EREBP
29739.m003716	PF00847(1)	AP2-EREBP
29739.m003717	PF00847(1)	AP2-EREBP
29742.m001400	PF00847(1)	AP2-EREBP
29763.m000186	PF00847(1)	AP2-EREBP
29792.m000600	PF00847(1)	AP2-EREBP
29794.m003381	PF00847(1)	AP2-EREBP
29801.m003186	PF00847(1)	AP2-EREBP
29805.m001494	PF00847(2)	AP2-EREBP
29813.m001543	PF00847(1)	AP2-EREBP
29814.m000739	PF00847(1)	AP2-EREBP
29820.m001008	PF00847(1)	AP2-EREBP
29822.m003477	PF00847(2)	AP2-EREBP
29841.m002846	PF00847(1)	AP2-EREBP
29848.m004566	PF00847(1)	AP2-EREBP
29848.m004632	PF00847(1)	AP2-EREBP
29863.m001066	PF00847(1)	AP2-EREBP
29895.m000321	PF00847(1)	AP2-EREBP
29900.m001559	PF00847(1)	AP2-EREBP
29900.m001561	PF00847(1)	AP2-EREBP
29904.m002941	PF00847(1)	AP2-EREBP
29908.m006005	PF00847(1)	AP2-EREBP
29908.m006165	PF00847(1)	AP2-EREBP
29912.m005463	PF00847(1)	AP2-EREBP
29923.m000827	PF00847(1)	AP2-EREBP
29929.m004537	PF00847(2)	AP2-EREBP
29938.m000611	PF00847(1)	AP2-EREBP
29983.m003147	PF00847(1)	AP2-EREBP
29983.m003227	PF00847(1)	AP2-EREBP
29986.m001656	PF00847(1)	AP2-EREBP
30006.m000282	PF00847(1)	AP2-EREBP
30068.m002623	PF00847(1)	AP2-EREBP
30069.m000440	PF00847(2)	AP2-EREBP
30084.m000185	PF00847(1)	AP2-EREBP
30114.m000507	PF00847(2)	AP2-EREBP
30115.m001193	PF00847(1)	AP2-EREBP
30128.m008556	PF00847(1)	AP2-EREBP
30128.m008571	PF00847(1)	AP2-EREBP
30131.m006896	PF00847(2)	AP2-EREBP
30131.m006951	PF00847(1)	AP2-EREBP
30131.m006971	PF00847(1)	AP2-EREBP
30146.m003535	PF00847(1)	AP2-EREBP
30147.m014311	PF00847(1)	AP2-EREBP
30147.m014313	PF00847(1)	AP2-EREBP
30147.m014329	PF00847(1)	AP2-EREBP
30147.m014331	PF00847(1)	AP2-EREBP
30147.m014403	PF00847(1)	AP2-EREBP
30169.m006542	PF00847(1)	AP2-EREBP
30170.m013668	PF00847(1)	AP2-EREBP
30170.m013669	PF00847(1)	AP2-EREBP
30170.m013843	PF00847(1)	AP2-EREBP
30170.m014115	PF00847(1)	AP2-EREBP
30174.m008755	PF00847(1)	AP2-EREBP
30174.m008756	PF00847(1)	AP2-EREBP
30174.m008757	PF00847(1)	AP2-EREBP
30174.m008758	PF00847(1)	AP2-EREBP
30174.m008759	PF00847(1)	AP2-EREBP
30174.m008790	PF00847(1)	AP2-EREBP
30174.m008961	PF00847(1)	AP2-EREBP
30174.m009031	PF00847(1)	AP2-EREBP
30190.m010791	PF00847(1)	AP2-EREBP
30190.m010825	PF00847(1)	AP2-EREBP
30190.m011119	PF00847(1)	AP2-EREBP
30190.m011120	PF00847(1)	AP2-EREBP
30190.m011121	PF00847(1)	AP2-EREBP
30190.m011321	PF00847(1)	AP2-EREBP
30190.m011323	PF00847(1)	AP2-EREBP
30217.m000254	PF00847(1)	AP2-EREBP
31215.m000027	PF00847(1)	AP2-EREBP
60638.m00016	PF00847(1)	AP2-EREBP
27494.m000045	PF06507(1),PF02362(1),PF02309(1)	ARF
27538.m000327	PF06507(1),PF02362(1),PF02309(1)	ARF
29599.m000177	PF06507(1),PF02362(1)	ARF
29609.m000586	PF06507(1),PF02362(1),PF02309(1)	ARF
29609.m000587	PF06507(1),PF02362(1),PF02309(1)	ARF
29647.m002032	PF06507(1),PF02309(1)	ARF
29739.m003713	PF06507(1),PF02362(1),PF02309(1)	ARF
29742.m001397	PF06507(1),PF02362(1),PF02309(1)	ARF
29769.m000463	PF06507(1),PF02362(1),PF02309(1)	ARF
29900.m001540	PF06507(1),PF02362(1)	ARF
29908.m005953	PF06507(1),PF02362(1)	ARF
30068.m002516	PF06507(1),PF02362(1),PF02309(1)	ARF
30078.m002329	PF06507(1),PF02362(1),PF02309(1)	ARF
30111.m000734	PF06507(1),PF02362(1),PF02309(1)	ARF
30128.m008545	PF06507(1),PF02362(1),PF02309(1)	ARF
30147.m014418	PF06507(1),PF02362(1),PF02309(1)	ARF
30170.m014161	PF06507(1),PF02362(1),PF02309(1)	ARF
30185.m000956	PF06507(1),PF02362(1),PF02309(1)	ARF
27647.m000179	PF00249(1),PF00072(1),XG2-likeX	ARR-B
29660.m000765	PF00249(1),PF00072(1),XG2-likeX	ARR-B
29737.m001227	PF00249(1),PF00072(1),XG2-likeX	ARR-B
29848.m004559	PF00249(1),PF00072(1),XG2-likeX	ARR-B
29889.m003245	PF00249(1),PF00072(1),XG2-likeX	ARR-B
29929.m004752	PF00249(1),PF00072(1),XG2-likeX	ARR-B
29929.m004754	PF00249(1),PF00072(1),XG2-likeX	ARR-B
29986.m001672	PF00249(1),PF00072(1),XG2-likeX	ARR-B
30054.m000786	PF00249(1),PF00072(1),XG2-likeX	ARR-B
30147.m014309	PF00249(1),PF00072(1),XG2-likeX	ARR-B
30174.m008957	PF00249(1),PF00072(1),XG2-likeX	ARR-B
29751.m001877	PF06217(1)	BBR/BPC
29780.m001393	PF06217(1)	BBR/BPC
30068.m002670	PF06217(1)	BBR/BPC
30131.m007143	PF06217(1)	BBR/BPC
30170.m014145	PF06217(1)	BBR/BPC
29646.m001062	PF05687(1)	BES1
29820.m001005	PF05687(1)	BES1
29827.m002636	PF05687(1),PF01373(1)	BES1
30026.m001485	PF05687(1)	BES1
30075.m001185	PF05687(1)	BES1
30170.m013999	PF05687(1)	BES1
30174.m009027	PF05687(1),PF01373(1)	BES1
27469.m000162	PF00010(1)	bHLH
27749.m000334	PF00010(1)	bHLH
27751.m000168	PF00010(1)	bHLH
27751.m000169	PF00010(1)	bHLH
27964.m000352	PF00010(1)	bHLH
27964.m000356	PF00010(1)	bHLH
27996.m000153	PF00010(1)	bHLH
28152.m000914	PF00010(1)	bHLH
28166.m001054	PF00010(1)	bHLH
28179.m000457	PF00010(1)	bHLH
28179.m000478	PF00010(1)	bHLH
28179.m000479	PF00010(1)	bHLH
28567.m000052	PF00010(1)	bHLH
28609.m000209	PF00010(1)	bHLH
29216.m000261	PF00010(1)	bHLH
29222.m000411	PF00010(1)	bHLH
29222.m000412	PF00010(1)	bHLH
29447.m000032	PF00010(1)	bHLH
29596.m000688	PF00010(1)	bHLH
29598.m000464	PF00010(1)	bHLH
29603.m000513	PF00010(1)	bHLH
29631.m001025	PF00010(1)	bHLH
29646.m001078	PF00010(1)	bHLH
29647.m002101	PF00010(1)	bHLH
29647.m002113	PF00010(1)	bHLH
29660.m000750	PF00010(1)	bHLH
29711.m000322	PF00010(1)	bHLH
29736.m002007	PF00010(1)	bHLH
29736.m002076	PF00010(1)	bHLH
29737.m001209	PF00010(1)	bHLH
29738.m001043	PF00010(1)	bHLH
29739.m003684	PF00562(1),PF00010(1)	bHLH
29742.m001404	PF00010(1)	bHLH
29790.m000843	PF00010(1)	bHLH
29801.m003163	PF00010(1)	bHLH
29804.m001498	PF00010(1)	bHLH
29814.m000735	PF00010(1)	bHLH
29822.m003497	PF00010(1)	bHLH
29827.m002528	PF00010(1)	bHLH
29830.m001386	PF00010(1)	bHLH
29842.m003681	PF00010(1)	bHLH
29842.m003700	PF00010(1)	bHLH
29844.m003312	PF00010(1)	bHLH
29869.m001184	PF00010(1)	bHLH
29869.m001185	PF00010(1)	bHLH
29869.m001188	PF00010(1)	bHLH
29869.m001189	PF00010(1)	bHLH
29883.m001988	PF00010(1)	bHLH
29883.m002023	PF00010(1)	bHLH
29900.m001610	PF00010(1)	bHLH
29904.m002956	PF00010(1)	bHLH
29908.m006098	PF00010(1)	bHLH
29908.m006255	PF00010(1)	bHLH
29912.m005337	PF00010(1)	bHLH
29970.m001001	PF00010(1)	bHLH
29974.m000242	PF00010(1)	bHLH
29983.m003179	PF00010(1)	bHLH
30054.m000819	PF00010(1)	bHLH
30066.m000713	PF00010(1)	bHLH
30066.m000750	PF00010(1)	bHLH
30066.m000752	PF00010(1)	bHLH
30068.m002581	PF00010(1)	bHLH
30074.m001421	PF00010(1)	bHLH
30076.m004456	PF00010(1)	bHLH
30076.m004542	PF00010(1)	bHLH
30115.m001220	PF00010(1)	bHLH
30115.m001235	PF00010(1)	bHLH
30128.m008737	PF00010(1)	bHLH
30128.m008988	PF00010(1)	bHLH
30128.m009052	PF00010(1)	bHLH
30131.m006993	PF00010(1)	bHLH
30131.m007045	PF00010(1)	bHLH
30136.m001043	PF00010(1)	bHLH
30138.m003881	PF00010(1)	bHLH
30138.m003899	PF00010(1)	bHLH
30138.m003913	PF00010(1)	bHLH
30138.m004021	PF00010(1)	bHLH
30146.m003443	PF00010(1)	bHLH
30147.m013968	PF00010(1)	bHLH
30147.m014038	PF00010(1)	bHLH
30147.m014102	PF00010(1)	bHLH
30147.m014106	PF00010(1)	bHLH
30147.m014145	PF00010(1)	bHLH
30147.m014147	PF00010(1)	bHLH
30147.m014419	PF00010(1)	bHLH
30147.m014428	PF00010(1)	bHLH
30149.m000231	PF00010(1)	bHLH
30152.m002405	PF00010(1)	bHLH
30156.m001712	PF00010(1)	bHLH
30169.m006403	PF00010(1)	bHLH
30169.m006534	PF00010(1)	bHLH
30170.m013667	PF00010(1)	bHLH
30170.m013700	PF00010(1)	bHLH
30170.m013749	PF00010(1)	bHLH
30170.m013852	PF00010(1)	bHLH
30170.m013861	PF00010(1)	bHLH
30174.m008814	PF00010(1)	bHLH
30180.m001071	PF00010(1)	bHLH
30183.m001293	PF00010(1)	bHLH
30190.m010874	PF00010(1)	bHLH
30190.m011223	PF00010(1)	bHLH
30198.m000869	PF00010(1)	bHLH
30204.m001816	PF00010(1)	bHLH
28525.m000265	PF03909(2)	BSD
28543.m000390	PF03909(1)	BSD
29661.m000948	PF03909(1)	BSD
29703.m001542	PF03909(1)	BSD
29726.m003933	PF03909(1)	BSD
30138.m003901	PF03909(1)	BSD
30138.m003915	PF03909(1)	BSD
30170.m013688	PF03909(1)	BSD
30204.m001764	PF03909(1)	BSD
28095.m000094	PF07716(1)	bZIP
28196.m000211	PF00170(1)	bZIP
28226.m000857	PF12498(1),PF00170(1)	bZIP
28617.m000204	PF00170(1)	bZIP
28779.m000140	PF00170(1)	bZIP
28883.m000741	PF00170(1)	bZIP
28976.m000155	PF00170(1)	bZIP
29002.m000146	PF00170(1)	bZIP
29042.m000023	PF00170(1)	bZIP
29216.m000249	PF00170(1)	bZIP
29577.m000449	PF00170(1)	bZIP
29598.m000468	PF12498(1),PF00170(1)	bZIP
29625.m000702	PF00170(1)	bZIP
29634.m002076	PF07716(1)	bZIP
29646.m001068	PF07777(1),PF00170(1)	bZIP
29646.m001108	PF07716(1)	bZIP
29729.m002363	PF00170(1)	bZIP
29801.m003176	PF00170(1)	bZIP
29804.m001495	PF00170(1)	bZIP
29832.m000310	PF00170(1)	bZIP
29848.m004650	PF00170(1)	bZIP
29863.m001047	PF00170(1)	bZIP
29883.m001986	PF12498(1),PF00170(1)	bZIP
29889.m003278	PF07716(1)	bZIP
29889.m003420	PF00170(1)	bZIP
29908.m005962	PF00170(1)	bZIP
29908.m005963	PF00170(1)	bZIP
29940.m000398	PF00170(1)	bZIP
29955.m001177	PF00170(1)	bZIP
30005.m001260	PF07716(1)	bZIP
30055.m001548	PF00170(1)	bZIP
30055.m001550	PF00170(1)	bZIP
30068.m002661	PF07777(1),PF00170(1)	bZIP
30076.m004659	PF00170(1)	bZIP
30089.m001012	PF00170(1)	bZIP
30131.m007078	PF00170(1)	bZIP
30131.m007145	PF07716(1)	bZIP
30131.m007163	PF00170(1)	bZIP
30138.m003866	PF00170(1)	bZIP
30138.m003906	PF00170(1)	bZIP
30170.m013679	PF00170(1)	bZIP
30170.m013705	PF07716(1)	bZIP
30170.m013868	PF00170(1)	bZIP
30170.m014146	PF00170(1)	bZIP
30170.m014243	PF07716(1)	bZIP
30170.m014268	PF00170(1)	bZIP
30174.m008698	PF07777(1),PF00170(1)	bZIP
30226.m002055	PF00170(1)	bZIP
36228.m000014	PF00170(1)	bZIP
55072.m000012	PF00170(1)	bZIP
27506.m000051	PF00643(2),PF06203(1)	C2C2-CO-like
27524.m000294	PF06203(1),PF00643(1)	C2C2-CO-like
28207.m000104	PF06203(1),PF00643(1)	C2C2-CO-like
29496.m000135	PF06203(1),PF00643(1)	C2C2-CO-like
29647.m002019	PF00643(2),PF06203(1)	C2C2-CO-like
29848.m004493	PF00643(2),PF06203(1)	C2C2-CO-like
30131.m007007	PF06203(1),PF00643(1)	C2C2-CO-like
27395.m000081	PF02701(1)	C2C2-Dof
27985.m000859	PF02701(1)	C2C2-Dof
28838.m000250	PF02701(1)	C2C2-Dof
29235.m000230	PF02701(1)	C2C2-Dof
29333.m001047	PF02701(1)	C2C2-Dof
29676.m001648	PF02701(1)	C2C2-Dof
29676.m001667	PF02701(1)	C2C2-Dof
29688.m000255	PF02701(1)	C2C2-Dof
29742.m001380	PF02701(1)	C2C2-Dof
29813.m001503	PF02701(1)	C2C2-Dof
29851.m002375	PF02701(1)	C2C2-Dof
29900.m001624	PF02701(1)	C2C2-Dof
30003.m000320	PF02701(1)	C2C2-Dof
30025.m000581	PF02701(1)	C2C2-Dof
30068.m002546	PF02701(1)	C2C2-Dof
30072.m000930	PF02701(1)	C2C2-Dof
30098.m001709	PF02701(1)	C2C2-Dof
30138.m003918	PF02701(1)	C2C2-Dof
30138.m004065	PF02701(1)	C2C2-Dof
30147.m013945	PF02701(1)	C2C2-Dof
30170.m013941	PF02701(1)	C2C2-Dof
30190.m011331	PF02701(1)	C2C2-Dof
30190.m011334	PF02701(1)	C2C2-Dof
27494.m000044	PF00320(1)	C2C2-GATA
27538.m000326	PF00320(1)	C2C2-GATA
27940.m000323	PF04683(1),PF00320(1)	C2C2-GATA
28035.m000366	PF00320(1)	C2C2-GATA
29596.m000719	PF06203(1),PF06200(1),PF00320(1)	C2C2-GATA
29596.m000720	PF06203(1),PF06200(1),PF00320(1)	C2C2-GATA
29634.m002055	PF00320(1)	C2C2-GATA
29634.m002146	PF00320(1)	C2C2-GATA
29794.m003323	PF00320(1)	C2C2-GATA
29838.m001723	PF06203(1),PF00320(1)	C2C2-GATA
29838.m001724	PF06203(1),PF06200(1),PF00320(1)	C2C2-GATA
29889.m003248	PF00320(1)	C2C2-GATA
29904.m003012	PF00320(1)	C2C2-GATA
29912.m005322	PF00320(1)	C2C2-GATA
30076.m004701	PF00320(1)	C2C2-GATA
30128.m008883	PF00320(1)	C2C2-GATA
30131.m007120	PF00320(1)	C2C2-GATA
30146.m003524	PF00320(1)	C2C2-GATA
30174.m008809	PF00320(1)	C2C2-GATA
28200.m000191	PF04690(1)	C2C2-YABBY
29631.m001046	PF04690(1)	C2C2-YABBY
29854.m001136	PF04690(1)	C2C2-YABBY
29927.m000626	PF04690(1)	C2C2-YABBY
30174.m008839	PF04690(1)	C2C2-YABBY
30174.m009083	PF04690(1)	C2C2-YABBY
28161.m000228	PF00096(1)	C2H2
29589.m001269	PF00096(1)	C2H2
30093.m000368	PF00096(1)	C2H2
27810.m000633	PF00023(2),PF00642(1)	C3H
27810.m000634	PF00023(2),PF00642(1)	C3H
27843.m000161	PF00642(2),PF00013(1)	C3H
27843.m000162	PF00642(2),PF00013(1)	C3H
28076.m000420	PF05958(2),PF00642(1)	C3H
28320.m001098	PF00642(3)	C3H
28752.m000323	PF00642(1)	C3H
29092.m000448	PF00642(1),PF00076(1)	C3H
29223.m000023	PF00642(1),PF00076(1)	C3H
29586.m000617	PF00642(1)	C3H
29593.m000174	PF00642(6)	C3H
29609.m000599	PF00642(1)	C3H
29620.m000559	PF00642(5)	C3H
29638.m000519	PF00642(1)	C3H
29647.m002009	PF00642(5)	C3H
29660.m000770	PF00642(1)	C3H
29726.m004014	PF00642(5)	C3H
29727.m000480	PF02037(1),PF00642(1)	C3H
29733.m000748	PF00642(1)	C3H
29733.m000763	PF00642(1)	C3H
29838.m001638	PF00642(1)	C3H
29841.m002814	PF00642(1)	C3H
29983.m003151	PF00642(1)	C3H
29991.m000639	PF00642(1),PF00076(1)	C3H
30054.m000801	PF00642(1)	C3H
30054.m000804	PF00642(2)	C3H
30061.m000291	PF00642(2),PF00097(1)	C3H
30128.m008963	PF06220(1),PF00642(1)	C3H
30128.m009030	PF00642(5)	C3H
30147.m013813	PF00642(5)	C3H
30147.m014320	PF00400(3),PF00642(1)	C3H
30169.m006471	PF00642(1),PF00076(1)	C3H
30169.m006472	PF00642(1),PF00076(1)	C3H
30170.m013808	PF00642(1),PF00076(1)	C3H
30189.m001642	PF00642(1)	C3H
29889.m003269	PF00612(3),PF03859(1),PF00023(1)	CAMTA
29889.m003372	PF00612(2),PF03859(1),PF00023(1)	CAMTA
30063.m001397	PF00612(2),PF03859(1),PF00023(1)	CAMTA
30190.m011186	PF00808(1),XNF-YBX,XNF-YCX	CCAAT
29586.m000615	PF00808(1),XNF-YCX	CCAAT
29643.m000337	PF00808(1),XNF-YCX	CCAAT
29656.m000483	PF03094(2),PF00808(1),XNF-YCX	CCAAT
29686.m000870	PF00808(1),XNF-YCX	CCAAT
29785.m000944	PF00808(1),XNF-YCX	CCAAT
29844.m003332	PF00808(1),XNF-YCX	CCAAT
29929.m004659	PF00808(1),XNF-YCX	CCAAT
30128.m008750	PF00808(1),XNF-YCX	CCAAT
30147.m014493	PF00808(1),XNF-YCX	CCAAT
30169.m006305	PF00808(1),XNF-YCX	CCAAT
27699.m000212	PF00808(1),XCCAAT-Dr1X,XNF-YBX	CCAAT
29629.m001369	PF00808(1),XCCAAT-Dr1X,XNF-YBX	CCAAT
29629.m001382	PF00808(1),XCCAAT-Dr1X,XNF-YBX	CCAAT
29719.m000316	PF00808(1),XCCAAT-Dr1X,XNF-YBX	CCAAT
29726.m004023	PF00808(1),XCCAAT-Dr1X,XNF-YBX	CCAAT
29805.m001490	PF00808(1),XCCAAT-Dr1X,XNF-YBX	CCAAT
29923.m000817	PF00808(1),XCCAAT-Dr1X,XNF-YBX	CCAAT
29966.m000228	PF00808(1),XCCAAT-Dr1X,XNF-YBX	CCAAT
29992.m001420	PF00808(1),XCCAAT-Dr1X,XNF-YBX	CCAAT
30128.m008801	PF00808(1),XCCAAT-Dr1X,XNF-YBX	CCAAT
30129.m000351	PF00808(1),XCCAAT-Dr1X,XNF-YBX	CCAAT
30174.m008742	PF00808(1),XCCAAT-Dr1X,XNF-YBX	CCAAT
57991.m000014	PF00808(1),XCCAAT-Dr1X,XNF-YBX	CCAAT
30055.m001567	PF00808(1),XNF-YBX	CCAAT
29333.m001059	PF02045(1)	CCAAT
29706.m001307	PF02045(1)	CCAAT
29864.m001503	PF02045(1)	CCAAT
29912.m005288	PF02045(1)	CCAAT
30075.m001182	PF02045(1)	CCAAT
30169.m006445	PF02045(1)	CCAAT
29794.m003430	PF03638(2)	CPP
29841.m002799	PF03638(2)	CPP
29844.m003241	PF03638(2)	CPP
29848.m004660	PF03638(2)	CPP
29912.m005495	PF03638(2)	CPP
30128.m008617	PF03638(2)	CPP
27472.m000302	PF00313(1)	CSD
28357.m000094	PF00313(1)	CSD
29405.m000161	PF00098(5),PF00313(1)	CSD
29908.m006148	PF00098(2),PF00313(1)	CSD
31478.m000031	PF00313(1)	CSD
29619.m000250	PF00481(1),XDNCX	DBP
28324.m000396	PF02319(1)	E2F-DP
29822.m003421	PF02319(2)	E2F-DP
30055.m001619	PF02319(1)	E2F-DP
30078.m002288	PF08781(1),PF02319(1)	E2F-DP
30147.m014015	PF02319(2)	E2F-DP
30170.m014171	PF02319(1)	E2F-DP
29708.m000185	PF04873(1)	EIL
29713.m000180	PF04873(1)	EIL
29713.m000181	PF04873(1)	EIL
30169.m006395	PF04873(1)	EIL
27914.m000423	PF03101(1)	FAR1
28460.m000086	PF03101(1)	FAR1
28859.m000324	PF10551(1),PF04434(1),PF03101(1)	FAR1
29569.m000146	PF03101(1)	FAR1
29569.m000147	PF03101(1)	FAR1
29569.m000148	PF03101(1)	FAR1
29630.m000789	PF03101(1)	FAR1
29633.m000898	PF03101(2)	FAR1
29685.m000503	PF10551(1),PF04434(1),PF03101(1)	FAR1
29758.m000681	PF10551(1),PF04434(1),PF03101(1)	FAR1
29841.m002892	PF04434(1),PF03101(1)	FAR1
29889.m003255	PF10551(1),PF04434(1),PF03101(1)	FAR1
29929.m004534	PF03101(1)	FAR1
29942.m000750	PF03101(1)	FAR1
30094.m000671	PF03101(1)	FAR1
30106.m000672	PF03101(1)	FAR1
30147.m014297	PF03101(1)	FAR1
30178.m000862	PF03101(1)	FAR1
30178.m000863	PF03101(1)	FAR1
30178.m000864	PF03101(1)	FAR1
28202.m000129	PF00498(1)	FHA
28485.m000022	PF00498(1)	FHA
29176.m000139	PF00498(1)	FHA
29636.m000739	PF00498(1)	FHA
29666.m001487	PF00498(1)	FHA
29782.m000117	PF00498(1)	FHA
29820.m001015	PF00498(1)	FHA
29836.m000589	PF00498(1)	FHA
29842.m003649	PF06087(1),PF00498(1)	FHA
29844.m003353	PF00498(1),PF00481(1)	FHA
29939.m000533	PF00498(1)	FHA
30115.m001209	PF01494(2),PF00498(1)	FHA
30147.m014376	PF06087(2),PF08797(1),PF00498(1)	FHA
30147.m014522	PF00498(1),PF00004(1)	FHA
30170.m014126	PF00498(1)	FHA
30174.m008906	PF00498(1)	FHA
30217.m000256	PF00498(1)	FHA
27757.m000022	PF00249(1),XG2-likeX	G2-like
27914.m000409	PF00249(1),XG2-likeX	G2-like
27973.m000086	PF00249(1),XG2-likeX	G2-like
28582.m000316	PF00249(1),XG2-likeX	G2-like
28582.m000317	PF00249(1),XG2-likeX	G2-like
28582.m000318	PF00076(2),PF00249(1),XG2-likeX	G2-like
28738.m000151	PF00249(1),XG2-likeX	G2-like
28883.m000751	PF00249(1),XG2-likeX	G2-like
29637.m000753	PF00249(1),XG2-likeX	G2-like
29676.m001636	PF00249(1),XG2-likeX	G2-like
29680.m001711	PF00249(1),XG2-likeX	G2-like
29701.m000580	PF00249(1),XG2-likeX	G2-like
29751.m001898	PF00249(1),XG2-likeX	G2-like
29780.m001324	PF00249(1),XG2-likeX	G2-like
29780.m001368	PF00249(1),XG2-likeX	G2-like
29790.m000831	PF00249(1),XG2-likeX	G2-like
29805.m001543	PF00249(1),XG2-likeX	G2-like
29805.m001544	PF00249(1),XG2-likeX	G2-like
29807.m000474	PF00249(1),XG2-likeX	G2-like
29813.m001501	PF00249(1),XG2-likeX	G2-like
29814.m000747	PF00249(1),XG2-likeX	G2-like
29827.m002675	PF00249(1),XG2-likeX	G2-like
29842.m003572	PF00249(1),XG2-likeX	G2-like
29904.m002952	PF00249(1),XG2-likeX	G2-like
29950.m001149	PF00249(1),XG2-likeX	G2-like
29983.m003131	PF00249(1),XG2-likeX	G2-like
30017.m000317	PF00249(1),XG2-likeX	G2-like
30068.m002645	PF00249(1),XG2-likeX	G2-like
30169.m006598	PF00249(1),XG2-likeX	G2-like
30170.m013948	PF00249(1),XG2-likeX	G2-like
30180.m001019	PF00249(1),XG2-likeX	G2-like
30226.m001993	PF00249(1),XG2-likeX	G2-like
27451.m000248	PF04504(1)	GeBP
29842.m003687	PF04504(1)	GeBP
30128.m008635	PF04504(1)	GeBP
30156.m001718	PF04504(1)	GeBP
27529.m000047	PF03514(1)	GRAS
27568.m000253	PF03514(1)	GRAS
27613.m000642	PF03514(1)	GRAS
28166.m001040	PF03514(2)	GRAS
28492.m000479	PF03514(1)	GRAS
28650.m000186	PF03514(1)	GRAS
28650.m000187	PF03514(1)	GRAS
28650.m000189	PF03514(1)	GRAS
28650.m000190	PF03514(1)	GRAS
28650.m000191	PF03514(1)	GRAS
28677.m000055	PF12041(1),PF03514(1)	GRAS
28966.m000535	PF03514(2)	GRAS
29634.m002156	PF03514(1)	GRAS
29646.m001070	PF03514(1)	GRAS
29648.m001919	PF03514(1)	GRAS
29661.m000901	PF03514(1)	GRAS
29661.m000923	PF03514(1)	GRAS
29692.m000540	PF12041(1),PF03514(1)	GRAS
29706.m001281	PF03514(1)	GRAS
29728.m000844	PF03514(1)	GRAS
29767.m000200	PF03514(1)	GRAS
29790.m000809	PF03514(1)	GRAS
29807.m000482	PF12041(1),PF03514(1)	GRAS
29820.m000985	PF03514(1)	GRAS
29820.m000986	PF03514(1)	GRAS
29872.m000537	PF03514(1)	GRAS
29889.m003281	PF03514(1)	GRAS
29889.m003282	PF03514(1)	GRAS
29889.m003284	PF03514(1)	GRAS
29889.m003285	PF03514(1)	GRAS
29908.m006159	PF03514(1)	GRAS
29910.m000940	PF03514(1)	GRAS
29916.m000544	PF03514(1)	GRAS
29929.m004746	PF03514(1)	GRAS
29949.m000124	PF03514(1)	GRAS
29957.m001404	PF03514(1)	GRAS
30024.m001746	PF03514(1)	GRAS
30073.m002204	PF03514(1)	GRAS
30076.m004651	PF03514(1)	GRAS
30131.m007029	PF03514(1)	GRAS
30131.m007244	PF03514(1)	GRAS
30147.m013794	PF03514(1)	GRAS
30156.m001710	PF03514(1)	GRAS
30169.m006225	PF03514(1)	GRAS
30169.m006306	PF03514(1)	GRAS
30170.m013590	PF03514(1)	GRAS
30174.m008828	PF03514(1)	GRAS
30190.m011131	PF03514(1)	GRAS
27496.m000094	PF08880(1),PF08879(1)	GRF
28976.m000158	PF08880(1),PF08879(1)	GRF
29700.m000761	PF08880(1),PF08879(1)	GRF
29706.m001283	PF08880(1),PF08879(1)	GRF
29739.m003775	PF08880(1),PF08879(1)	GRF
30068.m002588	PF08880(1),PF08879(1)	GRF
30170.m013673	PF08880(1),PF08879(1)	GRF
30174.m008910	PF08879(2),PF08880(1)	GRF
30190.m011066	PF08880(1),PF08879(1)	GRF
27401.m000280	PF04618(1),PF00046(1)	HB
27471.m000409	PF00046(1)	HB
27538.m000332	PF08670(1),PF01852(1),PF00046(1)	HB
27791.m000084	PF03790(1)	HB
27964.m000347	PF02183(1),PF00046(1)	HB
28102.m000106	PF00046(1)	HB
28152.m000873	PF00628(1),PF00046(1)	HB
28307.m000017	PF02183(1),PF00046(1)	HB
28578.m000034	PF04618(1),PF02183(1),PF00046(1)	HB
29333.m001039	PF07526(1),PF00046(1)	HB
29600.m000538	PF01852(1),PF00046(1)	HB
29631.m001056	PF03791(1),PF03790(1),PF00046(1)	HB
29638.m000515	PF07526(1),PF00046(1)	HB
29646.m001066	PF00046(1)	HB
29647.m001998	PF00046(1)	HB
29662.m000460	PF02183(1),PF00046(1)	HB
29669.m000805	PF00046(1)	HB
29671.m000294	PF00628(1),PF00046(1)	HB
29705.m000597	PF00046(1)	HB
29736.m002010	PF02183(1),PF00046(1)	HB
29736.m002045	PF02183(1),PF00046(1)	HB
29737.m001270	PF03791(1),PF03790(1),PF03789(1),PF00046(1)	HB
29794.m003393	PF08670(1),PF01852(1),PF00046(1)	HB
29811.m000540	PF00046(1)	HB
29815.m000499	PF00046(1)	HB
29816.m000678	PF02183(1),PF00046(1)	HB
29816.m000691	PF00046(1)	HB
29822.m003350	PF02183(1),PF00046(1)	HB
29822.m003500	PF02183(1),PF00046(1)	HB
29825.m000313	PF02183(1),PF00046(1)	HB
29830.m001452	PF00046(1)	HB
29842.m003531	PF03791(1),PF03790(1),PF03789(1),PF00046(1)	HB
29842.m003633	PF01852(1),PF00046(1)	HB
29848.m004577	PF03791(1),PF03790(1),PF03789(1),PF00046(1)	HB
29848.m004652	PF00046(1)	HB
29876.m000245	PF00046(1)	HB
29900.m001555	PF00046(1)	HB
29908.m006082	PF02183(1),PF00046(1)	HB
29968.m000633	PF03790(1)	HB
29973.m000390	PF07526(1),PF00046(1)	HB
29983.m003123	PF00046(1)	HB
29983.m003128	PF02791(1),PF00046(1)	HB
30005.m001256	PF00046(1)	HB
30039.m000243	PF00046(1)	HB
30068.m002643	PF01852(1),PF00046(1)	HB
30072.m000927	PF00046(1)	HB
30075.m001183	PF08670(1),PF01852(1),PF00046(1)	HB
30089.m001006	PF02183(1),PF00046(1)	HB
30128.m008910	PF03791(1),PF03790(1),PF03789(1),PF00046(1)	HB
30131.m007089	PF07526(1),PF00046(1)	HB
30135.m000188	PF01852(1),PF00046(1)	HB
30143.m001209	PF07526(1),PF00046(1)	HB
30146.m003520	PF08670(1),PF01852(1),PF00046(1)	HB
30146.m003568	PF01852(1),PF00046(1)	HB
30147.m013923	PF03791(1),PF03790(1),PF03789(1),PF00046(1)	HB
30147.m014069	PF02183(1),PF00046(1)	HB
30147.m014288	PF01852(1),PF00046(1)	HB
30170.m013647	PF03791(1),PF03789(1),PF00046(1)	HB
30170.m013648	PF02183(1),PF00046(1)	HB
30170.m013846	PF00046(1)	HB
30170.m014098	PF07526(1),PF00046(1)	HB
30170.m014099	PF07526(1),PF00046(1)	HB
30170.m014389	PF00046(1)	HB
30174.m008775	PF04618(1),PF02183(1),PF00046(1)	HB
30174.m008969	PF01852(1),PF00046(1)	HB
30190.m011101	PF03791(1),PF03790(1),PF03789(1),PF00046(1)	HB
30190.m011257	PF07526(1),PF00046(1)	HB
30190.m011307	PF02791(1),PF00046(1)	HB
30226.m002015	PF02183(1),PF00046(1)	HB
29912.m005390	XHRTX	HRT
28312.m000133	PF00447(1)	HSF
29092.m000454	PF00447(1)	HSF
29629.m001435	PF00447(1)	HSF
29636.m000750	PF00447(1)	HSF
29739.m003565	PF00447(1)	HSF
29844.m003222	PF00447(1)	HSF
29851.m002407	PF00447(1)	HSF
29883.m001955	PF00447(1)	HSF
29912.m005397	PF00447(1)	HSF
29912.m005526	PF00447(1)	HSF
29968.m000635	PF00447(1)	HSF
30006.m000287	PF00447(1)	HSF
30026.m001484	PF00447(1)	HSF
30054.m000802	PF00447(1)	HSF
30073.m002276	PF00447(1)	HSF
30147.m014282	PF00447(1)	HSF
30170.m013859	PF00447(1)	HSF
30190.m011156	PF00447(1)	HSF
30147.m014401	PF01698(1)	LFY
29610.m000403	PF00412(2)	LIM
29812.m000202	PF00412(2)	LIM
30147.m014000	PF00412(2)	LIM
30170.m013609	PF00412(2)	LIM
30174.m008997	PF00412(2)	LIM
30190.m011181	PF00412(2)	LIM
27524.m000293	PF03195(1)	LOB
28152.m000905	PF03195(1)	LOB
28207.m000107	PF03195(1)	LOB
28428.m000040	PF03195(1)	LOB
28694.m000665	PF03195(1)	LOB
28859.m000318	PF03195(1)	LOB
29613.m000372	PF03195(1)	LOB
29646.m001112	PF03195(1)	LOB
29661.m000902	PF03195(1)	LOB
29676.m001633	PF03195(1)	LOB
29676.m001634	PF03195(1)	LOB
29729.m002278	PF03195(1)	LOB
29729.m002335	PF03195(1)	LOB
29740.m000470	PF03195(1)	LOB
29740.m000472	PF03195(1)	LOB
29794.m003310	PF03195(1)	LOB
29794.m003311	PF03195(1)	LOB
29814.m000742	PF03195(1)	LOB
29822.m003452	PF03195(1)	LOB
29883.m002035	PF03195(1)	LOB
29900.m001558	PF03195(1)	LOB
29917.m001993	PF03195(1)	LOB
29929.m004500	PF03195(1)	LOB
29957.m001411	PF03195(1)	LOB
30072.m000955	PF03195(1)	LOB
30111.m000703	PF03195(1)	LOB
30143.m001171	PF03195(1)	LOB
30147.m013890	PF03195(1)	LOB
30147.m014053	PF03195(1)	LOB
30147.m014054	PF03195(1)	LOB
30169.m006340	PF03195(1)	LOB
30170.m013752	PF03195(1)	LOB
30174.m008897	PF03195(1)	LOB
30174.m008898	PF03195(1)	LOB
27732.m000277	PF00319(1)	MADS
27866.m000233	PF00319(1)	MADS
27893.m000228	PF00319(1)	MADS
28180.m000391	PF00319(1)	MADS
28348.m000077	PF00319(1)	MADS
28830.m000229	PF00319(1)	MADS
28966.m000534	PF00319(1)	MADS
29333.m001063	PF00319(1)	MADS
29333.m001073	PF00319(1)	MADS
29596.m000699	PF01486(1),PF00319(1)	MADS
29613.m000367	PF00319(1)	MADS
29648.m001978	PF01486(1),PF00319(1)	MADS
29653.m000299	PF00319(1)	MADS
29693.m002039	PF00319(1)	MADS
29693.m002041	PF00319(1)	MADS
29693.m002042	PF00319(1)	MADS
29739.m003627	PF00319(1)	MADS
29782.m000119	PF01486(1),PF00319(1)	MADS
29804.m001536	PF01486(1),PF00319(1)	MADS
29813.m001508	PF00319(1)	MADS
29838.m001672	PF00319(1)	MADS
29838.m001673	PF00319(1)	MADS
29838.m001690	PF00319(1)	MADS
29907.m000663	PF01486(1),PF00319(1)	MADS
29908.m005982	PF01486(1),PF00319(1)	MADS
29912.m005524	PF00319(1)	MADS
29929.m004544	PF00319(1)	MADS
30074.m001414	PF00319(1)	MADS
30099.m001671	PF00319(1)	MADS
30099.m001672	PF00319(1)	MADS
30128.m008984	PF00319(1)	MADS
30138.m003939	PF01486(1),PF00319(1)	MADS
30138.m004061	PF00319(1)	MADS
30147.m014133	PF01486(1),PF00319(1)	MADS
30170.m013776	PF01486(1),PF00319(1)	MADS
30174.m008934	PF01486(1),PF00319(1)	MADS
30190.m010925	PF00319(1)	MADS
30199.m000879	PF00319(1)	MADS
30221.m002218	PF01486(1),PF00319(1)	MADS
27613.m000644	PF02536(2)	mTERF
27810.m000641	PF02536(2)	mTERF
27810.m000642	PF02536(1)	mTERF
28128.m000160	PF02536(2)	mTERF
28324.m000395	PF02536(1)	mTERF
28582.m000319	PF02536(1)	mTERF
28582.m000320	PF02536(2)	mTERF
28582.m000321	PF02536(1)	mTERF
28705.m000059	PF02536(2)	mTERF
29577.m000446	PF02536(4)	mTERF
29599.m000171	PF02536(1)	mTERF
29611.m000222	PF02536(1)	mTERF
29633.m000901	PF02536(1)	mTERF
29647.m002004	PF02536(2)	mTERF
29647.m002005	PF02536(2)	mTERF
29686.m000886	PF02536(1)	mTERF
29703.m001536	PF02536(1)	mTERF
29728.m000821	PF02536(1)	mTERF
29813.m001507	PF02536(1)	mTERF
29851.m002450	PF02536(1)	mTERF
29854.m001127	PF02536(2)	mTERF
29908.m006011	PF02536(1)	mTERF
29975.m000750	PF02536(1)	mTERF
30054.m000807	PF02536(2),PF00076(2)	mTERF
30131.m007159	PF02536(4)	mTERF
30131.m007160	PF02536(2),PF05664(1)	mTERF
30138.m003952	PF02536(2)	mTERF
30147.m014533	PF02536(3)	mTERF
30162.m001278	PF02536(3)	mTERF
30169.m006315	PF02536(1)	mTERF
30169.m006610	PF02536(1)	mTERF
30174.m008778	PF02536(1)	mTERF
30190.m010900	PF02536(3)	mTERF
30190.m010965	PF02536(2)	mTERF
42634.m000013	PF02536(2)	mTERF
27763.m000042	PF00249(2)	MYB
27798.m000612	PF00249(2)	MYB
27956.m000359	PF00249(2)	MYB
28154.m000040	PF00249(2)	MYB
28226.m000839	PF00249(2)	MYB
28271.m000023	PF00249(2)	MYB
28288.m000014	PF00249(2)	MYB
28603.m000172	PF00249(2)	MYB
28838.m000246	PF00249(2)	MYB
29602.m000218	PF00249(2)	MYB
29610.m000410	PF00249(2)	MYB
29628.m000773	PF00249(2),PF00226(1)	MYB
29654.m000304	PF00249(4)	MYB
29656.m000479	PF00249(2)	MYB
29680.m001688	PF11831(2),PF00249(2)	MYB
29681.m001296	PF00249(2)	MYB
29681.m001315	PF00249(2)	MYB
29686.m000890	PF00249(2)	MYB
29736.m002013	PF00249(2)	MYB
29739.m003784	PF00249(2)	MYB
29767.m000199	PF00249(2)	MYB
29785.m000932	PF00249(2)	MYB
29788.m000340	PF00249(2)	MYB
29794.m003447	PF00249(3)	MYB
29801.m003096	PF00249(2)	MYB
29813.m001506	PF00249(2)	MYB
29814.m000736	PF00249(2)	MYB
29818.m000395	PF00249(2)	MYB
29823.m000215	PF00249(2)	MYB
29846.m000184	PF00249(3)	MYB
29917.m001977	PF00249(2)	MYB
29917.m001986	PF00249(2)	MYB
29929.m004749	PF00249(2)	MYB
29933.m001381	PF00249(2)	MYB
29933.m001453	PF00249(2)	MYB
29933.m001454	PF00249(2)	MYB
29970.m000987	PF00249(2)	MYB
29983.m003281	PF00249(2)	MYB
30000.m000380	PF00249(2)	MYB
30054.m000809	PF00249(2)	MYB
30055.m001589	PF00249(2)	MYB
30064.m000484	PF00249(2)	MYB
30068.m002544	PF00249(2)	MYB
30076.m004607	PF00249(2)	MYB
30125.m001257	PF00249(2)	MYB
30128.m008730	PF00249(2)	MYB
30131.m007263	PF00249(2)	MYB
30137.m000436	PF00249(2)	MYB
30138.m004082	PF00249(2)	MYB
30147.m013885	PF00249(2)	MYB
30147.m013937	PF00249(2)	MYB
30167.m000852	PF00249(2)	MYB
30169.m006322	PF00249(2)	MYB
30170.m013698	PF00249(2)	MYB
30170.m013927	PF00249(2)	MYB
30174.m008717	PF00249(2)	MYB
30174.m008784	PF00249(2)	MYB
30174.m009001	PF00249(2)	MYB
30190.m011004	PF00249(2)	MYB
30190.m011160	PF00249(3)	MYB
30190.m011268	PF00249(2)	MYB
30225.m001689	PF00249(2)	MYB
27782.m000013	PF00249(1)	MYB-related
27810.m000638	PF00249(1)	MYB-related
28052.m000040	PF00249(1)	MYB-related
28117.m000016	PF00249(1)	MYB-related
28161.m000225	PF00249(1)	MYB-related
28448.m000355	PF00249(1)	MYB-related
28489.m000045	PF00249(1)	MYB-related
29005.m000261	PF00249(1)	MYB-related
29005.m000265	PF00249(1)	MYB-related
29155.m000023	PF00249(1)	MYB-related
29212.m000177	PF00249(1)	MYB-related
29278.m000136	PF00249(1)	MYB-related
29589.m001239	PF00249(1)	MYB-related
29631.m001031	PF00249(1)	MYB-related
29633.m000891	PF00249(1)	MYB-related
29638.m000522	PF00249(1)	MYB-related
29648.m001920	PF00249(1)	MYB-related
29661.m000926	PF00538(1),PF00249(1)	MYB-related
29677.m000183	PF00249(1)	MYB-related
29680.m001686	PF00249(1)	MYB-related
29706.m001288	PF00249(1)	MYB-related
29706.m001290	PF00249(1)	MYB-related
29706.m001295	PF00249(1)	MYB-related
29706.m001328	PF00538(1),PF00249(1)	MYB-related
29706.m001341	PF00249(1)	MYB-related
29726.m004015	PF06584(1),PF00249(1)	MYB-related
29736.m002089	PF00249(1)	MYB-related
29739.m003608	PF00249(1)	MYB-related
29739.m003610	PF00249(1)	MYB-related
29742.m001447	PF00249(1)	MYB-related
29790.m000811	PF00249(1)	MYB-related
29794.m003333	PF00249(1)	MYB-related
29794.m003366	PF00249(1)	MYB-related
29801.m003198	PF00249(1)	MYB-related
29805.m001497	PF00249(1)	MYB-related
29812.m000204	PF00538(1),PF00249(1)	MYB-related
29816.m000664	PF00249(1)	MYB-related
29822.m003439	PF00249(1)	MYB-related
29825.m000322	PF00249(1)	MYB-related
29826.m000753	PF04433(1),PF00569(1),PF00249(1)	MYB-related
29842.m003592	PF00249(1)	MYB-related
29842.m003644	PF00249(1)	MYB-related
29889.m003258	PF00249(1)	MYB-related
29889.m003351	PF00249(1)	MYB-related
29889.m003386	PF00249(1)	MYB-related
29904.m003061	PF00249(1)	MYB-related
29908.m006031	PF00249(1)	MYB-related
29908.m006268	PF00249(1)	MYB-related
29912.m005376	PF00538(1),PF00249(1)	MYB-related
29912.m005387	PF00249(1)	MYB-related
29927.m000599	PF00249(1)	MYB-related
29933.m001439	PF00249(1)	MYB-related
29933.m001452	PF00249(1)	MYB-related
30005.m001298	PF00249(1)	MYB-related
30027.m000837	PF00249(1)	MYB-related
30066.m000714	PF00249(1)	MYB-related
30072.m000986	PF00249(1)	MYB-related
30073.m002286	PF00249(1)	MYB-related
30076.m004464	PF00249(1)	MYB-related
30076.m004682	PF00249(1)	MYB-related
30078.m002259	PF00249(1)	MYB-related
30078.m002282	PF00249(1)	MYB-related
30078.m002303	PF00249(1)	MYB-related
30078.m002313	PF00249(1)	MYB-related
30086.m000210	PF00249(1)	MYB-related
30093.m000352	PF04433(1),PF00249(1)	MYB-related
30128.m008784	PF06584(1),PF00249(1)	MYB-related
30131.m007077	PF00249(1)	MYB-related
30138.m004053	PF00249(1)	MYB-related
30138.m004054	PF00249(1)	MYB-related
30146.m003509	PF00249(1)	MYB-related
30147.m013749	PF00249(1)	MYB-related
30147.m013751	PF00249(1)	MYB-related
30147.m013964	PF00249(1)	MYB-related
30147.m014028	PF00249(1)	MYB-related
30147.m014041	PF00249(1)	MYB-related
30147.m014198	PF00249(1)	MYB-related
30147.m014337	PF00249(1)	MYB-related
30155.m001616	PF00249(1)	MYB-related
30167.m000867	PF00249(1)	MYB-related
30169.m006375	PF00439(1),PF00249(1)	MYB-related
30169.m006454	PF00249(1)	MYB-related
30169.m006616	PF00249(1)	MYB-related
30170.m013654	PF00249(1)	MYB-related
30170.m013959	PF04433(1),PF00569(1),PF00249(1)	MYB-related
30170.m014046	PF00249(1)	MYB-related
30170.m014056	PF00249(1)	MYB-related
30170.m014226	PF00249(1)	MYB-related
30171.m000418	PF00249(1)	MYB-related
30179.m000558	PF00249(1)	MYB-related
30190.m010884	PF04433(1),PF00569(1),PF00249(1)	MYB-related
30190.m010902	PF00249(1)	MYB-related
30190.m010906	PF00249(1)	MYB-related
30225.m001683	PF00249(1)	MYB-related
30225.m001687	PF00249(1)	MYB-related
30225.m001697	PF00249(1)	MYB-related
30226.m001997	PF00439(1),PF00249(1)	MYB-related
27744.m000093	PF02365(1)	NAC
27950.m000105	PF02365(1)	NAC
27961.m000091	PF02365(1)	NAC
27964.m000369	PF02365(1)	NAC
28011.m000080	PF02365(1)	NAC
28200.m000189	PF02365(1)	NAC
28219.m000090	PF02365(1)	NAC
28226.m000851	PF02365(1)	NAC
28229.m000059	PF02365(1)	NAC
28492.m000489	PF02365(1)	NAC
28623.m000400	PF02365(1)	NAC
28629.m000575	PF02365(1)	NAC
28644.m000924	PF02365(1)	NAC
28649.m000212	PF02365(1)	NAC
28872.m000248	PF02365(1)	NAC
28872.m000252	PF02365(2)	NAC
29000.m000028	PF02365(1)	NAC
29032.m000021	PF02365(1)	NAC
29346.m000115	PF02365(1)	NAC
29382.m000084	PF02365(1)	NAC
29630.m000811	PF02365(1)	NAC
29648.m002012	PF02365(1)	NAC
29650.m000275	PF02365(1)	NAC
29657.m000463	PF02365(1)	NAC
29657.m000465	PF02365(1)	NAC
29657.m000471	PF02365(1)	NAC
29657.m000474	PF02365(1)	NAC
29657.m000482	PF02365(1)	NAC
29657.m000483	PF02365(1)	NAC
29673.m000906	PF02365(2)	NAC
29673.m000910	PF02365(1)	NAC
29679.m000378	PF02365(1)	NAC
29683.m000467	PF02365(1)	NAC
29686.m000865	PF02365(1)	NAC
29725.m000235	PF02365(1)	NAC
29728.m000815	PF02365(1)	NAC
29738.m001046	PF02365(1)	NAC
29764.m000758	PF02365(1)	NAC
29770.m000336	PF02365(1)	NAC
29797.m000353	PF02365(1)	NAC
29813.m001479	PF02365(1)	NAC
29813.m001519	PF02365(1)	NAC
29827.m002555	PF02365(1)	NAC
29830.m001415	PF02365(1)	NAC
29838.m001708	PF02365(1)	NAC
29838.m001714	PF02365(1)	NAC
29841.m002790	PF02365(1)	NAC
29851.m002359	PF02365(1)	NAC
29908.m006143	PF02365(1)	NAC
29912.m005354	PF02365(1)	NAC
29917.m002016	PF02365(1)	NAC
29950.m001171	PF02365(1)	NAC
29950.m001173	PF02365(1)	NAC
29974.m000235	PF02365(1)	NAC
29983.m003125	PF02365(1)	NAC
29983.m003135	PF02365(1)	NAC
29983.m003137	PF02365(1)	NAC
29992.m001406	PF02365(1)	NAC
30032.m000479	PF02365(1)	NAC
30055.m001588	PF02365(1)	NAC
30055.m001612	PF02365(1)	NAC
30063.m001417	PF02365(1)	NAC
30068.m002591	PF02365(1)	NAC
30068.m002619	PF02365(1)	NAC
30073.m002273	PF02365(1)	NAC
30073.m002274	PF02365(1)	NAC
30076.m004475	PF02365(1)	NAC
30076.m004476	PF02365(1)	NAC
30076.m004477	PF02365(1)	NAC
30076.m004478	PF02365(1)	NAC
30076.m004483	PF02365(1)	NAC
30076.m004486	PF02365(1)	NAC
30076.m004487	PF02365(1)	NAC
30076.m004490	PF02365(1)	NAC
30078.m002348	PF02365(1)	NAC
30111.m000742	PF02365(1)	NAC
30128.m009035	PF02365(1)	NAC
30131.m007019	PF02365(1)	NAC
30136.m001048	PF02365(1)	NAC
30138.m004001	PF02365(1)	NAC
30138.m004055	PF02365(1)	NAC
30147.m014211	PF02365(1)	NAC
30147.m014441	PF02365(1)	NAC
30157.m000796	PF02365(1)	NAC
30169.m006343	PF02365(1)	NAC
30169.m006458	PF02365(1)	NAC
30170.m013849	PF02365(1)	NAC
30170.m013995	PF02365(1)	NAC
30170.m014236	PF02365(1)	NAC
30171.m000407	PF02365(1)	NAC
30172.m000206	PF02365(1)	NAC
30174.m009129	PF02365(1)	NAC
30190.m010767	PF02365(1)	NAC
30193.m000709	PF02365(1)	NAC
48859.m000017	PF02365(1)	NAC
30027.m000849	XNOZZLE_AngioX	NOZZLE
27918.m000042	PF04844(1)	OFP
28324.m000401	PF04844(1)	OFP
28324.m000402	PF04844(1)	OFP
28842.m000953	PF04844(1)	OFP
29634.m002164	PF04844(1)	OFP
29647.m002059	PF04844(1)	OFP
29804.m001480	PF04844(1)	OFP
29844.m003282	PF04844(1)	OFP
29872.m000553	PF04844(1)	OFP
29912.m005522	PF04844(1)	OFP
29983.m003314	PF04844(1)	OFP
30026.m001483	PF04844(1)	OFP
30055.m001617	PF04844(1)	OFP
30154.m001118	PF04844(1)	OFP
30170.m014019	PF04844(1),PF03407(1)	OFP
30184.m001166	PF04844(1)	OFP
29736.m002027	PF08536(1)	PBF-2-like
30074.m001347	PF08536(1)	PBF-2-like
27637.m000168	PF04640(1),PF00643(1)	PLATZ
29417.m000034	PF04640(1)	PLATZ
29589.m001281	PF04640(1)	PLATZ
29673.m000935	PF04640(1)	PLATZ
29968.m000644	PF04640(1)	PLATZ
30054.m000824	PF04640(1)	PLATZ
30073.m002298	PF04640(1)	PLATZ
30078.m002228	PF04640(1)	PLATZ
30090.m000247	PF04640(1)	PLATZ
30170.m013811	PF04640(1)	PLATZ
30174.m008836	PF04640(1)	PLATZ
29623.m000322	PF02042(1),PF00564(1)	RWP-RK
29739.m003597	PF02042(1)	RWP-RK
29812.m000200	PF02042(1),PF00564(1)	RWP-RK
29830.m001444	PF02042(1)	RWP-RK
30000.m000371	PF02042(1),PF00564(1)	RWP-RK
30024.m001687	PF02042(1)	RWP-RK
30068.m002527	PF02042(1),PF00564(1)	RWP-RK
30122.m000341	PF02042(1),PF00564(1)	RWP-RK
30138.m004071	PF02042(1)	RWP-RK
30170.m014365	PF02042(1),PF00564(1)	RWP-RK
29805.m001471	PF04689(1)	S1Fa-like
28859.m000326	PF00400(2),XSTER_APX	SAP
28211.m000132	PF03110(1)	SBP
29269.m000250	PF03110(1)	SBP
29726.m003959	PF03110(1)	SBP
29889.m003388	PF03110(1)	SBP
29929.m004627	PF03110(1)	SBP
29929.m004641	PF03110(1)	SBP
29983.m003158	PF03110(1)	SBP
30076.m004574	PF03110(1)	SBP
30138.m003942	PF03110(1)	SBP
30147.m014478	PF03110(1)	SBP
30170.m014245	PF03110(1)	SBP
30174.m008803	PF03110(1)	SBP
30174.m008805	PF03110(1)	SBP
30174.m009082	PF03110(1)	SBP
30190.m011329	PF03110(1)	SBP
29794.m003368	PF04545(1),PF04542(1),PF04539(1)	Sigma70-like
30078.m002307	PF04545(1),PF04542(1),PF04539(1)	Sigma70-like
30148.m001412	PF04545(1),PF04542(1),PF04539(1),PF00140(1)	Sigma70-like
30148.m001468	PF04545(1),PF04542(1),PF04539(1)	Sigma70-like
30169.m006532	PF04539(2),PF04545(1),PF04542(1)	Sigma70-like
27742.m000246	PF05142(1)	SRS
29279.m000131	PF05142(1)	SRS
30131.m007102	PF05142(1)	SRS
30131.m007187	PF05142(1)	SRS
30170.m014124	PF05142(1)	SRS
28060.m000072	PF02135(1),PF00651(1)	TAZ
29661.m000912	PF02135(1)	TAZ
30147.m013825	PF02135(1),PF00651(1)	TAZ
29638.m000529	PF03634(1)	TCP
29638.m000530	PF03634(1)	TCP
29646.m001100	PF03634(1)	TCP
29646.m001101	PF03634(1)	TCP
29693.m001968	PF03634(1)	TCP
29728.m000800	PF03634(1)	TCP
29738.m001041	PF03634(1)	TCP
29813.m001457	PF03634(1)	TCP
29905.m000443	PF03634(1)	TCP
29929.m004612	PF03634(1)	TCP
30014.m000446	PF03634(1)	TCP
30032.m000457	PF03634(1),PF00795(1)	TCP
30078.m002308	PF03634(1)	TCP
30093.m000364	PF03634(1)	TCP
30131.m007038	PF03634(1)	TCP
30138.m003959	PF03634(1)	TCP
30147.m014114	PF03634(1)	TCP
30147.m014152	PF03634(1)	TCP
30167.m000856	PF03634(1)	TCP
30174.m008721	PF03634(1)	TCP
30174.m008944	PF03634(1)	TCP
30192.m000545	PF03634(1)	TCP
29653.m000290	PF09425(1),PF06200(1)	Tify
29693.m001988	PF09425(1),PF06200(1)	Tify
29693.m001989	PF09425(1),PF06200(1)	Tify
29727.m000494	PF09425(1),PF06200(1)	Tify
29739.m003659	PF09425(1),PF06200(1)	Tify
29739.m003727	PF09425(1),PF06200(1)	Tify
29765.m000754	PF09425(1),PF06200(1)	Tify
29844.m003225	PF09425(1),PF06200(1)	Tify
29848.m004713	PF06200(1)	Tify
29962.m000052	PF09425(1),PF06200(1)	Tify
30128.m009047	PF09425(1),PF06200(1)	Tify
28281.m000380	PF00612(2),PF01833(1),PF00023(1)	TIG
29929.m004634	PF00612(2),PF03859(1),PF01833(1),PF00023(1)	TIG
28077.m000081	PF10545(1),PF00696(1),XtrihelixX	Trihelix
29709.m001180	PF10545(1),XtrihelixX	Trihelix
29815.m000504	PF10545(1),PF00696(1),XtrihelixX	Trihelix
29872.m000548	PF10545(1),XtrihelixX	Trihelix
29900.m001628	PF10545(1),XtrihelixX	Trihelix
30147.m014528	PF07521(1),PF00753(1),XtrihelixX	Trihelix
30204.m001751	PF10545(1),XtrihelixX	Trihelix
30206.m000769	PF10545(1),XtrihelixX	Trihelix
28308.m000066	XtrihelixX	Trihelix
29092.m000461	XtrihelixX	Trihelix
29428.m000319	XtrihelixX	Trihelix
29576.m000223	XtrihelixX	Trihelix
29576.m000224	XtrihelixX	Trihelix
29576.m000226	XtrihelixX	Trihelix
29576.m000233	XtrihelixX	Trihelix
29610.m000402	XtrihelixX	Trihelix
29727.m000472	XtrihelixX	Trihelix
29739.m003611	XtrihelixX	Trihelix
29814.m000741	XtrihelixX	Trihelix
29815.m000502	XtrihelixX	Trihelix
29827.m002603	XtrihelixX	Trihelix
29912.m005554	XtrihelixX	Trihelix
29929.m004704	XtrihelixX	Trihelix
30068.m002635	XtrihelixX	Trihelix
30128.m008552	XtrihelixX	Trihelix
30128.m008610	XtrihelixX	Trihelix
30131.m007174	XtrihelixX	Trihelix
27894.m000802	PF01167(1),PF00646(1)	TUB
29634.m002123	PF01167(1),PF00646(1)	TUB
29647.m002026	PF01167(1),PF00646(1)	TUB
29726.m003984	PF01167(1),PF00646(1)	TUB
29863.m001041	PF01167(1),PF00646(1)	TUB
30131.m006897	PF01167(1)	TUB
30170.m014061	PF01167(1),PF00646(1)	TUB
29080.m000175	XULTX	ULT
29983.m003255	XULTX	ULT
29900.m001547	XVOZX	VOZ
27613.m000639	PF03106(2)	WRKY
27996.m000145	PF03106(1)	WRKY
28040.m000035	PF03106(1)	WRKY
28455.m000362	PF10533(1),PF03106(1)	WRKY
28644.m000915	PF03106(1)	WRKY
28690.m000025	PF03106(1)	WRKY
28966.m000524	PF03106(2)	WRKY
29598.m000445	PF10533(1),PF03106(1)	WRKY
29635.m000468	PF03106(2)	WRKY
29644.m000187	PF10533(1),PF03106(1)	WRKY
29687.m000562	PF03106(2)	WRKY
29693.m002060	PF03106(1)	WRKY
29709.m001171	PF03106(1)	WRKY
29717.m000222	PF03106(2)	WRKY
29729.m002330	PF03106(1)	WRKY
29729.m002369	PF03106(1)	WRKY
29729.m002370	PF03106(1)	WRKY
29736.m002023	PF03106(1)	WRKY
29739.m003586	PF03106(1)	WRKY
29767.m000208	PF03106(1)	WRKY
29771.m000072	PF03106(1)	WRKY
29805.m001504	PF03106(2)	WRKY
29820.m001029	PF03106(2)	WRKY
29822.m003484	PF03106(1)	WRKY
29842.m003555	PF03106(1)	WRKY
29848.m004464	PF10533(1),PF03106(1)	WRKY
29848.m004539	PF03106(2)	WRKY
29848.m004544	PF03106(1)	WRKY
29848.m004545	PF03106(1)	WRKY
29883.m002008	PF10533(1),PF03106(1)	WRKY
29889.m003321	PF03106(1)	WRKY
29915.m000479	PF03106(1)	WRKY
29929.m004587	PF03106(2)	WRKY
29929.m004624	PF03106(1)	WRKY
29949.m000123	PF03106(2)	WRKY
29990.m000497	PF03106(1)	WRKY
30010.m000675	PF03106(1)	WRKY
30026.m001461	PF03106(1)	WRKY
30064.m000506	PF03106(1)	WRKY
30076.m004548	PF03106(1)	WRKY
30076.m004623	PF03106(1)	WRKY
30076.m004648	PF03106(1)	WRKY
30131.m006850	PF03106(1)	WRKY
30147.m014087	PF03106(1)	WRKY
30147.m014474	PF03106(1)	WRKY
30169.m006533	PF03106(1)	WRKY
30169.m006581	PF03106(1)	WRKY
30170.m013832	PF10533(1),PF03106(1)	WRKY
30174.m008651	PF03106(1)	WRKY
30174.m008663	PF03106(1)	WRKY
30174.m008669	PF03106(1)	WRKY
30174.m009135	PF03106(1)	WRKY
30174.m009166	PF03106(2)	WRKY
30190.m010814	PF03106(1)	WRKY
30190.m010908	PF03106(1)	WRKY
30190.m011276	PF03106(1)	WRKY
30190.m011278	PF03106(1)	WRKY
43951.m000016	PF03106(1)	WRKY
27895.m000041	PF04770(1)	zf-HD
27895.m000042	PF04770(1)	zf-HD
28154.m000038	PF04770(1)	zf-HD
29634.m002128	PF04770(1)	zf-HD
29680.m001715	PF04770(1)	zf-HD
29806.m000981	PF04770(1)	zf-HD
29813.m001485	PF04770(1)	zf-HD
29908.m006226	PF04770(1)	zf-HD
29983.m003297	PF04770(1)	zf-HD
30138.m004081	PF04770(1)	zf-HD
30170.m014054	PF04770(1)	zf-HD

## Sheet: TF expression
Supplementary Table S9. Expression of castor transcription factors. R. communis transcription factors were assigned using pfam domains and the analysis included data listed at http://plntfdb.bio.uni-potsdam.de/v3.0/ (TF families sheet). Arabidopsis homologues (TF expression sheet) were assigned after BLAST P alignment against the TAIR database. Endosperm-specific genes are marked x - transcripts …
Gene	Castor db designation	Transcription factor family	Arabidopsis orthologue (TAIR9 )	Arabidopsis orthologue	Endosperm II/III FPKM	Endosperm V/VI FPKM	Germinating seed FPKM	Leaf FPKM	Male flowers FPKM	Endosperm specific	Germinating seed specific	Leaf specific	Male flower specific
27395.m000081	zinc finger protein, putative	C2C2-Dof	ADOF1; DNA binding / transcription factor	AT1G51700.1	3.89647	1.9992	5.17663	4.99865	5.75637
27401.m000280	homeobox protein, putative	HB	ATHB-2 (ARABIDOPSIS THALIANA HOMEOBOX PROTEIN 2); DNA binding / protein homodimerization/ sequence-specific DNA binding / transcription factor	AT4G16780.1	25.3117	27.6995	39.1919	26.5171	62.0225
27401.m000291	Ethylene-responsive transcription factor, putative	AP2-EREBP	ERF5 (ETHYLENE RESPONSIVE ELEMENT BINDING FACTOR 5); DNA binding / transcription activator/ transcription factor	AT5G47230.1	0.857315	0	12.0407	1.19432	1.94315
27451.m000248	transcription regulator, putative	GeBP	transcription regulator	AT3G04930.1	11.01	4.87581	16.6853	18.1876	7.51876
27471.m000409	Protein WUSCHEL, putative	HB	WUS (WUSCHEL); DNA binding / protein binding / transcription factor/ transcription regulator	AT2G17950.1	0	0	0	0	45.2303				x
27482.m000151	Protein BABY BOOM, putative	AP2-EREBP	AIL6 (AINTEGUMENTA-LIKE 6); DNA binding / transcription factor	AT5G10510.2	78.1769	60.2922	73.4298	0	0
27494.m000044	GATA transcription factor, putative	C2C2-GATA	zinc finger (GATA type) family protein	AT3G54810.1	26.6329	21.6814	45.0683	46.3052	15.6297
27494.m000045	Auxin response factor, putative	ARF	ARF16 (AUXIN RESPONSE FACTOR 16); miRNA binding / transcription factor	AT4G30080.1	8.73934	6.81185	9.21762	16.7535	9.1735
27496.m000094	conserved hypothetical protein	GRF	AtGRF4 (GROWTH-REGULATING FACTOR 4); transcription activator	AT3G52910.1	15.0563	15.9035	2.78408	0.650858	1.31359
27506.m000051	zinc finger protein, putative	C2C2-CO-like	zinc finger (B-box type) family protein	AT5G57660.1	3.37662	2.66116	18.2294	373.417	110.718
27524.m000293	LOB domain-containing protein, putative	LOB	LBD42 (LOB DOMAIN-CONTAINING PROTEIN 42)	AT1G68510.1	69.8411	89.5236	4.18844	0	0
27524.m000294	conserved hypothetical protein	C2C2-CO-like	zinc finger (B-box type) family protein	AT1G25440.1	1.36794	0	13.6576	32.6057	8.94505
27524.m000298	DNA binding protein, putative	AP2-EREBP	AP2 domain-containing transcription factor, putative	AT3G25890.2	97.0219	34.4501	48.7479	77.9196	24.8512
27529.m000047	Chitin-inducible gibberellin-responsive protein, putative	GRAS	SCL13 (Scarecrow-like 13); transcription factor	AT4G17230.1	33.3681	14.277	39.3034	44.3984	46.2727
27538.m000326	GATA transcription factor, putative	C2C2-GATA	zinc finger (GATA type) family protein	AT1G08010.2	16.3008	9.90908	10.1098	33.0492	10.3214
27538.m000327	Auxin response factor, putative	ARF	ARF10 (AUXIN RESPONSE FACTOR 10); miRNA binding / transcription factor	AT2G28350.1	18.7186	11.0792	11.4119	7.12603	66.6723
27538.m000332	DNA binding protein, putative	HB	REV (REVOLUTA); DNA binding / lipid binding / transcription factor	AT5G60690.1	77.4465	41.9173	21.5058	31.5713	5.6086
27568.m000253	conserved hypothetical protein	GRAS	scarecrow-like transcription factor 9 (SCL9)	AT2G37650.1	12.6807	7.12285	26.8392	15.0598	22.5294
27585.m000144	Ethylene-responsive transcription factor, putative	AP2-EREBP	RAP2.12; DNA binding / transcription factor	AT1G53910.2	248.453	121.652	410.172	200.005	282.239
27613.m000639	WRKY transcription factor, putative	WRKY	WRKY20; transcription factor	AT4G26640.2	13.3464	8.15332	17.7518	13.4522	18.4913
27613.m000642	Chitin-inducible gibberellin-responsive protein, putative	GRAS	SCL5; transcription factor	AT1G50600.1	32.6916	16.8033	36.3353	20.2955	19.7476
27613.m000644	conserved hypothetical protein	mTERF	mitochondrial transcription termination factor family protein / mTERF family protein	AT5G55580.1	11.2904	5.15648	12.5008	21.9156	2.30337
27637.m000168	binding, putative	PLATZ	unknown protein	AT1G31040.1	22.888	0	0	0	2.03249
27647.m000179	two-component sensor histidine kinase bacteria, putative	ARR-B	ARR2 (ARABIDOPSIS RESPONSE REGULATOR 2); transcription factor/ two-component response regulator	AT4G16110.1	29.4686	21.0428	28.4286	33.6595	31.6426
27699.m000212	ccaat-binding transcription factor subunit A, putative	CCAAT	NF-YB3 (NUCLEAR FACTOR Y, SUBUNIT B3); transcription factor	AT4G14540.1	3.10006	2.62827	7.66715	10.3036	7.41932
27742.m000246	transcription factor, putative	SRS	LRP1 (LATERAL ROOT PRIMORDIUM 1); protein homodimerization	AT5G12330.1	31.3257	5.82538	3.71791	29.2544	5.01568
27751.m000168	DNA binding protein, putative	bHLH	BHLH038; DNA binding / transcription factor	AT3G56970.1	0	0	0	0	1.07036				x
27751.m000169	DNA binding protein, putative	bHLH	BHLH038; DNA binding / transcription factor	AT3G56970.1	0	0	0	5.03739	0			x
27757.m000022	conserved hypothetical protein	G2-like	DNA binding / transcription factor	AT2G38300.1	0	0	0	2.50537	0			x
27763.m000042	r2r3-myb transcription factor, putative	MYB	MYB113 (myb domain protein 113); DNA binding / transcription factor	AT1G66370.1	0	0	2.72728	0	0		x
27798.m000612	r2r3-myb transcription factor, putative	MYB	AtMYB1 (myb domain protein 1); DNA binding / transcription factor	AT3G09230.1	17.1314	8.77668	7.27007	11.9638	8.02422
27810.m000633	nucleic acid binding protein, putative	C3H	zinc finger (CCCH-type) family protein	AT2G41900.1	41.0421	26.2383	34.945	32.0918	46.4214
27810.m000634	nucleic acid binding protein, putative	C3H	zinc finger (CCCH-type) family protein	AT2G41900.1	50.9053	15.1755	54.0529	67.9548	37.5258
27810.m000638	conserved hypothetical protein	MYB-related	PHD finger protein-related	AT1G68030.1	11.4553	7.28718	10.7998	6.14846	9.64828
27810.m000639	hypothetical protein	AP2-EREBP	AP2 domain-containing transcription factor, putative	AT3G57600.1	0	0	0	4.02637	0			x
27810.m000642	conserved hypothetical protein	mTERF	mitochondrial transcription termination factor family protein / mTERF family protein	AT5G07900.1	6.91684	2.31076	4.74881	2.97764	1.58935
27810.m000669	hypothetical protein	AP2-EREBP	AIL5 (AINTEGUMENTA-LIKE 5); DNA binding / transcription factor	AT5G57390.1	4.17789	5.97663	0	0	0	x
27843.m000161	conserved hypothetical protein	C3H	KH domain-containing protein / zinc finger (CCCH type) family protein	AT5G06770.1	43.8014	22.5969	37.5277	48.9756	19.9383
27843.m000162	conserved hypothetical protein	C3H	KH domain-containing protein / zinc finger (CCCH type) family protein	AT3G12130.1	45.736	19.5649	41.0485	62.4235	31.5618
27894.m000802	conserved hypothetical protein	TUB	AtTLP7 (TUBBY LIKE PROTEIN 7); phosphoric diester hydrolase/ transcription factor	AT1G53320.1	18.0421	11.2833	14.7224	21.333	28.0334
27895.m000041	conserved hypothetical protein	zf-HD	AtHB34 (ARABIDOPSIS THALIANA HOMEOBOX PROTEIN 34); DNA binding / transcription factor	AT3G28920.1	35.7011	50.3492	98.7812	112.357	134.659
27895.m000042	transcription factor, putative	zf-HD	MIF2 (MINI ZINC FINGER 2); DNA binding	AT3G28917.1	0	0	0	0	20.0162				x
27904.m000217	Ethylene-responsive transcription factor, putative	AP2-EREBP	ERF4 (ETHYLENE RESPONSIVE ELEMENT BINDING FACTOR 4); DNA binding / protein binding / transcription factor/ transcription repressor	AT3G15210.1	6.85773	2.79631	49.8841	20.5887	13.4155
27914.m000409	transcription factor, putative	G2-like	KAN (KANADI); transcription factor	AT5G16560.1	0	2.39666	4.28348	5.29602	9.65105
27914.m000423	conserved hypothetical protein	FAR1	far-red impaired responsive family protein / FAR1 family protein	AT3G59470.1	12.1925	6.54433	6.87492	8.84897	15.9961
27918.m000042	hypothetical protein	OFP	OFP2 (OVATE FAMILY PROTEIN 2)	AT2G30400.1	142.186	49.0853	11.4151	3.66072	5.83521
27940.m000323	GATA transcription factor, putative	C2C2-GATA	zinc finger (GATA type) family protein	AT4G17570.1	32.344	18.8776	34.7927	29.7173	19.6521
27950.m000105	transcription factor, putative	NAC	CUC2 (CUP-SHAPED COTYLEDON 2); transcription factor	AT5G53950.1	2.06386	1.3344	0	1.46203	16.7825
27961.m000091	NAC domain-containing protein, putative	NAC	ATNAC2 (ARABIDOPSIS NAC DOMAIN CONTAINING PROTEIN 2); transcription factor	AT3G15510.1	22.3494	4.33563	13.9588	2.66149	403.959
27964.m000347	homeobox protein, putative	HB	ATHB-7 (ARABIDOPSIS THALIANA HOMEOBOX 7); transcription activator/ transcription factor	AT2G46680.1	0	0	33.7661	16.0991	0
27964.m000352	DNA binding protein, putative	bHLH	basic helix-loop-helix (bHLH) family protein	AT4G00870.1	0.413153	0	2.09427	13.4882	6.06991
27964.m000356	transcription factor, putative	bHLH	MYC2; DNA binding / transcription activator/ transcription factor	AT1G32640.1	0	0	0	5.07752	0			x
27964.m000369	NAC domain-containing protein, putative	NAC	EMB2301 (EMBRYO DEFECTIVE 2301); transcription activator/ transcription factor	AT2G46770.1	0	0	0	0	3.186				x
27965.m000108	DNA binding protein, putative	AP2-EREBP	ABR1 (ABA REPRESSOR1); DNA binding / transcription factor	AT5G64750.1	0.852539	0	13.7726	0	8.38241
27973.m000086	DNA binding protein, putative	G2-like	KAN (KANADI); transcription factor	AT5G16560.1	2.37437	0	2.45875	2.42098	2.81992
27985.m000859	hypothetical protein	C2C2-Dof	Dof-type zinc finger domain-containing protein	AT1G21340.1	3.38523	1.09741	0	2.08844	155.439
27996.m000145	WRKY transcription factor, putative	WRKY	WRKY14; transcription factor	AT1G30650.1	0	0	1.36641	0	0		x
27996.m000153	DNA binding protein, putative	bHLH	basic helix-loop-helix (bHLH) family protein	AT2G34820.1	0	0	0	0	5.50002				x
28008.m000029	DNA-binding protein RAV1, putative	AP2-EREBP	AP2 domain-containing transcription factor, putative	AT1G51120.1	3.3328	3.91746	6.84281	12.0053	1.3122
28035.m000366	conserved hypothetical protein	C2C2-GATA	zinc finger (GATA type) family protein	AT3G20750.1	8.46179	0	0	0	0	x II
28040.m000035	WRKY transcription factor, putative	WRKY	WRKY13; transcription factor	AT4G39410.1	0	0	0	5.90397	0			x
28049.m000300	Ethylene-responsive transcription factor, putative	AP2-EREBP	CRF6 (CYTOKININ RESPONSE FACTOR 6); DNA binding / transcription factor	AT3G61630.1	2.20866	1.18815	4.0422	2.62008	4.36731
28052.m000040	r2r3-myb transcription factor, putative	MYB-related	ATMYB16 (MYB DOMAIN PROTEIN 16); DNA binding / transcription factor	AT5G15310.1	0	0	1.67101	32.585	9.61951
28060.m000072	protein binding protein, putative	TAZ	BT3 (BTB AND TAZ DOMAIN PROTEIN 3); protein binding / transcription regulator	AT1G05690.1	49.2327	54.3637	55.688	24.6142	45.9936
28076.m000420	RNA m5u methyltransferase, putative	C3H	zinc finger (CCCH-type) family protein	AT2G28450.1	40.0569	21.3241	10.9834	11.2185	10.9995
28077.m000081	Uridylate kinase, putative	Trihelix	aspartate/glutamate/uridylate kinase family protein	AT3G10030.1	3.69489	3.4143	5.58623	3.11973	5.6295
28095.m000094	DNA binding protein, putative	bZIP	bZIP transcription factor family protein	AT4G35040.1	36.1264	15.3895	28.4647	35.6823	31.6187
28102.m000106	Protein WUSCHEL, putative	HB	WOX1 (WUSCHEL related homeobox 1); transcription factor	AT3G18010.1	0	0.817238	1.08071	1.7124	0
28117.m000016	conserved hypothetical protein	MYB-related			0	0	0	6.34465	0			x
28128.m000160	conserved hypothetical protein	mTERF	mitochondrial transcription termination factor-related / mTERF-related	AT5G64950.1	11.3244	4.13442	3.71727	4.75288	3.24593
28152.m000873	Homeobox protein HAT3.1, putative	HB	HAT3.1; DNA binding / sequence-specific DNA binding / transcription activator/ transcription factor	AT3G19510.1	29.0275	18.3192	15.0874	9.84866	16.3005
28152.m000905	LOB domain-containing protein, putative	LOB	LBD38 (LOB DOMAIN-CONTAINING PROTEIN 38)	AT3G49940.1	0	0	0	6.49238	0			x
28154.m000038	transcription factor, putative	zf-HD	AtHB31 (ARABIDOPSIS THALIANA HOMEOBOX PROTEIN 31); DNA binding / transcription factor	AT1G14440.2	1.0091	3.33515	30.1801	11.4895	2.53233
28154.m000040	r2r3-myb transcription factor, putative	MYB	MYB3 (MYB DOMAIN PROTEIN 3); DNA binding / transcription factor	AT1G22640.1	18.7034	9.90627	15.377	14.3093	37.2172
28161.m000228	TRANSPARENT TESTA 1 protein, putative	C2H2	STOP1 (sensitive to proton rhizotoxicity 1); nucleic acid binding / transcription factor/ zinc ion binding	AT1G34370.1	15.4161	10.5723	6.92394	16.2014	12.1762
28162.m000123	phd/F-box containing protein, putative	Alfin-like	AL1 (ALFIN-LIKE 1); DNA binding / methylated histone residue binding	AT5G05610.2	76.62	55.3206	26.2369	33.2967	41.2961
28166.m001040	Chitin-inducible gibberellin-responsive protein, putative	GRAS	PAT1 (phytochrome a signal transduction 1); signal transducer/ transcription factor	AT5G48150.2	12.9291	9.69001	101.313	3.50014	51.2453
28166.m001054	DNA binding protein, putative	bHLH	ILR3 (iaa-leucine resistant3); DNA binding / transcription factor	AT5G54680.1	84.8789	80.0353	96.1547	146.271	127.403
28179.m000457	DNA binding protein, putative	bHLH	bHLH093 (beta HLH protein 93); DNA binding / transcription factor	AT5G65640.1	22.0968	10.4487	11.4356	0	1.47486
28179.m000479	DNA binding protein, putative	bHLH	basic helix-loop-helix (bHLH) family protein	AT4G37850.1	1.52046	0	3.73486	0	0
28192.m000255	Ethylene-responsive transcription factor 1A, putative	AP2-EREBP	ATERF-1 (ETHYLENE RESPONSIVE ELEMENT BINDING FACTOR 1); DNA binding / transcription activator/ transcription factor	AT4G17500.1	5.75227	1.98331	29.6244	4.28883	45.6692
28196.m000211	Transcription factor TGA1, putative	bZIP	TGA1; DNA binding / calmodulin binding / transcription factor	AT5G65210.5	3.60371	2.15332	1.7669	2.29277	0.639831
28200.m000189	NAC domain-containing protein, putative	NAC	ANAC007 (ARABIDOPSIS NAC 007); transcription factor	AT1G12260.1	0	0	0.893856	6.2186	1.23549
28200.m000191	Axial regulator YABBY1, putative	C2C2-YABBY	AFO (ABNORMAL FLORAL ORGANS); protein binding / transcription factor/ transcription regulator	AT2G45190.1	3.40224	19.2944	19.8255	15.8024	0
28202.m000129	smad nuclear interacting protein, putative	FHA	forkhead-associated domain-containing protein / FHA domain-containing protein	AT5G38840.1	17.3006	12.4626	13.0825	6.52493	15.0696
28206.m000104	DNA binding protein, putative	AP2-EREBP	RAP2.4 (related to AP2 4); DNA binding / transcription factor	AT1G78080.1	58.5758	8.2486	358.513	163.687	72.2253
28207.m000104	transcription factor, putative	C2C2-CO-like	zinc finger (B-box type) family protein	AT1G25440.1	0	0	0	137.987	3.9101
28207.m000107	LOB domain-containing protein, putative	LOB	LBD41 (LOB DOMAIN-CONTAINING PROTEIN 41)	AT3G02550.1	1.01869	0	10.5422	0	6.60658
28211.m000132	Squamosa promoter-binding protein, putative	SBP	SPL5 (SQUAMOSA PROMOTER BINDING PROTEIN-LIKE 5); DNA binding / transcription factor	AT3G15270.1	2.14547	0	0	23.7427	6.13278
28219.m000090	NAC domain-containing protein, putative	NAC	RD26 (RESPONSIVE TO DESICCATION 26); transcription activator/ transcription factor	AT4G27410.2	6.36389	2.27449	12.7912	7.85008	162.35
28226.m000839	r2r3-myb transcription factor, putative	MYB	TT2 (TRANSPARENT TESTA 2); DNA binding / transcription factor	AT5G35550.1	0	0	0	6.47509	12.5711
28226.m000857	DNA binding protein, putative	bZIP	BZIP9 (BASIC LEUCINE ZIPPER 9); DNA binding / protein heterodimerization/ transcription factor	AT5G24800.1	52.4477	12.197	36.0749	33.6213	91.2084
28229.m000059	conserved hypothetical protein	NAC	anac094 (Arabidopsis NAC domain containing protein 94); transcription factor	AT5G39820.1	0	0	0	0	3.78231				x
28271.m000023	DNA binding protein, putative	MYB	MYB62 (myb domain protein 62); DNA binding / transcription factor	AT1G68320.1	0	0	0	3.4179	12.7642
28281.m000380	calmodulin-binding transcription activator (camta), plants, putative	TIG	SR1 (SIGNAL RESPONSIVE 1); calmodulin binding / transcription regulator	AT2G22300.2	18.4652	11.9388	25.8708	17.8376	49.1834
28288.m000014	DNA binding protein, putative	MYB	myb family transcription factor	AT2G38090.1	18.782	4.25744	70.9847	51.4653	36.2016
28307.m000017	transcription factor, putative	HB	ATHB6; DNA binding / protein binding / sequence-specific DNA binding / transcription activator/ transcription factor	AT2G22430.1	30.234	7.48096	209.519	161.699	202.307
28308.m000066	transcription factor, putative	Trihelix	transcription factor	AT5G01380.1	5.39438	1.40343	4.69962	0	1.75386
28320.m001098	conserved hypothetical protein	C3H	zinc finger (CCCH-type) family protein	AT3G19360.1	23.7547	7.48189	18.673	10.6058	8.94661
28320.m001139	DNA binding protein, putative	AP2-EREBP	SHN1 (SHINE 1); DNA binding / sequence-specific DNA binding / transcription factor	AT1G15360.1	0	0	0	24.6065	0			x
28324.m000395	conserved hypothetical protein	mTERF	mitochondrial transcription termination factor-related / mTERF-related	AT2G36000.1	3.8846	1.5559	4.43487	51.4875	7.91987
28324.m000396	E2F4,5, putative	E2F-DP	E2F3 (E2F TRANSCRIPTION FACTOR 3); DNA binding / transcription factor	AT2G36010.1	7.83279	3.3023	6.13203	2.78581	4.20663
28324.m000401	conserved hypothetical protein	OFP	FUNCTIONS IN: molecular_function unknown; INVOLVED IN: biological_process unknown; LOCATED IN: cellular_component unknown; CONTAINS InterPro DOMAIN/s: Protein of unknown function DUF623, plant (InterPro:IPR006458); BEST Arabidopsis thaliana protein match is: OFP6 (OVATE FAMILY PROTEIN 6) (TAIR:AT3G52525.1); Has 230 Blast hits to 230 proteins in 12 species: Archae - 0; Bacteria - 0; Metazoa - 0; F…	AT2G36026.1	1.48817	0	4.39905	2.45309	0
28324.m000402	conserved hypothetical protein	OFP	OFP13 (ARABIDOPSIS THALIANA OVATE FAMILY PROTEIN 13)	AT5G04820.1	0	0	1.14052	35.5524	3.88873
28353.m000054	DNA binding protein, putative	AP2-EREBP	ERF38 (ERF FAMILY PROTEIN 38); DNA binding / transcription factor	AT2G35700.1	0	0	0	6.85489	0			x
28357.m000094	cold shock protein, putative	CSD	ATGRP2B (GLYCINE-RICH PROTEIN 2B); DNA binding / nucleic acid binding / zinc ion binding	AT2G21060.1	9.64876	6.27539	4.01622	5.09625	3.52912
28455.m000362	WRKY transcription factor, putative	WRKY	WRKY21; calmodulin binding / transcription factor	AT2G30590.1	0.634219	0	0	10.3959	6.6825
28489.m000045	conserved hypothetical protein	MYB-related	DNA binding / transcription factor	AT3G52250.1	31.9192	28.7812	45.206	24.945	44.6916
28525.m000265	TFIIH basal transcription factor complex subunit, putative	BSD	transcription factor-related	AT1G55750.1	22.4468	13.6432	15.0288	10.0717	16.4887
28543.m000390	conserved hypothetical protein	BSD	BSD domain-containing protein	AT2G10950.1	27.3329	13.6538	18.3148	20.6472	39.539
28552.m000029	Ethylene-responsive transcription factor, putative	AP2-EREBP	ERF5 (ETHYLENE RESPONSIVE ELEMENT BINDING FACTOR 5); DNA binding / transcription activator/ transcription factor	AT5G47230.1	1.24296	0	19.8598	1.96691	1.87008
28567.m000052	Transcription factor ICE1, putative	bHLH	basic helix-loop-helix (bHLH) family protein	AT2G31210.1	12.709	7.39976	3.25089	0	293.49
28578.m000034	Homeobox-leucine zipper protein HAT14, putative	HB	HAT14 (HOMEOBOX FROM ARABIDOPSIS THALIANA); DNA binding / transcription factor	AT5G06710.1	0.526901	1.4964	5.62331	18.8631	7.27209
28582.m000316	transcription factor, putative	G2-like	myb family transcription factor	AT5G06800.1	0	0	0.767598	0	0		x
28582.m000317	transcription factor, putative	G2-like	myb family transcription factor	AT5G06800.1	0.764843	0	0	1.27837	0.939181
28582.m000318	conserved hypothetical protein	G2-like	RNA recognition motif (RRM)-containing protein	AT3G15010.2	13.132	6.00929	6.489	8.94092	4.58363
28582.m000319	conserved hypothetical protein	mTERF	mitochondrial transcription termination factor-related / mTERF-related	AT5G06810.1	7.16414	4.54713	3.40031	4.08096	3.50294
28582.m000320	conserved hypothetical protein	mTERF	mitochondrial transcription termination factor-related / mTERF-related	AT5G06810.1	9.55942	4.25646	7.47856	6.92592	5.27777
28582.m000321	conserved hypothetical protein	mTERF	mitochondrial transcription termination factor-related / mTERF-related	AT5G06810.1	8.75653	4.71368	2.61551	4.5046	4.05692
28603.m000172	asymmetric leaves1 and rough sheath, putative	MYB	AS1 (ASYMMETRIC LEAVES 1); DNA binding / protein homodimerization/ transcription factor	AT2G37630.1	9.77617	8.36915	23.9139	36.3017	1.88177
28617.m000204	Transcription factor RF2a, putative	bZIP	bZIP family transcription factor	AT1G58110.2	17.637	9.50291	18.775	31.6557	26.891
28623.m000400	NAC domain-containing protein, putative	NAC	VND1 (VASCULAR RELATED NAC-DOMAIN PROTEIN 1); transcription factor	AT2G18060.1	0	0	0.942996	3.63971	0.786098
28641.m000082	AP2 domain transcription factor RAP2.3, putative	AP2-EREBP	CRF1 (CYTOKININ RESPONSE FACTOR 1); DNA binding / transcription factor	AT4G11140.1	1.38038	0	11.2994	16.6701	6.24102
28644.m000924	transcription factor, putative	NAC	anac016 (Arabidopsis NAC domain containing protein 16); transcription factor	AT1G34180.2	48.5271	21.5882	51.0786	69.6259	89.9417
28649.m000212	hypothetical protein	NAC	ANAC100 (ARABIDOPSIS NAC DOMAIN CONTAINING PROTEIN 100); transcription factor	AT5G61430.1	3.2378	0	32.8749	3.6641	3.1788
28650.m000186	Chitin-inducible gibberellin-responsive protein, putative	GRAS	scarecrow transcription factor family protein	AT2G29060.1	2.19706	0.434496	0	4.9558	1.3091
28650.m000187	transcription factor, putative	GRAS	SCL14 (SCARECROW-LIKE 14); transcription factor	AT1G07530.1	7.40239	3.47903	9.54965	28.249	15.1034
28650.m000189	Chitin-inducible gibberellin-responsive protein, putative	GRAS	scarecrow transcription factor family protein	AT2G29060.1	0	0	1.36318	0.535864	0
28650.m000190	transcription factor, putative	GRAS	SCL14 (SCARECROW-LIKE 14); transcription factor	AT1G07530.1	6.99501	5.22625	22.2196	7.63266	9.19593
28650.m000191	transcription factor, putative	GRAS	SCL14 (SCARECROW-LIKE 14); transcription factor	AT1G07530.1	20.9726	10.5091	21.6391	26.7069	20.0814
28677.m000055	DELLA protein GAI, putative	GRAS	RGL2 (RGA-LIKE 2); transcription factor	AT3G03450.1	29.6626	63.0896	160.469	141.252	45.9344
28690.m000025	conserved hypothetical protein	WRKY	WRKY30; transcription factor	AT5G24110.1	4.45938	0	13.0666	23.1799	2.65331
28694.m000665	LOB domain-containing protein, putative	LOB	LBD22 (LOB DOMAIN-CONTAINING PROTEIN 22)	AT3G13850.1	0	0	0	0	17.0121				x
28705.m000059	conserved hypothetical protein	mTERF	mitochondrial transcription termination factor-related / mTERF-related	AT2G44020.1	20.4842	8.6587	18.6961	17.4679	10.0951
28718.m000038	DNA binding protein, putative	AP2-EREBP	AP2 domain-containing transcription factor, putative	AT5G67190.1	3.46243	0	6.636	4.51582	7.05225
28752.m000323	conserved hypothetical protein	C3H	zinc finger (CCCH-type) family protein	AT2G02160.1	55.6177	35.1233	39.4184	31.0667	52.9283
28752.m000339	Protein AINTEGUMENTA, putative	AP2-EREBP	RAP2.7 (RELATED TO AP2.7); DNA binding / transcription factor	AT2G28550.1	8.21529	4.9372	28.1772	19.5699	4.16255
28779.m000140	DNA binding protein, putative	bZIP	bZIP transcription factor family protein	AT1G19490.1	14.9292	10.2827	9.82108	8.68714	6.84548
28830.m000229	mads box protein, putative	MADS	AGL62 (Agamous-like 62); DNA binding / transcription factor	AT5G60440.1	33.4706	6.10595	4.30327	12.7154	3.02717
28838.m000246	r2r3-myb transcription factor, putative	MYB	myb family transcription factor (MYB117)	AT1G26780.2	21.9534	17.2604	4.95137	0	1.52151
28838.m000250	zinc finger protein, putative	C2C2-Dof	CDF2 (CYCLING DOF FACTOR 2); DNA binding / protein binding / transcription factor	AT5G39660.2	13.9226	9.38026	5.34078	43.2247	36.7491
28859.m000324	conserved hypothetical protein	FAR1	FRS10 (FAR1-related sequence 10); zinc ion binding	AT5G28530.1	9.64086	10.9363	6.27855	3.97684	3.8403
28872.m000248	conserved hypothetical protein	NAC	NAC2; transcription factor	AT5G04410.1	59.9147	36.4783	47.2451	54.2386	92.8715
28872.m000252	hypothetical protein	NAC	no apical meristem (NAM) family protein	AT3G10480.1	30.6442	17.7311	27.1213	31.4101	35.7296
28883.m000741	Transcription factor HBP-1b(c1), putative	bZIP	PAN (PERIANTHIA); DNA binding / transcription factor	AT1G68640.1	2.47601	3.03479	13.5328	9.65224	4.28417
28883.m000751	DNA binding protein, putative	G2-like	myb family transcription factor	AT1G25550.1	0.664106	0.619181	5.34984	10.4597	18.9743
28966.m000524	conserved hypothetical protein	WRKY	WRKY2; transcription factor	AT5G56270.1	15.1005	5.00382	26.4828	18.2992	38.5346
28976.m000155	Ocs element-binding factor, putative	bZIP	AtbZIP5 (Arabidopsis thaliana basic leucine-zipper 5); DNA binding / transcription factor	AT3G49760.1	0	0	0.816697	5.58825	0.797765
28976.m000158	conserved hypothetical protein	GRF	AtGRF2 (GROWTHREGULATING FACTOR 2); transcription activator	AT4G37740.1	5.21551	0.960141	0	0	0	x
28976.m000163	conserved hypothetical protein	AP2-EREBP	ANT (AINTEGUMENTA); DNA binding / transcription factor	AT4G37750.1	0.309867	1.24007	0.746044	1.49044	1.5702
29002.m000146	conserved hypothetical protein	bZIP			100.216	58.5212	0	0	0	x
29005.m000265	r2r3-myb transcription factor, putative	MYB-related	MYB20 (myb domain protein 20); DNA binding / transcription factor	AT1G66230.1	0	0	7.1062	4.59627	9.53884
29042.m000023	hypothetical protein	bZIP	TGA1; DNA binding / calmodulin binding / transcription factor	AT5G65210.5	14.596	5.50842	6.04245	19.404	0
29080.m000175	Protein ULTRAPETALA2, putative	ULT	ULT2 (ULTRAPETALA 2); DNA binding	AT2G20825.1	40.9478	15.1003	0	0	0	x
29092.m000448	U2 snrnp auxiliary factor, small subunit, putative	C3H	U2AF35B; RNA binding / nucleic acid binding / nucleotide binding / zinc ion binding	AT5G42820.1	70.1689	26.9534	32.1526	59.104	47.8413
29092.m000454	DNA binding protein, putative	HSF	AT-HSFA3; DNA binding / transcription factor	AT5G03720.1	10.535	3.36199	7.0532	13.3861	8.99126
29092.m000461	transcription factor, putative	Trihelix	PTL (PETAL LOSS); transcription factor	AT5G03680.1	1.14112	1.06771	2.74162	2.18936	6.96511
29155.m000023	r2r3-myb transcription factor, putative	MYB-related	AtMYB56 (myb domain protein 56); DNA binding / transcription factor	AT5G17800.1	292.342	178.402	149.707	2.24834	46.7529
29169.m000017	Floral homeotic protein APETALA2, putative	AP2-EREBP	AP2 (APETALA 2); transcription factor	AT4G36920.1	5.71522	0.79633	5.54095	24.6681	12.9618
29176.m000139	DNA binding protein, putative	FHA	forkhead-associated domain-containing protein / FHA domain-containing protein	AT4G14490.1	11.1834	7.68249	4.90755	2.94561	6.72029
29216.m000249	Transcription factor HBP-1b(c1), putative	bZIP	bZIP family transcription factor	AT5G06839.1	5.92497	13.9254	112.123	0	38.3131
29216.m000261	DNA binding protein, putative	bHLH	basic helix-loop-helix (bHLH) family protein	AT2G42280.1	3.75663	2.35995	33.6199	12.8113	7.29777
29223.m000023	RNA binding protein, putative	C3H	zinc finger (CCCH-type) family protein / RNA recognition motif (RRM)-containing protein	AT2G05160.1	35.8075	9.31524	20.2226	39.6908	40.1613
29235.m000230	zinc finger protein, putative	C2C2-Dof	Dof-type zinc finger domain-containing protein	AT5G65590.1	30.5344	27.1593	59.3067	2.62905	1.26465
29269.m000250	LIGULELESS1 protein, putative	SBP	SPL9 (SQUAMOSA PROMOTER BINDING PROTEIN-LIKE 9); transcription factor	AT2G42200.1	2.38669	1.12126	3.59917	6.96641	1.64186
29279.m000131	transcription factor, putative	SRS	STY1 (STYLISH 1); protein heterodimerization/ transcription factor	AT3G51060.1	3.81511	0	0	10.1131	5.20559
29333.m001039	bel1 homeotic protein, putative	HB	BLH1 (BEL1-LIKE HOMEODOMAIN 1); DNA binding / protein heterodimerization/ protein homodimerization/ transcription factor	AT2G35940.3	24.1026	2.37393	36.4335	133.524	83.8981
29333.m001059	transcription factor, putative	CCAAT	NF-YA10 (NUCLEAR FACTOR Y, SUBUNIT A10); transcription factor	AT5G06510.2	0	0	0	9.60266	0			x
29333.m001063	mads box protein, putative	MADS	AGL48 (AGAMOUS-LIKE 48); transcription factor	AT2G40210.1	94.0897	12.0344	0	0	0	x
29405.m000161	cellular nucleic acid binding protein, putative	CSD	cold-shock DNA-binding family protein	AT2G17870.1	52.3928	22.1431	29.4226	11.7731	12.3203
29417.m000034	binding, putative	PLATZ	unknown protein	AT1G31040.1	0.982643	0	2.57316	0	0
29428.m000319	transcription factor, putative	Trihelix	PTL (PETAL LOSS); transcription factor	AT5G03680.1	0	0	0	2.16913	1.26988
29447.m000032	transcription factor, putative	bHLH	basic helix-loop-helix (bHLH) family protein	AT3G07340.1	1.27823	0	0.475267	0.635301	1.75042
29496.m000135	zinc finger protein, putative	C2C2-CO-like	COL2 (constans-like 2); transcription factor/ zinc ion binding	AT3G02380.1	4.49202	1.40522	4.84542	179.182	22.8008
29569.m000146	conserved hypothetical protein	FAR1	far-red impaired responsive family protein / FAR1 family protein	AT3G07500.1	7.11892	2.60486	2.00555	3.86981	3.73845
29569.m000147	conserved hypothetical protein	FAR1	far-red impaired responsive family protein / FAR1 family protein	AT3G07500.1	15.3782	5.08522	9.79599	9.44194	6.84664
29569.m000148	conserved hypothetical protein	FAR1	far-red impaired responsive family protein / FAR1 family protein	AT2G43280.1	13.2021	10.0768	5.57204	9.29327	7.62032
29576.m000223	hypothetical protein	Trihelix	GT2; transcription factor	AT1G76890.2	17.6945	37.2247	173.526	27.4412	203.645
29576.m000224	conserved hypothetical protein	Trihelix	GT2; transcription factor	AT1G76890.2	31.9098	62.1378	63.042	30.1747	50.7191
29576.m000226	transcription factor, putative	Trihelix	transcription factor	AT1G21200.1	4.43358	1.51172	24.1652	0.668221	27.8877
29576.m000233	transcription factor, putative	Trihelix	transcription factor	AT1G21200.1	13.7612	9.39913	8.27366	9.50891	10.8814
29577.m000446	conserved hypothetical protein	mTERF	mitochondrial transcription termination factor family protein / mTERF family protein	AT5G07900.1	10.951	2.74627	4.50483	5.77012	2.6638
29577.m000449	Transcription factor RF2a, putative	bZIP	bZIP transcription factor, putative (bZIP69)	AT1G06070.1	37.022	16.7663	25.9866	21.0321	24.0936
29585.m000596	hypothetical protein	ABI3VP1	VRN1 (REDUCED VERNALIZATION RESPONSE 1); transcription repressor	AT3G18990.1	34.871	22.3822	21.5442	26.7904	22.878
29585.m000597	conserved hypothetical protein	ABI3VP1	transcriptional factor B3 family protein	AT5G18000.1	6.82077	3.75025	4.94589	10.5284	4.79629
29586.m000615	ccaat-binding transcription factor, putative	CCAAT	NF-YC2 (NUCLEAR FACTOR Y, SUBUNIT C2); DNA binding / transcription activator/ transcription factor	AT1G56170.2	15.7665	8.91277	0	0	0	x
29586.m000617	zinc finger protein, putative	C3H	zinc finger (CCCH-type) family protein	AT1G66810.1	0	0	11.7467	1.7455	12.6314
29589.m001269	hypothetical protein	C2H2	zinc finger (C2H2 type) family protein	AT5G22890.1	0	0	1.41645	0	0		x
29589.m001281	binding, putative	PLATZ	binding	AT2G27930.1	0	0	0	0	1.29322				x
29593.m000174	conserved hypothetical protein	C3H	HUA1 (ENHANCER OF AG-4 1); RNA binding	AT3G12680.1	19.981	12.4854	12.1269	14.1677	13.8229
29596.m000688	DNA binding protein, putative	bHLH	bHLH093 (beta HLH protein 93); DNA binding / transcription factor	AT5G65640.1	5.17048	0	1.43229	0	0
29596.m000699	mads box protein, putative	MADS	AGL16 (AGAMOUS-LIKE 16); transcription factor	AT3G57230.1	0	0	1.86476	0	1.35758
29596.m000719	GATA transcription factor, putative	C2C2-GATA	ZML1 (ZIM-LIKE 1); sequence-specific DNA binding / transcription factor/ zinc ion binding	AT3G21175.2	13.6036	6.31395	38.8981	31.7775	15.8588
29596.m000720	GATA transcription factor, putative	C2C2-GATA	TIFY1; transcription factor	AT4G24470.2	24.6464	17.1866	14.911	20.2957	14.9871
29598.m000445	WRKY transcription factor, putative	WRKY	WRKY74; calmodulin binding / transcription factor	AT5G28650.1	2.32516	0	0	0	0	x II
29598.m000464	conserved hypothetical protein	bHLH	UNE12 (unfertilized embryo sac 12); DNA binding / transcription factor	AT4G02590.2	14.7164	3.38036	2.97597	11.5146	18.2754
29598.m000468	Light-inducible protein CPRF-2, putative	bZIP	BZO2H3; DNA binding / protein heterodimerization/ transcription factor	AT5G28770.2	8.87236	2.00308	3.37598	19.2383	19.7997
29599.m000171	conserved hypothetical protein	mTERF	mitochondrial transcription termination factor-related / mTERF-related	AT2G34620.1	2.6861	2.25186	6.52577	78.6475	4.54061
29599.m000177	Auxin response factor, putative	ARF	ARF6 (AUXIN RESPONSE FACTOR 6); transcription factor	AT1G30330.1	51.0282	25.5709	14.444	51.9153	41.2084
29600.m000538	homeobox protein, putative	HB	HDG2 (HOMEODOMAIN GLABROUS 2); DNA binding / transcription factor	AT1G05230.2	4.63066	6.75619	10.0639	23.2326	25.3544
29602.m000218	r2r3-myb transcription factor, putative	MYB	MYB4; DNA binding / transcription factor	AT4G38620.1	2.08017	0	4.2468	52.2804	82.9248
29603.m000513	DNA binding protein, putative	bHLH	basic helix-loop-helix (bHLH) family protein	AT4G14410.2	13.3161	4.65233	14.6314	13.9084	17.7005
29609.m000586	Auxin response factor, putative	ARF	ARF1 (AUXIN RESPONSE FACTOR 1); DNA binding / transcription factor	AT1G59750.3	2.11143	0	0.426079	25.1021	7.85781
29609.m000587	Auxin response factor, putative	ARF	ARF1 (AUXIN RESPONSE FACTOR 1); DNA binding / transcription factor	AT1G59750.3	58.1212	59.7266	36.2822	47.4176	21.1899
29609.m000599	U2 snrnp auxiliary factor, small subunit, putative	C3H	U2 snRNP auxiliary factor-related	AT1G10320.1	9.40577	7.99453	6.49074	6.19694	11.3809
29610.m000402	transcription factor, putative	Trihelix	DNA-binding protein-related	AT5G47660.1	4.46922	1.47186	0.953923	2.44451	3.11866
29610.m000403	Pollen-specific protein SF3, putative	LIM	LIM domain-containing protein	AT3G55770.5	68.106	32.6552	54.4693	171.004	74.3993
29610.m000410	DNA binding protein, putative	MYB	myb family transcription factor	AT5G05790.1	21.2342	4.67496	5.49234	16.9374	18.2101
29619.m000250	protein phosphatase 2c, putative	DBP	protein phosphatase 2C, putative / PP2C, putative	AT2G25620.1	4.0988	3.57791	27.5951	33.6687	23.2203
29620.m000559	zinc finger protein, putative	C3H	zinc finger (CCCH-type) family protein	AT1G04990.1	37.6723	12.5645	19.7269	27.8239	47.9526
29623.m000322	hypothetical protein	RWP-RK	RWP-RK domain-containing protein	AT4G35270.1	15.6184	8.73753	8.12836	19.8275	16.112
29625.m000702	DNA binding protein, putative	bZIP	ABI5 (ABA INSENSITIVE 5); DNA binding / transcription activator/ transcription factor	AT2G36270.1	8.93889	3.43149	21.1609	0	2.73643
29628.m000773	Zuotin, putative	MYB	DNAJ heat shock N-terminal domain-containing protein / cell division protein-related	AT5G06110.1	36.0031	19.6344	35.3243	13.474	24.0684
29629.m001369	ccaat-binding transcription factor subunit A, putative	CCAAT	NF-YB6 (NUCLEAR FACTOR Y, SUBUNIT B6); transcription activator/ transcription activator binding / transcription factor	AT5G47670.1	42.3472	23.1279	0	0	0	x
29629.m001382	ccaat-binding transcription factor subunit A, putative	CCAAT	NF-YB3 (NUCLEAR FACTOR Y, SUBUNIT B3); transcription factor	AT4G14540.1	1.44943	0	0	16.3674	3.09326
29629.m001435	DNA binding protein, putative	HSF	AT-HSFA5; DNA binding / transcription factor	AT4G13980.1	10.0889	5.47193	9.55237	9.37643	12.0125
29630.m000789	conserved hypothetical protein	FAR1	FRS5 (FAR1-related sequence 5); zinc ion binding	AT4G38180.1	3.07965	1.9669	2.22457	2.1835	1.00258
29631.m001025	hypothetical protein	bHLH	AMS (ABORTED MICROSPORES); DNA binding / transcription factor	AT2G16910.1	4.90508	4.49515	2.19188	2.21776	2.14738
29631.m001056	homeobox protein knotted-1, putative	HB	KNAT6; DNA binding / transcription activator/ transcription factor	AT1G23380.1	0	0	2.37644	0	4.23726
29633.m000898	hypothetical protein	FAR1	FRS7 (FAR1-related sequence 7); zinc ion binding	AT3G06250.1	2.25922	0	3.42396	2.33148	1.78299
29633.m000901	hypothetical protein	mTERF	mitochondrial transcription termination factor family protein / mTERF family protein	AT5G07900.1	5.90958	0	4.02109	2.66251	0
29634.m002055	conserved hypothetical protein	C2C2-GATA	zinc finger (GATA type) family protein	AT5G66320.2	11.4011	4.51223	28.4586	41.9997	33.0238
29634.m002076	Ocs element-binding factor, putative	bZIP	GBF6 (G-BOX BINDING FACTOR 6); DNA binding / protein heterodimerization/ transcription factor	AT4G34590.1	14.2805	0	3.61589	4.45716	8.0836
29634.m002123	phosphoric diester hydrolase, putative	TUB	AtTLP2 (TUBBY LIKE PROTEIN 2); phosphoric diester hydrolase/ transcription factor	AT2G18280.2	64.1157	61.3042	106.568	38.8339	56.0926
29634.m002128	transcription factor, putative	zf-HD	AtHB24 (ARABIDOPSIS THALIANA HOMEOBOX PROTEIN 24); DNA binding / transcription factor	AT2G18350.1	5.64554	1.71065	3.54147	4.95695	3.69603
29634.m002146	GATA transcription factor, putative	C2C2-GATA	MNP (MONOPOLE); transcription factor	AT3G50870.1	0	0	1.27457	1.20564	0
29634.m002156	Chitin-inducible gibberellin-responsive protein, putative	GRAS	scarecrow transcription factor family protein	AT5G66770.1	48.9578	35.5874	26.6054	83.0241	15.6068
29634.m002164	conserved hypothetical protein	OFP	OFP7 (ARABIDOPSIS THALIANA OVATE FAMILY PROTEIN 7)	AT2G18500.1	0	0	1.32569	0.896253	0
29635.m000468	WRKY transcription factor, putative	WRKY	WRKY3; transcription factor	AT2G03340.1	13.4776	5.06334	11.109	24.7927	22.3875
29636.m000739	Nibrin, putative	FHA	NBS1 (NIJMEGEN BREAKAGE SYNDROME 1)	AT3G02680.1	31.1798	15.8763	18.7166	24.3782	18.1363
29636.m000750	Heat shock factor protein, putative	HSF	AT-HSFA4A; DNA binding / transcription factor	AT4G18880.1	0	0	7.33727	2.77714	1.04306
29637.m000753	transcription factor, putative	G2-like	PHR1 (PHOSPHATE STARVATION RESPONSE 1); transcription factor	AT4G28610.1	65.0798	34.9315	59.1733	52.964	77.7668
29638.m000515	bel1 homeotic protein, putative	HB	BLH8 (BEL1-LIKE HOMEODOMAIN 8); DNA binding / transcription factor	AT2G27990.1	0.918431	0	0	0.810128	11.3816
29638.m000519	conserved hypothetical protein	C3H			1.50741	0	0	0	0	x II
29638.m000522	conserved hypothetical protein	MYB-related	TRFL6 (TRF-LIKE 6); DNA binding / transcription factor	AT1G72650.1	13.3698	9.96464	1.33341	4.5473	2.89749
29638.m000529	transcription factor, putative	TCP	TCP family transcription factor, putative	AT5G08330.1	10.7335	0	0	0	0	x II
29638.m000530	transcription factor, putative	TCP	TCP family transcription factor, putative	AT5G51910.2	7.08351	6.63936	2.01454	5.02453	2.90354
29640.m000403	Ethylene-responsive transcription factor, putative	AP2-EREBP	ERF3 (ETHYLENE RESPONSIVE ELEMENT BINDING FACTOR 3); DNA binding / protein binding / transcription factor/ transcription repressor	AT1G50640.1	21.17	13.0623	38.3167	55.2213	68.0785
29643.m000337	DNA polymerase epsilon subunit, putative	CCAAT	NF-YC10 (NUCLEAR FACTOR Y, SUBUNIT C10); transcription factor	AT1G07980.1	24.7845	17.1683	15.5257	17.1609	23.1936
29644.m000187	hypothetical protein	WRKY	WRKY15; calmodulin binding / transcription factor	AT2G23320.1	8.28649	6.5628	64.0324	62.8142	42.8432
29646.m001062	BRASSINAZOLE-RESISTANT 1 protein, putative	BES1	BZR1 (BRASSINAZOLE-RESISTANT 1); DNA binding / transcription regulator/ transcription repressor	AT1G75080.2	59.1193	33.3248	77.2865	102.883	70.2589
29646.m001066	homeobox protein, putative	HB	HB-2 (HOMEOBOX-2); DNA binding / transcription factor	AT2G18550.1	0	0	0	0	2.41121				x
29646.m001068	G-box-binding factor, putative	bZIP	GBF1; sequence-specific DNA binding / transcription factor	AT4G36730.1	9.5623	6.18243	12.949	14.1549	18.6037
29646.m001070	DELLA protein GAIP-B, putative	GRAS	transcription factor	AT4G36710.1	3.3494	0	2.80493	41.6564	3.03338
29646.m001078	conserved hypothetical protein	bHLH	basic helix-loop-helix (bHLH) family protein	AT3G56770.1	4.95017	1.40474	2.59513	23.7583	5.06305
29646.m001100	transcription factor, putative	TCP	TCP3; transcription factor	AT1G53230.1	0	0.800109	16.2516	20.6718	4.05332
29646.m001101	transcription factor, putative	TCP	TCP3; transcription factor	AT1G53230.1	1.38088	0	12.0612	52.9188	2.9303
29646.m001108	Transcription factor RF2a, putative	bZIP	BZIP61; DNA binding / transcription activator/ transcription factor	AT3G58120.1	2.73352	0.763945	2.61219	18.9699	47.3601
29646.m001112	LOB, putative	LOB	LBD2 (LOB DOMAIN-CONTAINING PROTEIN 2)	AT1G06280.1	0	0	0	0	4.19944				x
29647.m001998	Homeobox protein LUMINIDEPENDENS, putative	HB	LD (luminidependens); transcription factor	AT4G02560.1	14.9265	13.9575	12.6549	12.2053	21.1702
29647.m002004	conserved hypothetical protein	mTERF	mitochondrial transcription termination factor family protein / mTERF family protein	AT5G07900.1	7.97213	1.60644	9.83712	24.3881	4.67001
29647.m002005	conserved hypothetical protein	mTERF	mitochondrial transcription termination factor family protein / mTERF family protein	AT5G07900.1	8.08361	3.14982	3.25178	6.24041	1.12329
29647.m002009	nucleic acid binding protein, putative	C3H	zinc finger (CCCH-type) family protein	AT2G47850.3	25.9222	22.4786	32.7597	48.4636	26.9231
29647.m002019	hypothetical protein	C2C2-CO-like	zinc finger (B-box type) family protein	AT2G47890.1	4.95712	0.758296	8.44982	26.6381	11.1721
29647.m002026	phosphoric diester hydrolase, putative	TUB	AtTLP3 (TUBBY LIKE PROTEIN 3); phosphoric diester hydrolase/ transcription factor	AT2G47900.2	42.3094	28.2604	27.9519	61.6524	54.0653
29647.m002032	transcription factor, putative	ARF	ARF2 (AUXIN RESPONSE FACTOR 2); protein binding / transcription factor	AT5G62000.3	66.0796	47.4761	0.478988	0	0.737368
29647.m002059	conserved hypothetical protein	OFP	OFP16 (ARABIDOPSIS THALIANA OVATE FAMILY PROTEIN 16)	AT2G32100.1	0	0	0	10.3482	9.40273
29647.m002101	conserved hypothetical protein	bHLH	TT8 (TRANSPARENT TESTA 8); DNA binding / transcription factor	AT4G09820.1	0.587064	0.459871	0.814231	8.52104	4.8488
29647.m002113	DNA binding protein, putative	bHLH	unknown protein	AT5G64980.1	12.3663	4.23613	2.27459	10.8739	12.252
29648.m001919	Chitin-inducible gibberellin-responsive protein, putative	GRAS	SCL1 (SCARECROW-LIKE 1); transcription factor	AT1G21450.1	34.9219	14.8597	31.995	34.209	56.3844
29648.m001920	r2r3-myb transcription factor, putative	MYB-related	MYB52 (MYB DOMAIN PROTEIN 52); DNA binding / transcription factor	AT1G17950.1	10.8135	0	0	0	1.1588
29648.m001978	mads box protein, putative	MADS	PI (PISTILLATA); DNA binding / transcription factor	AT5G20240.1	0	0	0	0	542.178				x
29648.m002012	NAC domain-containing protein, putative	NAC	ATAF1; transcription activator/ transcription factor	AT1G01720.1	19.2298	18.7704	71.8462	12.7669	65.8042
29650.m000275	NAC domain-containing protein 21/22, putative	NAC	NAC1; transcription factor	AT1G56010.2	0	0	0	5.71003	3.26604
29653.m000290	conserved hypothetical protein	Tify	JAZ3 (JASMONATE-ZIM-DOMAIN PROTEIN 3)	AT3G17860.1	42.5779	15.5364	22.6037	153.175	108.241
29654.m000304	transcription factor, putative	MYB	MYB4R1 (myb domain protein 4R1); transcription factor	AT3G18100.1	25.265	13.5527	17.3441	10.4348	27.1496
29656.m000479	r2r3-myb transcription factor, putative	MYB	MYB4; DNA binding / transcription factor	AT4G38620.1	0	0	0	8.08001	4.69553
29656.m000483	ccaat-binding transcription factor, putative	CCAAT	MLO4 (MILDEW RESISTANCE LOCUS O 4); calmodulin binding	AT1G11000.1	19.9222	10.2069	4.28623	5.44197	11.2225
29660.m000770	zinc finger protein, putative	C3H	zinc finger (CCCH-type) family protein	AT1G68200.1	0	0	0	0	2.63183				x
29661.m000901	transcription factor, putative	GRAS	scarecrow transcription factor family protein	AT3G49950.1	0.767767	1.82692	2.67204	1.75022	0
29661.m000902	LOB domain-containing protein, putative	LOB	LBD38 (LOB DOMAIN-CONTAINING PROTEIN 38)	AT3G49940.1	2.8252	0	31.5227	38.0617	29.6552
29661.m000912	transcription cofactor, putative	TAZ	BT4 (BTB AND TAZ DOMAIN PROTEIN 4); protein binding / transcription regulator	AT5G67480.2	2.5849	0	1.59702	17.9004	64.8808
29661.m000923	Chitin-inducible gibberellin-responsive protein, putative	GRAS	SHR (SHORT ROOT); protein binding / sequence-specific DNA binding / transcription factor	AT4G37650.1	6.07899	4.52144	8.34785	30.1452	9.38181
29661.m000926	Histone H1.1, putative	MYB-related	TRB2; DNA binding / double-stranded telomeric DNA binding / protein homodimerization/ single-stranded telomeric DNA binding / transcription factor	AT5G67580.2	25.2214	20.381	9.00741	13.2068	18.4456
29661.m000948	conserved hypothetical protein	BSD	BSD domain-containing protein	AT3G49800.1	43.8068	29.0939	55.133	45.9388	62.6734
29666.m001487	nuclear inhibitor of protein phosphatase-1, putative	FHA	DDL (DAWDLE)	AT3G20550.1	19.9642	14.1321	14.3603	9.0366	10.7304
29671.m000294	conserved hypothetical protein	HB	PRHA (PATHOGENESIS RELATED HOMEODOMAIN PROTEIN A); protein binding / sequence-specific DNA binding / transcription activator/ transcription factor	AT4G29940.1	6.89552	6.11045	5.45604	2.43356	5.18745
29676.m001633	Protein ASYMMETRIC LEAVES2, putative	LOB	ASL1	AT5G66870.1	1.02534	0	4.3732	0	37.1424
29676.m001636	DNA binding protein, putative	G2-like	myb family transcription factor	AT4G37180.1	18.5496	8.67672	18.3539	17.0965	7.43926
29676.m001648	zinc finger protein, putative	C2C2-Dof	OBP2; DNA binding / transcription factor	AT1G07640.2	7.05587	1.66459	3.09247	18.7926	1.97915
29676.m001667	zinc finger protein, putative	C2C2-Dof	OBP1 (OBF BINDING PROTEIN 1); DNA binding / protein binding / transcription factor	AT3G50410.1	9.01262	3.32907	3.90343	3.71417	1.767
29676.m001674	conserved hypothetical protein	ABI3VP1	transcriptional factor B3 family protein	AT2G24700.1	0.95524	2.62614	2.49164	1.25104	0
29676.m001676	conserved hypothetical protein	ABI3VP1	DNA binding / transcription factor	AT4G33280.1	1.49752	0	0	0	1.02993
29676.m001677	DNA binding protein, putative	ABI3VP1	transcriptional factor B3 family protein	AT5G66980.1	3.17958	0	0.732844	1.27125	4.96634
29677.m000183	conserved hypothetical protein	MYB-related	EPR1 (EARLY-PHYTOCHROME-RESPONSIVE1); DNA binding / transcription factor	AT1G18330.2	2.95766	2.86701	9.68609	43.7091	3.5524
29680.m001688	cell division control protein, putative	MYB	ATCDC5 (ARABIDOPSIS THALIANA CELL DIVISION CYCLE 5); DNA binding / transcription factor	AT1G09770.1	49.641	44.7956	36.7946	14.9749	24.2726
29680.m001711	DNA binding protein, putative	G2-like	myb family transcription factor	AT5G29000.2	34.0129	20.7483	24.8978	18.3762	38.8473
29680.m001715	transcription factor, putative	zf-HD	ATHB21 (ARABIDOPSIS THALIANA HOMEOBOX PROTEIN 21); DNA binding / transcription activator/ transcription factor	AT2G02540.1	0	0	0	0	5.89553				x
29680.m001737	hypothetical protein	AP2-EREBP	AP2 domain-containing transcription factor, putative	AT5G18450.1	0	1.94584	0	0	0	x V
29681.m001296	DNA binding protein, putative	MYB	myb family transcription factor	AT5G58900.1	12.5339	2.12184	65.3261	18.9848	34.2062
29681.m001315	myb119, putative	MYB	MYB119 (MYB DOMAIN PROTEIN 119); DNA binding / transcription factor	AT5G58850.1	5.83203	10.9692	1.00481	0	0
29683.m000467	NAC domain-containing protein, putative	NAC	XND1; transcription factor	AT5G64530.1	0	0	0	2.96494	1.82795
29685.m000503	conserved hypothetical protein	FAR1	FRS11 (FAR1-related sequence 11); zinc ion binding	AT1G10240.1	25.2137	17.6115	15.1667	10.3974	24.0993
29686.m000870	negative cofactor 2 transcriptional co-repressor, putative	CCAAT	NF-YC11 (NUCLEAR FACTOR Y, SUBUNIT C11); DNA binding / transcription factor	AT3G12480.1	35.8833	24.5996	28.7984	29.8906	57.9449
29686.m000886	conserved hypothetical protein	mTERF	mitochondrial transcription termination factor family protein / mTERF family protein	AT5G07900.1	39.3176	17.2392	21.3201	14.9394	13.0843
29686.m000890	r2r3-myb transcription factor, putative	MYB	MYB33 (MYB DOMAIN PROTEIN 33); DNA binding / transcription factor	AT5G06100.3	37.1879	16.264	139.589	3.62018	74.1055
29687.m000562	WRKY transcription factor, putative	WRKY	WRKY32; transcription factor	AT4G30935.1	34.8353	13.6344	8.24255	18.9673	25.815
29688.m000255	zinc finger protein, putative	C2C2-Dof	Dof-type zinc finger domain-containing protein	AT2G28510.1	63.2918	18.4221	39.3571	23.5288	20.4592
29692.m000540	DELLA protein GAIP-B, putative	GRAS	GAI (GIBBERELLIC ACID INSENSITIVE); transcription factor	AT1G14920.1	43.483	34.1343	57.3438	47.6768	48.088
29693.m001968	conserved hypothetical protein	TCP	TCP family transcription factor, putative	AT4G18390.2	12.4731	6.47473	15.2484	100.9	32.8125
29693.m001988	conserved hypothetical protein	Tify	JAZ8 (JASMONATE-ZIM-DOMAIN PROTEIN 8)	AT1G30135.1	0	0	0	0	5.04658				x
29693.m001989	conserved hypothetical protein	Tify	JAZ8 (JASMONATE-ZIM-DOMAIN PROTEIN 8)	AT1G30135.1	3.77908	0	0	0	30.5124
29693.m002039	mads box protein, putative	MADS	AGL29 (AGAMOUS-LIKE 29); transcription factor	AT2G34440.1	0	0	1.78671	0	0		x
29693.m002060	WRKY transcription factor, putative	WRKY	WRKY28; transcription factor	AT4G18170.1	0	0	1.00049	2.74068	5.94271
29700.m000761	conserved hypothetical protein	GRF	AtGRF2 (GROWTHREGULATING FACTOR 2); transcription activator	AT4G37740.1	4.54872	3.93861	21.8029	3.76317	2.63122
29701.m000581	phd/F-box containing protein, putative	Alfin-like	AL1 (ALFIN-LIKE 1); DNA binding / methylated histone residue binding	AT5G05610.2	93.521	44.4348	26.9537	65.1623	76.2819
29703.m001536	conserved hypothetical protein	mTERF	mitochondrial transcription termination factor family protein / mTERF family protein	AT4G02990.1	28.2866	8.6782	15.8665	43.3474	6.62048
29703.m001542	synapse-associated protein, putative	BSD	BSD domain-containing protein	AT1G03350.1	69.6508	50.2771	89.3854	34.5213	81.6487
29705.m000597	hypothetical protein	HB	ATHB52 (ARABIDOPSIS THALIANA HOMEOBOX PROTEIN 52); transcription factor	AT5G53980.1	0	0	81.0389	0	0		x
29706.m001281	Nodulation signaling pathway 1 protein, putative	GRAS	scarecrow transcription factor family protein	AT3G13840.1	1.81339	1.74709	10.9618	1.55835	9.47365
29706.m001283	conserved hypothetical protein	GRF	AtGRF5 (GROWTH-REGULATING FACTOR 5); transcription activator	AT3G13960.1	1.97486	12.2779	5.64115	0	3.20851
29706.m001286	DNA binding protein, putative	AP2-EREBP	DNA binding / transcription factor	AT1G72570.1	1.01933	8.39042	11.8038	0.588106	0
29706.m001290	r2r3-myb transcription factor, putative	MYB-related	AtMYB111 (myb domain protein 111); DNA binding / transcription factor	AT5G49330.1	0	0	0	8.49769	1.51984
29706.m001295	conserved hypothetical protein	MYB-related	TRFL6 (TRF-LIKE 6); DNA binding / transcription factor	AT1G72650.1	25.3792	25.52	29.7239	13.3089	47.7399
29706.m001307	Nuclear transcription factor Y subunit A-3, putative	CCAAT	NF-YA3 (NUCLEAR FACTOR Y, SUBUNIT A3); transcription factor	AT1G72830.1	96.5905	52.3008	3.75336	66.0478	7.68617
29706.m001328	transcription factor, putative	MYB-related	DNA-binding protein, putative	AT1G17520.1	3.15434	1.50828	1.36321	2.08162	3.61424
29706.m001341	r2r3-myb transcription factor, putative	MYB-related	ATMYB26 (MYB DOMAIN PROTEIN 26); DNA binding / transcription factor	AT3G13890.2	160.06	32.5097	0	0	32.1949
29708.m000185	ETHYLENE-INSENSITIVE3 protein, putative	EIL	EIN3 (ETHYLENE-INSENSITIVE3); transcription factor	AT3G20770.1	322.595	355.924	572.573	281.696	324.065
29709.m001180	transcription factor, putative	Trihelix	transcription factor	AT2G44730.1	26.396	14.9951	22.3232	28.7147	37.2295
29717.m000222	WRKY transcription factor, putative	WRKY	WRKY33; transcription factor	AT2G38470.1	2.81568	0.809759	51.9726	8.76054	21.2156
29719.m000316	ccaat-binding transcription factor subunit A, putative	CCAAT	NF-YB3 (NUCLEAR FACTOR Y, SUBUNIT B3); transcription factor	AT4G14540.1	1.25781	0	0	1.91824	0
29725.m000235	NAC domain-containing protein, putative	NAC	SMB (SOMBRERO); transcription factor	AT1G79580.3	0	0	0	0	1.04308				x
29726.m003933	synapse-associated protein, putative	BSD	BSD domain-containing protein	AT4G13110.1	7.01182	8.67541	6.79153	3.46904	10.8314
29726.m003959	Squamosa promoter-binding protein, putative	SBP	SPL7 (SQUAMOSA PROMOTER BINDING PROTEIN-LIKE 7); DNA binding / transcription factor	AT5G18830.1	19.2492	13.8102	18.7566	21.9698	35.0351
29726.m003984	phosphoric diester hydrolase, putative	TUB	AtTLP3 (TUBBY LIKE PROTEIN 3); phosphoric diester hydrolase/ transcription factor	AT2G47900.2	14.4385	7.98296	8.4488	55.7874	12.3786
29726.m004014	nucleic acid binding protein, putative	C3H	nucleic acid binding / zinc ion binding	AT3G06410.1	33.411	24.3773	41.9406	33.0736	67.879
29726.m004015	always early, putative	MYB-related	DNA binding	AT3G21430.2	14.9649	15.9098	8.97174	11.2475	17.801
29726.m004094	conserved hypothetical protein	AP2-EREBP	ATEBP (ETHYLENE-RESPONSIVE ELEMENT BINDING PROTEIN); DNA binding / protein binding / transcription activator/ transcription factor	AT3G16770.1	1101.5	672.675	0	0.976856	0.937776
29727.m000472	transcription factor, putative	Trihelix	transcription factor	AT3G14180.1	17.2332	9.50171	21.7881	23.8512	27.0422
29727.m000480	hypothetical protein	C3H	SAP domain-containing protein	AT5G66840.1	17.3732	3.60017	2.31668	1.69566	4.38614
29727.m000494	conserved hypothetical protein	Tify	TIFY10B	AT1G74950.1	8.01732	2.04437	11.1472	5.88266	108.627
29728.m000800	transcription factor, putative	TCP	TCP family transcription factor, putative	AT1G72010.1	0.444566	0	14.7479	15.4097	4.65238
29728.m000815	NAC domain-containing protein, putative	NAC	VND7 (VASCULAR RELATED NAC-DOMAIN PROTEIN 7); transcription activator/ transcription factor/ transcription regulator	AT1G71930.1	0	0	0	3.33143	1.33918
29728.m000821	conserved hypothetical protein	mTERF	FUNCTIONS IN: molecular_function unknown; INVOLVED IN: biological_process unknown; LOCATED IN: chloroplast; EXPRESSED IN: 24 plant structures; EXPRESSED DURING: 15 growth stages; CONTAINS InterPro DOMAIN/s: Mitochodrial transcription termination factor-related (InterPro:IPR003690); Has 120 Blast hits to 97 proteins in 13 species: Archae - 0; Bacteria - 0; Metazoa - 0; Fungi - 0; Plants - 103; Vir…	AT4G09620.1	16.0721	8.52673	19.5778	55.9082	15.3886
29729.m002292	Dehydration-responsive element-binding protein 2C, putative	AP2-EREBP	AP2 domain-containing transcription factor, putative (DRE2B)	AT2G40340.1	7.82898	6.07946	12.6143	5.00819	10.3593
29729.m002330	WRKY transcription factor, putative	WRKY	WRKY55; transcription factor	AT2G40740.1	0	0	0	2.29721	0			x
29729.m002335	LOB domain-containing protein, putative	LOB	LBD15 (LOB DOMAIN-CONTAINING PROTEIN 15)	AT2G40470.1	9.76647	0	0	6.98385	31.05
29729.m002363	Transcription factor RF2b, putative	bZIP	bZIP transcription factor family protein	AT2G40620.1	3.11658	0.970301	1.96876	13.3623	10.7827
29729.m002369	WRKY transcription factor, putative	WRKY	WRKY70; transcription factor/ transcription repressor	AT3G56400.1	0	0	0	20.582	0			x
29733.m000748	RING finger protein 113A, putative	C3H	nucleic acid binding / protein binding / zinc ion binding	AT1G01350.1	24.4982	6.9359	15.8901	13.3364	12.5443
29733.m000763	RING finger protein 113A, putative	C3H	nucleic acid binding / protein binding / zinc ion binding	AT1G01350.1	12.1536	4.5612	9.23301	16.0167	10.0173
29736.m002007	transcription regulator, putative	bHLH	KDR (KIDARI); transcription regulator	AT1G26945.1	0	0	0	15.5557	0			x
29736.m002010	homeobox protein, putative	HB	ATHB13; DNA binding / sequence-specific DNA binding / transcription factor	AT1G69780.1	14.0677	5.46275	193.275	17.8076	9.0504
29736.m002013	myb124, putative	MYB	FLP (FOUR LIPS); DNA binding / transcription factor	AT1G14350.2	11.0406	4.38018	10.1201	12.1729	13.4202
29736.m002023	WRKY transcription factor, putative	WRKY	WRKY72; transcription factor	AT5G15130.1	0	0	0.516414	0	1.50423
29736.m002027	conserved hypothetical protein	PBF-2-like	WHY1 (WHIRLY 1); DNA binding / telomeric DNA binding	AT1G14410.1	35.9025	12.3299	25.1731	122.883	8.6203
29736.m002029	DNA binding protein, putative	AP2-EREBP	WRI1 (WRINKLED 1); DNA binding / transcription factor	AT3G54320.1	11.0001	9.93203	0	0	0	x
29736.m002045	homeobox protein, putative	HB	ATHB-1 (ARABIDOPSIS THALIANA HOMEOBOX 1); DNA binding / protein homodimerization/ sequence-specific DNA binding / transcription activator/ transcription factor	AT3G01470.1	13.4976	3.20283	63.2426	20.0676	19.4906
29736.m002076	DNA binding protein, putative	bHLH	ZCW32; DNA binding / transcription factor	AT1G59640.1	23.2412	5.49967	7.9096	8.76901	234.916
29736.m002089	transcription factor, putative	MYB-related	DNA-binding family protein	AT1G70000.1	9.40191	0.989339	83.8685	142.539	4.21381
29737.m001209	conserved hypothetical protein	bHLH	basic helix-loop-helix (bHLH) family protein	AT2G24260.1	17.5798	6.00782	5.01424	15.7003	17.4007
29737.m001227	two-component system sensor histidine kinase/response regulator, putative	ARR-B	ARR12 (ARABIDOPSIS RESPONSE REGULATOR 12); transcription factor/ two-component response regulator	AT2G25180.1	15.7828	9.29136	8.62759	1.90875	24.4978
29737.m001270	homeobox protein knotted-1, putative	HB	KNAT3 (KNOTTED1-LIKE HOMEOBOX GENE 3); transcription activator/ transcription factor	AT5G25220.1	4.56983	1.35708	5.18012	67.6372	21.1796
29738.m001043	DNA binding protein, putative	bHLH	basic helix-loop-helix (bHLH) family protein	AT1G68810.1	1.07604	1.22852	3.31527	11.6063	8.31379
29738.m001046	conserved hypothetical protein	NAC	ANAC008 (Arabidopsis NAC domain containing protein 8); transcription factor	AT1G25580.1	11.8356	8.64182	6.32229	8.86393	3.35348
29738.m001050	DNA-binding protein RAV1, putative	AP2-EREBP	TEM1 (TEMPRANILLO 1); transcription factor	AT1G25560.1	3.75028	1.74714	155.97	11.3117	58.2935
29739.m003565	Heat shock factor protein HSF30, putative	HSF	ATHSFA2; DNA binding / transcription factor	AT2G26150.1	5.17568	2.17466	1.21401	7.49577	0.823936
29739.m003586	WRKY transcription factor, putative	WRKY	WRKY50; transcription factor	AT5G26170.1	0	0	0	9.18645	0			x
29739.m003593	DNA binding protein, putative	Alfin-like	AL5 (ALFIN-LIKE 5); DNA binding / methylated histone residue binding	AT5G20510.1	44.0909	18.3898	37.6413	45.3348	24.5336
29739.m003611	conserved hypothetical protein	Trihelix	GT2; transcription factor	AT1G76890.2	5.82181	1.27353	2.50409	3.82071	1.57472
29739.m003647	Transcriptional factor TINY, putative	AP2-EREBP	AP2 domain-containing transcription factor, putative	AT5G21960.1	0	0	14.7596	0	2.05876
29739.m003659	conserved hypothetical protein	Tify	JAZ12 (JASMONATE-ZIM-DOMAIN PROTEIN 12)	AT5G20900.1	264.954	96.6522	46.0778	157.343	320.975
29739.m003684	DNA-directed RNA polymerase beta chain, putative	bHLH	basic helix-loop-helix (bHLH) family protein	AT5G58010.1	82.495	56.4179	23.9094	4.31807	30.0397
29739.m003713	Auxin response factor, putative	ARF	ARF19 (AUXIN RESPONSE FACTOR 19); DNA binding / transcription factor	AT1G19220.1	24.8584	19.2696	16.8822	33.7439	59.1896
29739.m003716	conserved hypothetical protein	AP2-EREBP	AP2 domain-containing transcription factor, putative	AT1G19210.1	0	0	6.17734	0	2.71256
29739.m003717	Transcriptional factor TINY, putative	AP2-EREBP	AP2 domain-containing transcription factor, putative	AT1G19210.1	2.34271	0	4.44992	0	0
29739.m003727	conserved hypothetical protein	Tify	JAZ1 (JASMONATE-ZIM-DOMAIN PROTEIN 1); protein binding	AT1G19180.1	107.255	34.4612	70.5313	20.897	327.512
29739.m003775	conserved hypothetical protein	GRF	AtGRF5 (GROWTH-REGULATING FACTOR 5); transcription activator	AT3G13960.1	91.9191	24.3912	2.99647	4.84451	11.4597
29739.m003784	r2r3-myb transcription factor, putative	MYB	TT2 (TRANSPARENT TESTA 2); DNA binding / transcription factor	AT5G35550.1	0	0	1.07799	4.25276	0
29742.m001380	hypothetical protein	C2C2-Dof	DAG2 (DOF AFFECTING GERMINATION 2); DNA binding / transcription factor	AT2G46590.2	31.8953	0	0	0	0	x II
29742.m001397	Auxin response factor, putative	ARF	ARF11 (AUXIN RESPONSE FACTOR 11); transcription factor	AT2G46530.3	77.0374	72.6011	52.5517	16.0959	66.4116
29742.m001400	Transcriptional factor TINY, putative	AP2-EREBP	AP2 domain-containing transcription factor, putative	AT1G01250.1	0	0	0	13.1583	6.91355
29742.m001404	DNA binding protein, putative	bHLH	basic helix-loop-helix (bHLH) family protein	AT1G01260.2	37.6872	18.8159	52.5926	16.5602	160.864
29751.m001898	DNA binding protein, putative	G2-like	PCL1 (PHYTOCLOCK 1); DNA binding / transcription factor	AT3G46640.2	14.4058	4.08	18.2655	6.53278	20.1981
29758.m000681	conserved hypothetical protein	FAR1	FRS10 (FAR1-related sequence 10); zinc ion binding	AT5G28530.1	31.3799	12.3381	7.56067	5.74462	2.03408
29763.m000186	transcription factor, putative	AP2-EREBP	AIL5 (AINTEGUMENTA-LIKE 5); DNA binding / transcription factor	AT5G57390.1	4.64207	16.3771	10.0345	1.87338	0
29764.m000758	transcription factor, putative	NAC	TIP (TCV-INTERACTING PROTEIN); transcription coactivator/ transcription factor	AT5G24590.2	56.3488	15.1166	35.9367	18.4806	81.2261
29767.m000199	asymmetric leaves1 and rough sheath, putative	MYB	AS1 (ASYMMETRIC LEAVES 1); DNA binding / protein homodimerization/ transcription factor	AT2G37630.1	31.1516	16.4841	51.0085	42.7568	47.7707
29767.m000200	conserved hypothetical protein	GRAS	scarecrow-like transcription factor 9 (SCL9)	AT2G37650.1	17.2073	7.25926	6.58098	3.68608	3.684
29767.m000208	WRKY transcription factor, putative	WRKY	WRKY49; transcription factor	AT5G43290.1	0	0	0	11.0732	0			x
29769.m000463	Auxin response factor, putative	ARF	ARF8 (AUXIN RESPONSE FACTOR 8); transcription factor	AT5G37020.1	54.6181	25.9181	14.646	26.5883	16.6387
29770.m000336	transcription factor, putative	NAC	ANAC020 (Arabidopsis NAC domain containing protein 20); transcription factor	AT1G54330.1	0	0	5.18883	0	0		x
29771.m000072	WRKY transcription factor, putative	WRKY	WRKY50; transcription factor	AT5G26170.1	0	0	0	4.23745	0			x
29780.m001324	conserved hypothetical protein	G2-like	myb family transcription factor	AT2G03500.1	33.7999	3.48134	34.1737	17.2962	12.6939
29780.m001368	conserved hypothetical protein	G2-like	DNA binding / transcription factor	AT1G14600.1	1.82249	1.93734	6.26303	0	4.37518
29780.m001393	conserved hypothetical protein	BBR/BPC	BPC2 (BASIC PENTACYSTEINE 2); DNA binding / transcription factor	AT1G14685.1	51.287	27.3743	40.5816	32.5984	34.2232
29782.m000117	f8a5.22 protein, putative	FHA	emb1967 (embryo defective 1967)	AT3G54350.3	33.8022	29.0185	14.5873	10.4767	22.5986
29782.m000119	Floral homeotic protein DEFICIENS, putative	MADS	AP3 (APETALA 3); DNA binding / transcription factor	AT3G54340.1	2.32518	0	6.53064	9.61022	207.914
29785.m000932	myb81, putative	MYB	MYB33 (MYB DOMAIN PROTEIN 33); DNA binding / transcription factor	AT5G06100.3	33.2042	40.9763	28.9467	3.08174	30.2907
29785.m000944	negative cofactor 2 transcriptional co-repressor, putative	CCAAT	NF-YC11 (NUCLEAR FACTOR Y, SUBUNIT C11); DNA binding / transcription factor	AT3G12480.1	0.707538	0	0	0	0	x II
29788.m000340	r2r3-myb transcription factor, putative	MYB	MYB111 (MYB DOMAIN PROTEIN 111); DNA binding / transcription factor	AT3G46130.1	0	0	1.3278	6.96327	9.40935
29790.m000809	DELLA protein SLR1, putative	GRAS	SCL3; transcription factor	AT1G50420.1	1.16676	0	0	1.34468	0
29790.m000831	DNA binding protein, putative	G2-like	myb family transcription factor	AT2G03500.1	7.42609	15.2503	0	0	0	x
29790.m000843	Transcription factor BIM1, putative	bHLH	BIM2 (BES1-interacting Myc-like protein 2); DNA binding / transcription factor	AT1G69010.1	16.8986	11.0154	24.0819	24.2169	28.9043
29794.m003311	LOB domain-containing protein, putative	LOB	LBD22 (LOB DOMAIN-CONTAINING PROTEIN 22)	AT3G13850.1	0	2.47387	0	0	0	x V
29794.m003323	conserved hypothetical protein	C2C2-GATA	GNC (GATA, nitrate-inducible, carbon metabolism-involved); transcription factor	AT5G56860.1	0	0	12.0622	97.2988	0
29794.m003333	conserved hypothetical protein	MYB-related	myb family transcription factor	AT5G47390.1	0	0	0	47.7209	0			x
29794.m003366	r2r3-myb transcription factor, putative	MYB-related	RAX2 (REGULATOR OF AXILLARY MERISTEMS 2); DNA binding / transcription factor	AT2G36890.1	0	0	0	0	12.6537				x
29794.m003368	RNA polymerase sigma factor rpoD, putative	Sigma70-like	SIGC (RNA POLYMERASE SIGMA-SUBUNIT C); DNA binding / DNA-directed RNA polymerase/ sigma factor/ transcription factor	AT3G53920.1	11.1445	5.25039	9.04825	54.1567	11.962
29794.m003381	Transcriptional factor TINY, putative	AP2-EREBP	TINY2 (TINY2); DNA binding / transcription factor	AT5G11590.1	2.80418	5.71019	6.62531	34.096	0
29794.m003393	DNA binding protein, putative	HB	ATHB-15; DNA binding / transcription factor	AT1G52150.1	5.33654	5.59828	12.3349	28.6095	8.73636
29794.m003430	transcription factor, putative	CPP	tesmin/TSO1-like CXC domain-containing protein	AT4G29000.1	5.62694	3.54113	3.01875	5.04241	4.50347
29794.m003447	myb, putative	MYB	MYB3R-4 (myb domain protein 3R-4); DNA binding / transcription coactivator/ transcription factor	AT5G11510.1	94.6263	21.9375	12.1546	18.9581	10.7092
29797.m000353	NAC domain-containing protein, putative	NAC	anac036 (Arabidopsis NAC domain containing protein 36); transcription factor	AT2G17040.1	1.90988	0	3.59055	26.2343	2.28568
29801.m003096	r2r3-myb transcription factor, putative	MYB	MYB73 (MYB DOMAIN PROTEIN 73); DNA binding / transcription factor	AT4G37260.1	6.48486	1.62213	5.47674	0	5.89295
29801.m003163	conserved hypothetical protein	bHLH	RGE1 (RETARDED GROWTH OF EMBRYO 1); DNA binding / transcription factor	AT1G49770.1	5.76761	5.10884	4.96778	0	0
29801.m003176	DNA binding protein, putative	bZIP	ABF3 (ABSCISIC ACID RESPONSIVE ELEMENTS-BINDING FACTOR 3); DNA binding / protein binding / transcription activator/ transcription factor	AT4G34000.2	11.6349	5.29646	20.7326	23.2533	13.3158
29801.m003186	hypothetical protein	AP2-EREBP	RRTF1 ({REDOX RESPONSIVE TRANSCRIPTION FACTOR 1); DNA binding / transcription factor	AT4G34410.1	0.455802	0	10.4551	0	4.09549
29801.m003198	hypothetical protein	MYB-related	TRFL7 (TRF-LIKE 7); DNA binding / transcription factor	AT1G06910.1	6.00658	3.30899	8.34098	5.25272	5.18946
29801.m003200	DNA binding protein, putative	ABI3VP1	DNA binding	AT3G19184.1	18.6647	1.84649	1.38427	4.16366	0.963906
29801.m003201	conserved hypothetical protein	ABI3VP1	DNA binding	AT3G19184.1	12.2864	6.69721	5.65482	9.73683	7.76793
29804.m001480	hypothetical protein	OFP	OFP4 (ARABIDOPSIS THALIANA OVATE FAMILY PROTEIN 4)	AT1G06920.1	0	0	0	6.85352	0			x
29804.m001495	Transcription factor RF2b, putative	bZIP	bZIP transcription factor family protein	AT2G40620.1	9.9422	5.06215	12.4693	11.131	17.0767
29804.m001498	DNA binding protein, putative	bHLH	basic helix-loop-helix (bHLH) family protein	AT4G37850.1	0	0	0	1.88486	0			x
29804.m001536	mads box protein, putative	MADS	AGL16 (AGAMOUS-LIKE 16); transcription factor	AT3G57230.1	0	0	1.03699	0	0		x
29805.m001471	DNA-binding protein S1FA, putative	S1Fa-like			176.227	127.21	102.195	44.8181	35.7915
29805.m001490	ccaat-binding transcription factor subunit A, putative	CCAAT	NF-YB10 (NUCLEAR FACTOR Y, SUBUNIT B10); transcription factor	AT3G53340.1	19.3792	20.6684	8.91344	10.2438	8.48594
29805.m001494	Floral homeotic protein APETALA2, putative	AP2-EREBP	AP2 (APETALA 2); transcription factor	AT4G36920.1	3.44826	2.78172	9.82126	2.11803	1.2888
29805.m001497	DNA binding protein, putative	MYB-related	myb family transcription factor	AT3G09600.1	7.84518	7.52492	5.43007	42.2033	8.59105
29805.m001504	conserved hypothetical protein	WRKY	TTG2 (TRANSPARENT TESTA GLABRA 2); transcription factor	AT2G37260.1	4.37824	2.91045	8.14454	34.6959	18.0894
29805.m001543	transcription factor, putative	G2-like	myb family transcription factor	AT3G24120.1	16.8437	11.8411	16.314	19.1202	28.2102
29805.m001544	transcription factor, putative	G2-like	myb family transcription factor	AT2G01060.1	35.1301	17.2015	19.1773	34.9171	36.8582
29806.m000981	transcription factor, putative	zf-HD	ATHB21 (ARABIDOPSIS THALIANA HOMEOBOX PROTEIN 21); DNA binding / transcription activator/ transcription factor	AT2G02540.1	0	2.85122	12.5435	21.197	3.73078
29807.m000474	conserved hypothetical protein	G2-like	myb family transcription factor	AT2G03500.1	0.443046	0	1.29541	1.98698	0
29807.m000482	DELLA protein GAI1, putative	GRAS	GAI (GIBBERELLIC ACID INSENSITIVE); transcription factor	AT1G14920.1	22.5899	9.59294	10.761	35.1406	7.84925
29811.m000540	hypothetical protein	HB	homeobox-leucine zipper family protein	AT4G03250.1	13.5419	12.9662	8.75033	9.66626	26.8753
29812.m000200	transcription factor, putative	RWP-RK	RWP-RK domain-containing protein	AT4G35270.1	0	0	0	0.9046	5.06816
29812.m000202	Cysteine and glycine-rich protein, putative	LIM	WLIM1; transcription factor/ zinc ion binding	AT1G10200.1	4.2803	0	0	9.09369	14.2293
29812.m000204	DNA binding protein, putative	MYB-related	DNA-binding protein, putative	AT1G49950.1	14.5482	8.32574	4.77554	6.80566	11.7997
29813.m001457	hypothetical protein	TCP	TCP family transcription factor, putative	AT1G69690.1	0	0	1.15309	18.6033	10.1455
29813.m001485	transcription factor, putative	zf-HD	ATHB30 (ARABIDOPSIS THALIANA HOMEOBOX PROTEIN 30); DNA binding / transcription factor	AT5G15210.1	1.87735	2.15544	18.9843	5.69401	5.79587
29813.m001501	transcription factor, putative	G2-like	transcription factor	AT1G69580.1	1.10546	0.814353	0	6.41187	0
29813.m001503	conserved hypothetical protein	C2C2-Dof	CDF3 (CYCLING DOF FACTOR 3); DNA binding / protein binding / transcription factor	AT3G47500.1	0	0	0	42.7045	3.35519
29813.m001506	r2r3-myb transcription factor, putative	MYB	MYB105 (myb domain protein 105); DNA binding / transcription factor	AT1G69560.1	0	0	4.30743	0	56.8407
29813.m001507	conserved hypothetical protein	mTERF	mitochondrial transcription termination factor-related / mTERF-related	AT2G03050.1	12.708	8.73646	12.3171	17.5268	11.4612
29813.m001508	mads box protein, putative	MADS	DNA binding / transcription factor	AT2G03060.2	12.0998	17.3959	19.5813	20.3829	104.82
29813.m001519	NAC domain-containing protein, putative	NAC	NAP (NAC-like, activated by AP3/PI); transcription factor	AT1G69490.1	2.04451	0	22.5694	25.6379	26.5566
29814.m000735	hypothetical protein	bHLH	basic helix-loop-helix (bHLH) family protein	AT2G40200.1	0	0	0	1.59495	0			x
29814.m000736	r2r3-myb transcription factor, putative	MYB	MYB73 (MYB DOMAIN PROTEIN 73); DNA binding / transcription factor	AT4G37260.1	2.76728	2.63008	10.2981	0	40.3935
29814.m000739	hypothetical protein	AP2-EREBP	ABI4 (ABA INSENSITIVE 4); DNA binding / transcription factor	AT2G40220.1	0	5.97156	1.86093	0	0
29814.m000741	transcription factor, putative	Trihelix	transcription factor	AT5G05550.2	10.6573	6.58321	11.446	12.3051	9.38187
29814.m000742	LOB domain-containing protein, putative	LOB	LBD21 (LOB DOMAIN-CONTAINING PROTEIN 21)	AT3G11090.1	1.52336	0	5.63534	39.737	1.33803
29814.m000747	DNA binding protein, putative	G2-like	myb family transcription factor	AT2G40260.1	0	0	0	3.6396	0			x
29815.m000499	homeobox protein, putative	HB	HB51; DNA binding / sequence-specific DNA binding / transcription factor	AT5G03790.1	0	0	0	11.8191	0			x
29815.m000502	conserved hypothetical protein	Trihelix	transcription factor	AT3G10040.1	91.9588	57.2287	37.9962	0.572624	5.1468
29815.m000504	transcription factor, putative	Trihelix	aspartate/glutamate/uridylate kinase family protein	AT3G10030.1	11.3382	7.17466	10.562	9.73443	24.4516
29816.m000664	r2r3-myb transcription factor, putative	MYB-related	ATMYB6; DNA binding / transcription factor	AT4G09460.1	0	0	0	11.3736	3.79665
29816.m000678	homeobox protein, putative	HB	ATHB17 (ARABIDOPSIS THALIANA HOMEOBOX-LEUCINE ZIPPER PROTEIN 17); transcription factor	AT2G01430.1	1.56808	0	0	0	0	x II
29818.m000395	r2r3-myb transcription factor, putative	MYB	MYB60 (myb domain protein 60); DNA binding / transcription factor	AT1G08810.1	5.49031	0.946091	0	22.4903	0
29820.m001015	conserved hypothetical protein	FHA	forkhead-associated domain-containing protein / FHA domain-containing protein	AT2G21530.1	0	0	1.3595	70.4647	1.15937
29820.m001029	transcription factor, putative	WRKY	WRKY33; transcription factor	AT2G38470.1	0	0	7.78033	1.59427	1.06598
29822.m003350	homeobox protein, putative	HB	ATHB-1 (ARABIDOPSIS THALIANA HOMEOBOX 1); DNA binding / protein homodimerization/ sequence-specific DNA binding / transcription activator/ transcription factor	AT3G01470.1	8.0547	7.694	93.9559	31.9622	7.52646
29822.m003421	E2F, putative	E2F-DP	DEL3 (DP-E2F-LIKE PROTEIN 3); DNA binding / transcription factor	AT3G01330.1	6.88808	1.16692	2.15381	2.51059	1.21624
29822.m003439	r2r3-myb transcription factor, putative	MYB-related	TDF1 (DEFECTIVE IN MERISTEM DEVELOPMENT AND FUNCTION 1); DNA binding / transcription factor	AT3G28470.1	0	0	0	0	2.62219				x
29822.m003477	conserved hypothetical protein	AP2-EREBP	WRI1 (WRINKLED 1); DNA binding / transcription factor	AT3G54320.3	0.622093	0	0	0	0	x II
29822.m003484	WRKY transcription factor, putative	WRKY	WRKY72; transcription factor	AT5G15130.1	0	0	0.634779	0	0		x
29822.m003497	transcription regulator, putative	bHLH	transcription regulator	AT3G28857.1	0	0	0	12.3334	13.6419
29822.m003500	homeobox protein, putative	HB	ATHB20 (ARABIDOPSIS THALIANA HOMEOBOX PROTEIN 20); DNA binding / transcription factor	AT3G01220.1	0	0	2.85491	8.26359	1.8332
29823.m000215	r2r3-myb transcription factor, putative	MYB	MYB101; DNA binding / transcription factor	AT2G32460.1	0.94147	2.0007	0	0	36.8604
29825.m000313	homeobox protein, putative	HB	HAT22; transcription factor	AT4G37790.1	32.0878	3.49412	57.4554	30.4208	69.5331
29825.m000322	r2r3-myb transcription factor, putative	MYB-related	MYB84 (MYB DOMAIN PROTEIN 84); DNA binding / transcription factor	AT3G49690.1	0	0	0	0	7.91492				x
29826.m000753	transcriptional adaptor, putative	MYB-related	ADA2B (HOMOLOG OF YEAST ADA2 2B); DNA binding / transcription coactivator/ transcription factor	AT4G16420.2	9.29463	7.59857	6.332	6.97841	5.80339
29827.m002528	Transcription factor AtMYC2, putative	bHLH	MYC2; DNA binding / transcription activator/ transcription factor	AT1G32640.1	21.9874	7.60465	61.7506	43.1073	99.282
29827.m002555	transcription factor, putative	NAC	anac071 (Arabidopsis NAC domain containing protein 71); transcription factor	AT4G17980.1	15.6285	1.58943	4.14582	4.51321	9.71938
29827.m002603	transcription factor, putative	Trihelix	DNA-binding protein-related	AT2G38250.1	10.2974	5.87009	14.687	5.68139	12.4727
29827.m002636	Beta-amylase, putative	BES1	BMY2 (BETA-AMYLASE 2); beta-amylase/ catalytic/ cation binding	AT5G45300.1	16.2457	9.76971	9.84943	13.4799	8.90947
29830.m001386	DNA binding protein, putative	bHLH	basic helix-loop-helix (bHLH) family protein	AT3G19860.1	28.9476	21.9167	11.7322	28.7121	26.5421
29830.m001444	transcription factor, putative	RWP-RK	RWP-RK domain-containing protein	AT4G35590.1	115.783	37.838	0	1.95239	7.67555
29830.m001452	DNA binding protein, putative	HB	WOX13 (WUSCHEL-RELATED HOMEOBOX 13); DNA binding / transcription factor	AT4G35550.1	27.7262	18.0415	19.4273	15.1981	1.39811
29832.m000310	Ocs element-binding factor, putative	bZIP	ATBZIP42 (ARABIDOPSIS THALIANA BASIC LEUCINE-ZIPPER 42); DNA binding / protein heterodimerization/ protein homodimerization/ transcription factor	AT3G30530.1	1.97417	0	0	0	6.43195
29836.m000589	nuclear inhibitor of protein phosphatase-1, putative	FHA	forkhead-associated domain-containing protein / FHA domain-containing protein	AT5G47790.1	28.2944	13.585	28.2735	21.6119	17.5182
29838.m001638	conserved hypothetical protein	C3H	emb1789 (embryo defective 1789); nucleic acid binding / zinc ion binding	AT5G56930.1	4.28557	2.31703	4.68314	5.37829	4.59535
29838.m001673	mads box protein, putative	MADS	AGL62 (Agamous-like 62); DNA binding / transcription factor	AT5G60440.1	0	0	0	0	1.73034				x
29838.m001690	mads box protein, putative	MADS	AGL24 (AGAMOUS-LIKE 24); protein binding / protein heterodimerization/ protein homodimerization/ sequence-specific DNA binding / transcription factor	AT4G24540.1	0	0	0	62.5272	0			x
29838.m001723	hypothetical protein	C2C2-GATA	ZML1 (ZIM-LIKE 1); sequence-specific DNA binding / transcription factor/ zinc ion binding	AT3G21175.1	19.9701	15.5257	7.06231	8.54363	6.3775
29838.m001724	GATA transcription factor, putative	C2C2-GATA	ZML1 (ZIM-LIKE 1); sequence-specific DNA binding / transcription factor/ zinc ion binding	AT3G21175.2	25.5598	8.72776	14.2276	29.6506	29.2764
29841.m002790	transcription factor, putative	NAC	RD26 (RESPONSIVE TO DESICCATION 26); transcription activator/ transcription factor	AT4G27410.2	0	0	0	0	3.13054				x
29841.m002799	tso1, putative	CPP	TCX2 (TESMIN/TSO1-LIKE CXC 2); transcription factor	AT4G14770.1	13.3415	2.98167	0	2.05239	2.47233
29841.m002814	conserved hypothetical protein	C3H	zinc finger (CCCH-type) family protein	AT3G19360.1	6.91964	5.15434	0	0	0	x
29841.m002846	DNA binding protein, putative	AP2-EREBP	SHN1 (SHINE 1); DNA binding / sequence-specific DNA binding / transcription factor	AT1G15360.1	0	0	0	0	65.437				x
29841.m002892	conserved hypothetical protein	FAR1	FRS6 (FAR1-related sequence 6); zinc ion binding	AT1G52520.1	8.54892	3.84966	5.06824	5.2563	9.63775
29842.m003531	homeobox protein knotted-1, putative	HB	STM (SHOOT MERISTEMLESS); transcription factor	AT1G62360.1	0.838046	1.78639	1.76787	0	0
29842.m003555	WRKY transcription factor, putative	WRKY	WRKY31; transcription factor	AT4G22070.1	19.1187	14.4188	38.0835	3.45125	25.6691
29842.m003572	DNA binding protein, putative	G2-like	myb family transcription factor	AT2G40260.1	29.0446	18.5116	3.88188	0	0
29842.m003592	triptychon and cpc, putative	MYB-related	ETC1 (ENHANCER OF TRY AND CPC 1); DNA binding / transcription factor	AT1G01380.1	0	0	0	29.274	7.71868
29842.m003633	homeobox protein, putative	HB	PDF2 (PROTODERMAL FACTOR 2); DNA binding / transcription factor	AT4G04890.1	3.80018	7.88789	5.57141	11.2653	12.5001
29842.m003644	triptychon and cpc, putative	MYB-related	ETC1 (ENHANCER OF TRY AND CPC 1); DNA binding / transcription factor	AT1G01380.1	0	0	0	15.0373	8.16823
29842.m003649	tyrosyl-DNA phosphodiesterase, putative	FHA	tyrosyl-DNA phosphodiesterase-related	AT5G15170.1	27.2322	20.7235	9.90831	8.11662	5.73564
29842.m003681	DNA binding protein, putative	bHLH	ILR3 (iaa-leucine resistant3); DNA binding / transcription factor	AT5G54680.1	11.2445	3.27562	11.5147	50.8152	11.7727
29842.m003687	transcription regulator, putative	GeBP	transcription regulator	AT4G25210.1	149.827	73.6253	46.6734	62.0271	97.0975
29844.m003222	Heat shock factor protein HSF30, putative	HSF	AT-HSFA6B; DNA binding / transcription factor	AT3G22830.1	0.79905	0	4.51643	4.08463	9.24049
29844.m003225	conserved hypothetical protein	Tify	PPD2; dioxygenase/ metal ion binding	AT4G14720.1	14.0572	11.6297	11.1246	10.2995	9.10121
29844.m003241	tso1, putative	CPP	TSO1 (CHINESE FOR 'UGLY'); transcription factor	AT3G22780.1	29.3882	12.5032	12.0678	50.3783	3.38757
29844.m003282	conserved hypothetical protein	OFP	OFP12 (OVATE FAMILY PROTEIN 12)	AT1G05420.1	10.709	7.2348	38.1502	4.961	22.9496
29844.m003312	DNA binding protein, putative	bHLH	MUTE (MUTE); DNA binding / transcription factor	AT3G06120.1	0	0	0	2.37047	0			x
29844.m003332	ccaat-binding transcription factor, putative	CCAAT	NF-YC9 (NUCLEAR FACTOR Y, SUBUNIT C9); DNA binding / transcription factor	AT1G08970.2	21.9666	9.66225	10.1217	44.9959	16.4569
29844.m003353	kinase associated protein phosphatase, putative	FHA	KAPP (KINASE ASSOCIATED PROTEIN PHOSPHATASE); phosphoprotein phosphatase/ protein kinase binding / protein serine/threonine phosphatase	AT5G19280.1	30.3421	20.2031	22.3129	13.9184	40.5006
29846.m000184	myb3r3, putative	MYB	MYB3R-5 (MYB DOMAIN PROTEIN 3R-5); DNA binding / transcription factor	AT5G02320.1	24.3151	13.9586	14.1809	18.6262	38.672
29848.m004464	WRKY transcription factor, putative	WRKY	WRKY11; calmodulin binding / transcription factor	AT4G31550.1	9.89439	7.82127	41.4241	18.0777	19.7687
29848.m004479	conserved hypothetical protein	ABI3VP1	MEE45 (maternal effect embryo arrest 45); DNA binding / transcription factor	AT4G00260.1	12.6042	4.19827	0.816949	0.712693	0
29848.m004493	Salt-tolerance protein, putative	C2C2-CO-like	zinc finger (B-box type) family protein	AT5G24930.1	12.9081	4.26866	11.3026	142.162	21.185
29848.m004539	WRKY transcription factor, putative	WRKY	WRKY32; transcription factor	AT4G30935.1	4.09217	3.20982	6.55793	1.80399	2.87818
29848.m004545	WRKY transcription factor, putative	WRKY	WRKY40; transcription factor	AT1G80840.1	0	0	17.8838	3.45785	1.46924
29848.m004559	two-component system sensor histidine kinase/response regulator, putative	ARR-B	ARR12 (ARABIDOPSIS RESPONSE REGULATOR 12); transcription factor/ two-component response regulator	AT2G25180.1	19.93	12.6236	21.7421	21.5772	19.0783
29848.m004566	Protein PPLZ02, putative	AP2-EREBP	ethylene-responsive element-binding protein, putative	AT5G25190.1	3.60838	1.96376	15.5754	0	1.47158
29848.m004577	homeobox protein knotted-1, putative	HB	KNAT3 (KNOTTED1-LIKE HOMEOBOX GENE 3); transcription activator/ transcription factor	AT5G25220.1	1.50963	0.983555	7.33673	74.2099	14.5589
29848.m004632	DNA binding protein, putative	AP2-EREBP	SHN3 (shine3); DNA binding / transcription factor	AT5G11190.1	0	0	0	23.5366	7.8425
29848.m004650	transcription factor hy5, putative	bZIP	HY5 (ELONGATED HYPOCOTYL 5); DNA binding / double-stranded DNA binding / transcription factor	AT5G11260.1	7.24367	1.54164	4.79776	4.56297	8.11257
29848.m004652	conserved hypothetical protein	HB	OCP3 (OVEREXPRESSOR OF CATIONIC PEROXIDASE 3); transcription factor	AT5G11270.1	23.6395	10.4052	47.4026	58.5793	25.538
29848.m004660	tso1, putative	CPP	TCX2 (TESMIN/TSO1-LIKE CXC 2); transcription factor	AT4G14770.1	12.0577	6.29284	7.86992	3.39815	8.81323
29848.m004713	hypothetical protein	Tify	TIFY8 (TIFY DOMAIN PROTEIN 8)	AT4G32570.1	136.14	50.1793	12.2287	24.9681	6.52448
29851.m002359	transcription factor, putative	NAC	anac025 (Arabidopsis NAC domain containing protein 25); transcription factor	AT1G61110.1	3.92779	10.2483	21.5028	0	711.944
29851.m002375	zinc finger protein, putative	C2C2-Dof	Dof-type zinc finger domain-containing protein	AT1G28310.2	16.9831	0	0	8.30176	9.04271
29851.m002450	conserved hypothetical protein	mTERF	mitochondrial transcription termination factor-related / mTERF-related	AT3G18870.1	0	0	0	13.5978	0			x
29851.m002491	hypothetical protein	ABI3VP1	VRN1 (REDUCED VERNALIZATION RESPONSE 1); transcription repressor	AT3G18990.1	8.04435	22.2893	2.59052	2.53538	2.08887
29851.m002493	sulfotransferase, putative	ABI3VP1	VRN1 (REDUCED VERNALIZATION RESPONSE 1); transcription repressor	AT3G18990.1	23.9173	16.6495	0	1.07528	2.96016
29851.m002498	DNA binding protein, putative	ABI3VP1	VRN1 (REDUCED VERNALIZATION RESPONSE 1); transcription repressor	AT3G18990.1	25.6937	7.33682	16.56	17.9473	23.3776
29854.m001127	conserved hypothetical protein	mTERF	PTAC15 (PLASTID TRANSCRIPTIONALLY ACTIVE15)	AT5G54180.1	3.93506	1.41719	1.8548	0.975579	0
29854.m001136	Axial regulator YABBY2, putative	C2C2-YABBY	YAB2 (YABBY2); transcription factor	AT1G08465.1	0.835275	5.54909	6.099	78.0113	8.5129
29863.m001041	phosphoric diester hydrolase, putative	TUB	AtTLP1 (TUBBY LIKE PROTEIN 1); phosphoric diester hydrolase/ transcription factor	AT1G76900.2	44.3331	22.7782	29.499	65.8373	65.3555
29863.m001047	transcription factor, putative	bZIP	bZIP transcription factor family protein	AT5G44080.1	35.7442	16.1112	28.2884	15.6611	46.2612
29863.m001066	conserved hypothetical protein	AP2-EREBP	DNA binding / transcription factor	AT5G50080.1	2.04967	1.49224	4.3254	0.705348	17.7129
29864.m001503	Nuclear transcription factor Y subunit A-1, putative	CCAAT	NF-YA1 (NUCLEAR FACTOR Y, SUBUNIT A1); transcription factor	AT5G12840.4	22.8886	19.3922	6.48904	14.354	6.54401
29869.m001184	transcription factor, putative	bHLH	AMS (ABORTED MICROSPORES); DNA binding / transcription factor	AT2G16910.1	0	0	0	0	126.577				x
29869.m001185	hypothetical protein	bHLH	AMS (ABORTED MICROSPORES); DNA binding / transcription factor	AT2G16910.1	0	0	0	0	135.078				x
29869.m001189	hypothetical protein	bHLH	AMS (ABORTED MICROSPORES); DNA binding / transcription factor	AT2G16910.1	0	0	0	0	259.853				x
29872.m000537	DELLA protein RGA, putative	GRAS	scarecrow transcription factor family protein	AT5G41920.1	5.15851	2.82735	5.94789	9.72954	5.77215
29872.m000548	transcription factor, putative	Trihelix	transcription factor	AT3G24490.1	25.6185	16.735	28.5505	20.0582	55.5378
29872.m000553	conserved hypothetical protein	OFP	OFP14 (OVATE FAMILY PROTEIN 14)	AT1G79960.1	7.39133	5.61324	3.05932	1.19526	41.8437
29876.m000245	transcription factor, putative	HB	WOX2 (WUSCHEL RELATED HOMEOBOX 2); transcription factor	AT5G59340.1	0.903301	0	0	0	0	x II
29883.m001955	DNA binding protein, putative	HSF	AT-HSFA6B; DNA binding / transcription factor	AT3G22830.1	0	0	2.02184	1.40874	0
29883.m001986	DNA binding protein, putative	bZIP	BZIP25 (BASIC LEUCINE ZIPPER 25); protein heterodimerization/ transcription factor	AT3G54620.1	32.4154	18.6742	25.2064	22.334	47.3304
29883.m001988	DNA binding protein, putative	bHLH	UNE12 (unfertilized embryo sac 12); DNA binding / transcription factor	AT4G02590.2	17.8822	6.06788	25.7002	31.7094	12.0385
29883.m002008	WRKY transcription factor, putative	WRKY	WRKY21; calmodulin binding / transcription factor	AT2G30590.1	93.3794	35.3365	56.5926	22.7636	40.1748
29883.m002023	DNA binding protein, putative	bHLH	basic helix-loop-helix (bHLH) family protein	AT4G16430.1	21.8783	13.5258	17.6377	25.436	35.1366
29883.m002035	LOB domain-containing protein, putative	LOB	LBD16 (LATERAL ORGAN BOUNDARIES-DOMAIN 16)	AT2G42430.1	0	0	2.37235	0	0		x
29887.m000237	hypothetical protein	ABI3VP1	VRN1 (REDUCED VERNALIZATION RESPONSE 1); transcription repressor	AT3G18990.1	2.78617	0	0	0	7.03743
29889.m003245	sensor histidine kinase, putative	ARR-B	ARR2 (ARABIDOPSIS RESPONSE REGULATOR 2); transcription factor/ two-component response regulator	AT4G16110.1	13.6783	7.77359	13.4073	13.7702	27.3593
29889.m003248	GATA transcription factor, putative	C2C2-GATA	zinc finger (GATA type) family protein	AT3G06740.1	22.3915	10.7475	15.2923	32.0855	11.1051
29889.m003255	conserved hypothetical protein	FAR1	FRS11 (FAR1-related sequence 11); zinc ion binding	AT1G10240.1	13.1131	6.95275	12.7513	8.61468	14.8592
29889.m003258	r2r3-myb transcription factor, putative	MYB-related	AtMYB111 (myb domain protein 111); DNA binding / transcription factor	AT5G49330.1	0	0	1.41147	1.15636	0
29889.m003269	calmodulin-binding transcription activator (camta), plants, putative	CAMTA	calmodulin binding / transcription regulator	AT4G16150.1	43.2495	21.1968	46.6784	15.8089	34.5676
29889.m003285	DELLA protein RGL2, putative	GRAS	RGL3 (RGA-LIKE PROTEIN 3); transcription factor	AT5G17490.1	0.35209	0	0	0	0	x II
29889.m003321	WRKY transcription factor, putative	WRKY	WRKY48; transcription factor	AT5G49520.1	9.00116	2.84543	9.91527	1.58288	4.16318
29889.m003351	r2r3-myb transcription factor, putative	MYB-related	MYB108 (myb domain protein 108); DNA binding / transcription factor	AT3G06490.1	0	0	0	0	31.537				x
29889.m003372	calmodulin-binding transcription activator (camta), plants, putative	CAMTA	EICBP.B (ETHYLENE INDUCED CALMODULIN BINDING PROTEIN); calmodulin binding / transcription activator/ transcription regulator	AT5G09410.2	14.6439	7.76726	10.0212	8.39702	14.7874
29889.m003386	telomeric repeat binding protein, putative	MYB-related	TRFL5 (TRF-LIKE 5); DNA binding / transcription factor	AT1G15720.1	12.8692	7.90363	9.54274	9.08656	20.577
29889.m003388	Squamosa promoter-binding protein, putative	SBP	SPL12 (squamosa promoter-binding protein-like 12); transcription factor	AT3G60030.1	43.7418	30.0242	21.8315	17.137	26.7323
29889.m003420	Transcription factor HY5, putative	bZIP	HYH (HY5-HOMOLOG); DNA binding / transcription factor	AT3G17609.2	0	0	2.17032	29.0634	2.28565
29895.m000321	Ethylene-responsive transcription factor 1B, putative	AP2-EREBP	ERF1 (ETHYLENE RESPONSE FACTOR 1); DNA binding / transcription activator/ transcription factor	AT3G23240.1	0	0	2.29341	0	0		x
29900.m001540	Auxin response factor, putative	ARF	ETT (ETTIN); DNA binding / transcription factor	AT2G33860.1	18.454	8.22053	5.31353	18.9747	5.86188
29900.m001547	conserved hypothetical protein	VOZ	VOZ1 (VASCULAR PLANT ONE ZINC FINGER PROTEIN); transcription activator	AT1G28520.2	34.9956	14.2585	31.5822	41.4183	36.3498
29900.m001555	hypothetical protein	HB	HB-3; transcription factor	AT2G33880.1	0.58934	0	0	0	0	x II
29900.m001610	DNA binding protein, putative	bHLH	basic helix-loop-helix (bHLH) family protein	AT1G68810.1	0	0	3.01009	0	1.64598
29900.m001628	transcription factor, putative	Trihelix	transcription factor	AT3G58630.1	17.199	11.2523	15.6134	11.3431	18.7436
29904.m002941	hypothetical protein	AP2-EREBP	AP2 domain-containing transcription factor, putative	AT4G13620.1	28.2997	2.29132	0	0	2.44294
29904.m002952	transcription factor, putative	G2-like	myb family transcription factor	AT3G24120.1	29.4398	21.4121	13.5677	31.5231	13.5928
29904.m002956	DNA binding protein, putative	bHLH	FMA (FAMA); DNA binding / transcription activator/ transcription factor	AT3G24140.1	19.7129	8.6486	0.662179	13.1788	0
29904.m003012	GATA transcription factor, putative	C2C2-GATA	GATA transcription factor 1 (GATA-1)	AT3G24050.1	30.0921	11.1344	29.3872	60.5549	19.3094
29905.m000443	transcription factor, putative	TCP	PTF1 (PLASTID TRANSCRIPTION FACTOR 1); transcription factor	AT3G02150.2	0	0	3.59584	24.5435	0
29908.m005953	Auxin response factor, putative	ARF	ARF17 (AUXIN RESPONSE FACTOR 17); transcription factor	AT1G77850.1	15.0919	10.918	9.17563	11.9418	39.6839
29908.m005962	Transcription factor TGA7, putative	bZIP	bZIP family transcription factor	AT1G77920.1	24.572	42.3242	31.677	17.1935	5.59385
29908.m005963	DNA binding protein, putative	bZIP	AREB3 (ABA-RESPONSIVE ELEMENT BINDING PROTEIN 3); DNA binding / transcription activator/ transcription factor	AT3G56850.1	0.803726	0	0	1.42784	52.743
29908.m005982	mads box protein, putative	MADS	AGL104 (AGAMOUS-LIKE 104); DNA binding / transcription factor	AT1G22130.1	0	0	0	0	34.4242				x
29908.m006005	DNA binding protein, putative	AP2-EREBP	RAP2.4 (related to AP2 4); DNA binding / transcription factor	AT1G78080.1	68.0742	40.5227	368.626	149.951	145.354
29908.m006011	conserved hypothetical protein	mTERF	mitochondrial transcription termination factor family protein / mTERF family protein	AT5G07900.1	13.7361	2.14027	4.68607	7.50175	1.31358
29908.m006082	homeobox protein, putative	HB	ATHB16 (ARABIDOPSIS THALIANA HOMEOBOX PROTEIN 16); sequence-specific DNA binding / transcription activator/ transcription factor	AT4G40060.1	1.78217	0	0	25.7951	7.96702
29908.m006098	DNA binding protein, putative	bHLH	basic helix-loop-helix (bHLH) family protein (bHLH096)	AT1G72210.1	0.876394	1.39013	18.7122	0	0
29908.m006148	cold shock protein, putative	CSD	cold-shock DNA-binding family protein	AT2G17870.1	16.4779	5.67977	15.3689	35.3968	15.7111
29908.m006159	Nodulation signaling pathway 2 protein, putative	GRAS	scarecrow transcription factor family protein	AT4G08250.1	7.34617	5.44531	26.9393	0.854056	1.16908
29908.m006165	Transcriptional factor TINY, putative	AP2-EREBP	AP2 domain-containing transcription factor family protein	AT1G21910.1	1.05589	0	30.1098	0	2.01278
29908.m006226	transcription factor, putative	zf-HD	ATHB22 (HOMEOBOX PROTEIN 22); DNA binding / transcription factor	AT4G24660.1	47.4451	59.4997	59.7125	54.0357	3.00732
29908.m006255	DNA binding protein, putative	bHLH	basic helix-loop-helix (bHLH) family protein	AT3G56770.1	0	0	0	1.14077	0			x
29908.m006268	DNA binding protein, putative	MYB-related	DNA binding	AT1G09710.1	21.5047	16.6081	17.8907	19.6012	24.3562
29912.m005288	Nuclear transcription factor Y subunit A-3, putative	CCAAT	NF-YA3 (NUCLEAR FACTOR Y, SUBUNIT A3); transcription factor	AT1G72830.1	85.7958	74.5114	14.537	36.885	17.4126
29912.m005290	DNA binding protein, putative	Alfin-like	AL5 (ALFIN-LIKE 5); DNA binding / methylated histone residue binding	AT5G20510.1	47.6685	21.3062	27.7017	36.3913	16.2126
29912.m005322	hypothetical protein	C2C2-GATA	CGA1 (CYTOKININ-RESPONSIVE GATA FACTOR 1); transcription factor	AT4G26150.1	0	0	4.35348	53.065	0
29912.m005337	DNA binding protein, putative	bHLH	basic helix-loop-helix (bHLH) family protein	AT5G56960.1	0	0	0.93374	0	0		x
29912.m005354	conserved hypothetical protein	NAC	anac075 (Arabidopsis NAC domain containing protein 75); transcription factor	AT4G29230.1	1.39901	13.4774	0.773618	3.15268	0.750472
29912.m005376	DNA binding protein, putative	MYB-related	DNA-binding protein, putative	AT1G17520.1	22.3236	8.7738	16.0262	18.467	13.9744
29912.m005387	conserved hypothetical protein	MYB-related	DNA-binding family protein	AT5G56840.1	0	0	6.8623	8.35265	0
29912.m005390	conserved hypothetical protein	HRT	unknown protein	AT5G56780.1	16.7786	2.5009	6.31301	12.3694	3.69755
29912.m005397	Heat shock factor protein HSF30, putative	HSF	ATHSFA2; DNA binding / transcription factor	AT2G26150.1	0	1.04354	3.31696	0	0.668111
29912.m005463	Transcriptional factor TINY, putative	AP2-EREBP	tny (TINY); DNA binding / transcription factor	AT5G25810.1	0.957723	2.43868	6.12895	10.2133	11.3973
29912.m005495	transcription factor, putative	CPP	tesmin/TSO1-like CXC domain-containing protein	AT4G29000.1	7.37116	2.67101	6.92965	6.2824	14.1159
29912.m005522	conserved hypothetical protein	OFP	OFP8 (ARABIDOPSIS THALIANA OVATE FAMILY PROTEIN 8)	AT5G19650.1	0	0	0	1.61568	0			x
29912.m005526	DNA binding protein, putative	HSF	AT-HSFC1; DNA binding / transcription factor	AT3G24520.1	0.463435	0	7.17808	12.8107	1.81399
29912.m005554	transcription factor, putative	Trihelix	transcription factor	AT3G24490.1	63.6035	41.6163	58.4206	22.8115	47.5507
29915.m000469	transcription factor, putative	ABI3VP1	HSL1 (HSI2-LIKE 1); transcription factor	AT4G32010.1	1.82963	1.56643	3.81973	3.26226	11.4489
29915.m000479	WRKY transcription factor, putative	WRKY	WRKY70; transcription factor/ transcription repressor	AT3G56400.1	8.87426	0	3.95472	162.755	14.0856
29916.m000544	conserved hypothetical protein	GRAS	scarecrow-like transcription factor 6 (SCL6)	AT4G00150.1	64.0414	33.3764	26.4298	38.4976	17.3311
29917.m001969	transcription factor, putative	ABI3VP1	HSI2 (HIGH-LEVEL EXPRESSION OF SUGAR-INDUCIBLE GENE 2); transcription factor/ transcription repressor	AT2G30470.1	10.1097	8.11534	21.0252	27.499	31.6746
29917.m001977	r2r3-myb transcription factor, putative	MYB	MYB98 (myb domain protein 98); DNA binding / transcription factor	AT4G18770.1	4.79423	6.79487	3.29575	0	0
29917.m001986	r2r3-myb transcription factor, putative	MYB	ATMYB21 (ARABIDOPSIS THALIANA MYB DOMAIN PROTEIN 21); DNA binding / transcription factor	AT3G27810.1	0	0	0	0	158.111				x
29917.m001993	LOB domain-containing protein, putative	LOB	LBD25 (LOB DOMAIN-CONTAINING PROTEIN 25)	AT3G27650.1	0	0	0	0	2.74514
29917.m002016	conserved hypothetical protein	NAC	anac044 (Arabidopsis NAC domain containing protein 44); transcription factor	AT3G01600.1	8.03187	1.01675	0.747595	1.04764	0
29923.m000817	ccaat-binding transcription factor subunit A, putative	CCAAT	NF-YB8 (NUCLEAR FACTOR Y, SUBUNIT B8); transcription factor	AT2G37060.3	16.7754	7.81566	11.7178	18.8765	14.1464
29923.m000827	DNA binding protein, putative	AP2-EREBP	AP2 (APETALA 2); transcription factor	AT4G36920.1	4.20003	3.53571	7.26844	19.1153	5.88152
29927.m000599	r2r3-myb transcription factor, putative	MYB-related	AtMYB82 (myb domain protein 82); DNA binding / transcription factor	AT5G52600.1	1.06762	0	0	0	0	x II
29927.m000626	Axial regulator YABBY5, putative	C2C2-YABBY	YAB5 (YABBY5); transcription factor	AT2G26580.2	0.904456	2.69569	10.0887	129.541	0
29929.m004500	conserved hypothetical protein	LOB	AS2 (ASYMMETRIC LEAVES 2); protein binding	AT1G65620.4	0	0	2.1449	0	26.5865
29929.m004534	conserved hypothetical protein	FAR1	far-red impaired responsive family protein / FAR1 family protein	AT3G59470.1	11.0744	7.7672	7.94959	9.5088	33.6897
29929.m004537	Protein AINTEGUMENTA, putative	AP2-EREBP	BBM (BABY BOOM); DNA binding / transcription factor	AT5G17430.1	0	0.930985	1.26171	0	0
29929.m004544	mads box protein, putative	MADS	agl103 (AGAMOUS-LIKE 103); transcription factor	AT3G18650.1	83.3612	21.5995	38.3749	23.1496	13.2529
29929.m004587	WRKY transcription factor, putative	WRKY	WRKY2; transcription factor	AT5G56270.1	17.2539	16.517	10.6359	11.7737	22.3389
29929.m004612	transcription factor, putative	TCP	AT-TCP20; transcription factor	AT3G27010.1	28.6917	20.3902	60.7583	6.00289	0
29929.m004624	WRKY transcription factor, putative	WRKY	WRKY75; transcription factor	AT5G13080.1	0	0	0	1.85148	0			x
29929.m004627	conserved hypothetical protein	SBP	squamosa promoter-binding protein, putative	AT5G50570.2	0.954945	0	3.10257	4.20486	5.89963
29929.m004634	calmodulin-binding transcription activator (camta), plants, putative	CAMTA	calmodulin binding / transcription regulator	AT1G67310.1	24.5094	13.8292	16.3085	18.5642	13.4501
29929.m004641	LIGULELESS1 protein, putative	SBP	SPL2 (SQUAMOSA PROMOTER BINDING PROTEIN-LIKE 2); DNA binding / transcription factor	AT5G43270.1	5.20497	4.79087	8.82589	41.4514	18.5228
29929.m004659	DNA binding protein, putative	CCAAT	NF-YC13 (NUCLEAR FACTOR Y, SUBUNIT C13); DNA binding / transcription factor	AT5G43250.1	4.79739	0	0	0	0	x II
29929.m004704	transcription factor, putative	Trihelix	DNA binding protein GT-1	AT1G13450.1	11.5433	9.62342	8.82482	13.2796	16.3284
29929.m004752	two-component sensor histidine kinase bacteria, putative	ARR-B	ARR11 (RESPONSE REGULATOR 11); transcription factor/ two-component response regulator	AT1G67710.1	5.68193	3.23938	5.12958	0.89412	0.78134
29933.m001381	r2r3-myb transcription factor, putative	MYB	ATMYB66 (MYB DOMAIN PROTEIN 66); DNA binding / protein binding / transcription factor/ transcription regulator	AT5G14750.1	0	0	2.27196	1.80675	0
29933.m001439	r2r3-myb transcription factor, putative	MYB-related	ATMYB102 (ARABIDOPSIS MYB-LIKE 102); DNA binding / transcription factor	AT4G21440.1	0	0	4.58377	2.26408	0
29939.m000533	conserved hypothetical protein	FHA	forkhead-associated domain-containing protein / FHA domain-containing protein	AT4G14490.1	15.6382	11.164	14.7327	9.81136	17.1562
29940.m000398	transcription factor hy5, putative	bZIP	BZIP17; DNA binding / transcription activator/ transcription factor	AT2G40950.1	25.4063	23.5786	27.2586	15.0025	31.9839
29942.m000750	hypothetical protein	FAR1	FRS3 (FAR1-related sequence 3); zinc ion binding	AT2G27110.3	15.5549	11.99	13.1774	11.4626	13.149
29945.m000088	DNA binding protein, putative	ABI3VP1	transcriptional factor B3 family protein	AT5G58280.1	15.3659	4.27512	2.10476	2.52531	0
29949.m000123	WRKY transcription factor, putative	WRKY	ZAP1 (ZINC-DEPENDENT ACTIVATOR PROTEIN-1); transcription activator/ transcription factor/ zinc ion binding	AT2G04880.2	28.2446	14.8186	14.7849	17.4284	25.1467
29949.m000124	Chitin-inducible gibberellin-responsive protein, putative	GRAS	PAT1 (phytochrome a signal transduction 1); signal transducer/ transcription factor	AT5G48150.2	18.3171	6.96213	13.0596	29.2159	9.10001
29950.m001149	transcription factor, putative	G2-like	myb family transcription factor	AT3G04030.3	0.604654	0	2.03906	15.4759	1.19368
29950.m001171	NAC domain-containing protein 21/22, putative	NAC	ANAC087; transcription factor	AT5G18270.1	17.9125	6.27036	2.2938	4.32275	9.98387
29950.m001173	transcription factor, putative	NAC	anac047 (Arabidopsis NAC domain containing protein 47); transcription factor	AT3G04070.2	0	1.23774	18.5435	0.936446	6.65795
29955.m001177	G-box-binding factor, putative	bZIP	bZIP transcription factor family protein	AT5G44080.1	12.0639	6.23525	16.8735	17.984	24.3578
29962.m000052	conserved hypothetical protein	Tify	JAZ3 (JASMONATE-ZIM-DOMAIN PROTEIN 3)	AT3G17860.1	106.501	42.7351	94.644	175.675	130.098
29966.m000228	ccaat-binding transcription factor subunit A, putative	CCAAT	NF-YB3 (NUCLEAR FACTOR Y, SUBUNIT B3); transcription factor	AT4G14540.1	0	0	4.32517	52.2148	4.36963
29968.m000635	Heat shock factor protein, putative	HSF	AT-HSFA8; DNA binding / transcription factor	AT1G67970.1	20.4651	5.15094	13.7947	7.82936	25.8402
29968.m000644	binding, putative	PLATZ	zinc ion binding	AT2G01818.1	4.74466	0	9.29763	0	0
29970.m000987	r2r3-myb transcription factor, putative	MYB	MYBR1 (MYB DOMAIN PROTEIN R1); DNA binding / transcription factor	AT5G67300.1	34.0575	17.5839	111.362	31.1633	42.4577
29973.m000390	bel1 homeotic protein, putative	HB	RPL (REPLUMLESS); DNA binding / sequence-specific DNA binding / transcription factor	AT5G02030.1	20.2172	17.3191	14.3224	5.56239	6.67293
29974.m000242	DNA binding protein, putative	bHLH	BEE3 (BR ENHANCED EXPRESSION 3); DNA binding / transcription factor	AT1G73830.1	0	0	13.9199	0	0		x
29975.m000750	conserved hypothetical protein	mTERF	FUNCTIONS IN: molecular_function unknown; INVOLVED IN: biological_process unknown; LOCATED IN: cellular_component unknown; CONTAINS InterPro DOMAIN/s: Mitochodrial transcription termination factor-related (InterPro:IPR003690); BEST Arabidopsis thaliana protein match is: mitochondrial transcription termination factor-related / mTERF-related (TAIR:AT5G45113.1); Has 110 Blast hits to 107 proteins in…	AT4G19650.1	12.6293	4.42252	9.2442	5.65723	3.47312
29976.m000497	transcription factor, putative	ABI3VP1	HSI2 (HIGH-LEVEL EXPRESSION OF SUGAR-INDUCIBLE GENE 2); transcription factor/ transcription repressor	AT2G30470.1	31.4493	40.4683	64.7324	9.32806	98.9755
29983.m003123	homeobox protein, putative	HB	ATHB52 (ARABIDOPSIS THALIANA HOMEOBOX PROTEIN 52); transcription factor	AT5G53980.1	2.42657	0	21.8442	0	0
29983.m003125	transcription factor, putative	NAC	ANAC073 (ARABIDOPSIS NAC DOMAIN CONTAINING PROTEIN 73); transcription activator/ transcription factor	AT4G28500.1	2.19712	0	0	3.67624	16.2868
29983.m003128	homeobox protein, putative	HB	homeobox transcription factor, putative	AT5G44180.1	19.2307	20.9603	14.4315	13.222	26.117
29983.m003131	DNA binding protein, putative	G2-like	GPRI1 (GBF'S PRO-RICH REGION-INTERACTING FACTOR 1); transcription factor/ transcription regulator	AT2G20570.1	1.31094	1.74092	12.3708	177.117	2.29567
29983.m003147	Ethylene-responsive transcription factor, putative	AP2-EREBP	ERF9 (ERF DOMAIN PROTEIN 9); DNA binding / transcription factor/ transcription repressor	AT5G44210.1	3.94069	2.25779	28.6802	11.4416	4.57366
29983.m003151	conserved hypothetical protein	C3H	SOM (SOMNUS); nucleic acid binding / transcription factor	AT1G03790.1	30.6	117.561	71.2575	6.93083	3.70273
29983.m003158	Squamosa promoter-binding protein, putative	SBP	SPL4 (SQUAMOSA PROMOTER BINDING PROTEIN-LIKE 4); DNA binding / transcription factor	AT1G53160.1	11.6037	4.0692	4.42711	81.0575	10.738
29983.m003179	DNA binding protein, putative	bHLH	basic helix-loop-helix (bHLH) family protein	AT4G20970.1	0	0	0	10.05	0			x
29983.m003227	conserved hypothetical protein	AP2-EREBP	AP2 domain-containing transcription factor, putative	AT2G20880.1	0	0	1.3878	1.9104	3.56254
29983.m003255	Protein ULTRAPETALA1, putative	ULT	ULT1 (ULTRAPETALA1); DNA binding	AT4G28190.1	76.4972	49.171	40.7584	27.7074	59.4521
29983.m003297	conserved hypothetical protein	zf-HD	ATHB21 (ARABIDOPSIS THALIANA HOMEOBOX PROTEIN 21); DNA binding / transcription activator/ transcription factor	AT2G02540.1	4.12114	2.68105	21.6859	15.1926	1.50989
29983.m003314	conserved hypothetical protein	OFP	OFP7 (ARABIDOPSIS THALIANA OVATE FAMILY PROTEIN 7)	AT2G18500.1	0	0	2.23554	3.1947	0
29986.m001656	conserved hypothetical protein	AP2-EREBP	ATEBP (ETHYLENE-RESPONSIVE ELEMENT BINDING PROTEIN); DNA binding / protein binding / transcription activator/ transcription factor	AT3G16770.1	65.1345	27.4699	20.3545	6.60752	15.7064
29986.m001672	two-component sensor histidine kinase bacteria, putative	ARR-B	ARR2 (ARABIDOPSIS RESPONSE REGULATOR 2); transcription factor/ two-component response regulator	AT4G16110.1	1.71494	0.826923	0	0	2.18277
29990.m000497	WRKY transcription factor, putative	WRKY	WRKY9; transcription factor	AT1G68150.1	0	0	0	3.25326	0			x
29991.m000639	U2 snrnp auxiliary factor, small subunit, putative	C3H	ATU2AF35A; RNA binding / nucleic acid binding / nucleotide binding / zinc ion binding	AT1G27650.1	33.3453	18.4791	42.1029	35.248	90.3754
29992.m001420	ccaat-binding transcription factor subunit A, putative	CCAAT	NF-YB7 (NUCLEAR FACTOR Y, SUBUNIT B7); transcription factor	AT2G13570.1	0	0	0	0	86.3407				x
30000.m000371	transcription factor, putative	RWP-RK	RWP-RK domain-containing protein	AT2G43500.2	10.4754	6.90882	10.1382	19.8969	35.3017
30000.m000380	r2r3-myb transcription factor, putative	MYB	MYB52 (MYB DOMAIN PROTEIN 52); DNA binding / transcription factor	AT1G17950.1	0	0	0	0	12.8305				x
30003.m000320	zinc finger protein, putative	C2C2-Dof	OBP3 (OBF-BINDING PROTEIN 3); DNA binding / transcription factor	AT3G55370.2	0.974459	1.45747	2.63441	11.4191	1.74841
30005.m001256	hypothetical protein	HB	sequence-specific DNA binding / transcription factor	AT4G12750.1	20.7473	5.10592	12.023	5.67575	5.76961
30005.m001260	hypothetical protein	bZIP	bZIP transcription factor, putative (bZIP69)	AT1G06070.1	0.485856	0	0	0	0	x II
30005.m001298	Transcription repressor MYB4, putative	MYB-related	MYB14 (MYB DOMAIN PROTEIN 14); DNA binding / transcription factor	AT2G31180.1	2.7197	4.21377	0	0	1.39782
30006.m000282	DNA binding protein, putative	AP2-EREBP	ovule development protein, putative	AT2G41710.1	13.0176	6.4998	6.59024	5.50636	3.79699
30006.m000287	Heat shock factor protein, putative	HSF	AT-HSFB3; DNA binding / transcription factor	AT2G41690.1	0	0	1.14901	2.10194	93.0784
30010.m000675	WRKY transcription factor, putative	WRKY	WRKY6; transcription factor	AT1G62300.1	0.523229	0.471714	12.2161	10.1847	27.2563
30014.m000446	transcription factor, putative	TCP	TCP family transcription factor, putative	AT5G23280.1	6.83834	3.57458	3.07144	24.4928	5.08826
30017.m000317	transcription factor, putative	G2-like	APL (ALTERED PHLOEM DEVELOPMENT); transcription factor/ transcription regulator	AT1G79430.2	0	0	3.03273	12.1747	0
30024.m001746	transcription factor, putative	GRAS	SCL3; transcription factor	AT1G50420.1	14.0885	6.5332	17.7491	8.1109	13.1133
30025.m000581	zinc finger protein, putative	C2C2-Dof	Dof-type zinc finger domain-containing protein	AT2G37590.1	0	0	0	1.90754	0			x
30026.m001461	WRKY transcription factor, putative	WRKY	WRKY65; transcription factor	AT1G29280.1	5.67937	3.71726	4.90261	4.73786	39.874
30026.m001483	conserved hypothetical protein	OFP	OFP5 (ARABIDOPSIS THALIANA OVATE FAMILY PROTEIN 5)	AT4G18830.1	0	0	1.87233	2.64743	18.3349
30026.m001484	Heat shock factor protein, putative	HSF	AT-HSFA4A; DNA binding / transcription factor	AT4G18880.1	9.05349	4.98767	42.3853	10.076	11.532
30026.m001485	BRASSINAZOLE-RESISTANT 2 protein, putative	BES1	brassinosteroid signalling positive regulator-related	AT1G78700.1	48.1302	31.709	76.6297	10.7149	20.8105
30027.m000849	conserved hypothetical protein	NOZZLE			0	0	0	0	9.98678				x
30032.m000457	Nitrilase, putative	TCP	NIT4 (NITRILASE 4); 3-cyanoalanine hydratase/ cyanoalanine nitrilase/ indole-3-acetonitrile nitrilase/ nitrilase/ nitrile hydratase	AT5G22300.1	7.21558	10.4297	0.74721	1.86215	0
30032.m000462	transcription factor, putative	ABI3VP1	DNA-binding protein, putative	AT2G36080.1	7.83456	5.02066	40.0915	5.02004	8.01044
30032.m000479	NAC domain-containing protein, putative	NAC	anac090 (Arabidopsis NAC domain containing protein 90); transcription factor	AT5G22380.1	0	0	0	1.63738	1.12629
30054.m000786	transcription factor, putative	ARR-B	APRR2; transcription factor/ two-component response regulator	AT4G18020.3	1.22048	5.18209	3.27295	58.7447	18.2254
30054.m000801	hypothetical protein	C3H	zinc finger protein-related	AT3G18640.1	24.0594	15.7992	19.0985	13.2653	18.1277
30054.m000802	Heat shock factor protein HSF8, putative	HSF	ATHSFA1D; DNA binding / transcription factor	AT1G32330.1	19.2283	17.6719	18.484	14.8687	17.2626
30054.m000804	nucleic acid binding protein, putative	C3H	zinc finger (CCCH-type) family protein	AT1G32360.1	22.5174	15.6577	17.3148	22.9883	22.133
30054.m000807	RNA binding protein, putative	mTERF	RNA recognition motif (RRM)-containing protein	AT5G46840.1	24.0384	23.9994	56.9005	19.6467	31.4028
30054.m000819	DNA binding protein, putative	bHLH	bHLH071 (beta HLH protein 71); DNA binding / transcription factor	AT5G46690.1	2.10115	5.72872	3.05549	15.3492	0
30054.m000824	binding, putative	PLATZ	zinc-binding family protein	AT4G17900.1	8.45723	8.20486	99.8716	27.1299	95.5824
30055.m001548	conserved hypothetical protein	bZIP	DPBF2; DNA binding / transcription activator/ transcription activator binding / transcription factor	AT3G44460.1	187.63	237.168	2.80338	0	122.261
30055.m001550	DNA binding protein, putative	bZIP	bZIP family transcription factor	AT1G08320.3	6.79042	5.03006	18.6824	0	19.7891
30055.m001567	DNA polymerase epsilon P17 subunit, putative	CCAAT	NF-YB11 (NUCLEAR FACTOR Y, SUBUNIT B11); transcription factor	AT2G27470.1	27.1338	11.1481	12.0735	13.8595	11.0355
30055.m001588	conserved hypothetical protein	NAC	anac090 (Arabidopsis NAC domain containing protein 90); transcription factor	AT5G22380.1	0	0	15.8591	3.93353	0
30055.m001589	DNA binding protein, putative	MYB	myb family transcription factor	AT5G04760.1	3.4181	0	2.60056	0	16.4626
30055.m001612	transcription factor, putative	NAC	NTL8 (NTM1-LIKE 8); transcription factor	AT2G27300.1	4.23285	6.2366	1.25042	4.0202	3.75613
30055.m001617	hypothetical protein	OFP	OFP6 (OVATE FAMILY PROTEIN 6)	AT3G52525.1	0	0	0	3.8773	0			x
30055.m001619	E2F4,5, putative	E2F-DP	E2F1; DNA binding / protein binding / transcription factor	AT5G22220.3	8.74457	5.86018	9.15893	7.04596	14.74
30056.m000858	conserved hypothetical protein	ABI3VP1			0	0	0	4.30468	0			x
30061.m000291	Makorin-1, putative	C3H	zinc finger (CCCH-type/C3HC4-type RING finger) family protein	AT3G08505.1	72.3554	32.7712	50.4756	45.7824	78.5255
30063.m001397	calmodulin-binding transcription activator (camta), plants, putative	CAMTA	calmodulin-binding protein	AT5G64220.2	54.6428	31.773	33.5576	27.9025	64.9205
30063.m001414	ATP synthase alpha subunit mitochondrial, putative	Alfin-like	AL6 (ALFIN-LIKE 6); DNA binding / methylated histone residue binding	AT2G02470.1	55.3034	17.6314	29.051	45.1096	67.4039
30063.m001417	NAC domain-containing protein, putative	NAC	ANAC035 (Arabidopsis NAC domain containing protein 35); transcription factor	AT2G02450.1	0	0	0.639526	32.7721	0
30064.m000484	r2r3-myb transcription factor, putative	MYB	MYB101; DNA binding / transcription factor	AT2G32460.2	21.2141	63.4782	0	0	114.119
30064.m000506	WRKY transcription factor, putative	WRKY	WRKY6; transcription factor	AT1G62300.1	0.554134	0.598825	0.609713	0	4.57988
30066.m000713	DNA binding protein, putative	bHLH	basic helix-loop-helix (bHLH) family protein	AT1G25330.1	0	0	0	0	2.12896				x
30068.m002516	hypothetical protein	ARF	ARF9 (AUXIN RESPONSE FACTOR 9); transcription factor	AT4G23980.1	82.1245	78.6353	34.5812	47.3264	85.4261
30068.m002527	transcription factor, putative	RWP-RK	NLP7 (NIN LIKE PROTEIN 7); transcription factor	AT4G24020.1	11.1778	5.82161	18.0173	30.4762	13.1399
30068.m002544	r2r3-myb transcription factor, putative	MYB	AtMYB111 (myb domain protein 111); DNA binding / transcription factor	AT5G49330.1	0	0	0	0	2.30156				x
30068.m002546	zinc finger protein, putative	C2C2-Dof	Dof-type zinc finger domain-containing protein	AT4G24060.1	13.037	0	4.83419	15.8789	15.4062
30068.m002581	DNA binding protein, putative	bHLH	basic helix-loop-helix (bHLH) family protein	AT4G00870.1	0	0	0	0	7.43405				x
30068.m002588	conserved hypothetical protein	GRF	AtGRF8 (GROWTH-REGULATING FACTOR 8); transcription activator	AT4G24150.1	11.7523	6.56119	1.33813	1.72303	20.4523
30068.m002591	NAC domain-containing protein, putative	NAC	ANAC012 (ARABIDOPSIS NAC DOMAIN CONTAINING PROTEIN 12); specific transcriptional repressor/ transcription activator/ transcription factor	AT1G32770.1	0	0	0	0	70.4688				x
30068.m002615	transcription factor, putative	ABI3VP1	NGA1 (NGATHA1); transcription factor	AT2G46870.1	0.56111	0	1.65729	24.5751	3.14044
30068.m002619	transcription factor, putative	NAC	NTL9 (NAC transcription factor-like 9); transcription factor	AT4G35580.2	29.0547	10.3805	29.0099	16.6377	36.0166
30068.m002635	transcription factor, putative	Trihelix	AT-GTL1 (GT2-LIKE 1); DNA binding / transcription factor	AT1G33240.1	4.53811	2.84318	20.1443	5.86094	51.7421
30068.m002643	homeobox protein, putative	HB	HB-7 (HOMEOBOX-7); DNA binding / transcription factor	AT5G46880.1	14.3435	13.2118	8.16189	34.3887	8.1279
30068.m002645	transcription factor, putative	G2-like	KAN2 (KANADI 2); DNA binding / transcription factor	AT1G32240.1	10.5781	7.57813	9.05511	6.93276	7.76623
30068.m002661	DNA-binding protein EMBP-1, putative	bZIP	bZIP transcription factor family protein	AT2G35530.1	18.3647	13.4955	14.258	23.5421	34.2304
30068.m002670	conserved hypothetical protein	BBR/BPC	BPC7 (BASIC PENTACYSTEINE 7); DNA binding / transcription factor	AT2G35550.1	25.0315	14.8403	18.6139	47.1907	9.90234
30069.m000440	DNA binding protein, putative	AP2-EREBP	WRI1 (WRINKLED 1); DNA binding / transcription factor	AT3G54320.1	694.952	959.107	1.25364	1.27338	0
30072.m000927	Protein WUSCHEL, putative	HB	WOX11 (WUSCHEL related homeobox 11); DNA binding / transcription factor	AT3G03660.1	0	8.68707	0	0	0	x V
30072.m000930	conserved hypothetical protein	C2C2-Dof	CDF3 (CYCLING DOF FACTOR 3); DNA binding / protein binding / transcription factor	AT3G47500.1	15.8633	10.8709	35.975	1.97382	28.026
30072.m000955	LOB domain-containing protein, putative	LOB	LBD20 (LOB DOMAIN-CONTAINING PROTEIN 20)	AT3G03760.1	4.89317	6.39856	15.8999	0	88.4036
30072.m000986	r2r3-myb transcription factor, putative	MYB-related	ATMYB5 (MYB DOMAIN PROTEIN 5); DNA binding / transcription factor	AT3G13540.1	0	0	0	3.77733	2.87024
30073.m002204	transcription factor, putative	GRAS	SCR (SCARECROW); protein binding / protein homodimerization/ sequence-specific DNA binding / transcription factor	AT3G54220.1	20.0995	20.1147	21.341	15.8747	7.26396
30073.m002273	transcription factor, putative	NAC	no apical meristem (NAM) family protein	AT1G33060.2	3.82953	0	0	1.92454	1.89559
30073.m002274	transcription factor, putative	NAC	NTL9 (NAC transcription factor-like 9); transcription factor	AT4G35580.2	0	0	0	2.32218	1.54714
30073.m002276	conserved hypothetical protein	HSF	ATHSFA1E; DNA binding / transcription factor	AT3G02990.1	4.49542	0	0	6.85837	0
30073.m002298	binding, putative	PLATZ	zinc-binding family protein	AT4G17900.1	5.7018	2.46233	52.5478	66.1876	97.3133
30074.m001347	conserved hypothetical protein	PBF-2-like	ATWHY2 (A. THALIANA WHIRLY 2); DNA binding	AT1G71260.1	28.2426	13.204	7.58041	19.9421	3.09424
30074.m001414	mads box protein, putative	MADS	MADS-box protein (AGL45)	AT3G05860.3	11.2925	0	0	0	0	x II
30074.m001421	DNA binding protein, putative	bHLH	basic helix-loop-helix (bHLH) family protein	AT1G35460.1	5.79587	2.67317	17.0858	6.17196	3.52375
30075.m001182	Nuclear transcription factor Y subunit A-4, putative	CCAAT	NF-YA7 (NUCLEAR FACTOR Y, SUBUNIT A7); specific transcriptional repressor/ transcription factor	AT1G30500.2	32.1417	17.0791	17.6752	48.361	33.085
30075.m001183	conserved hypothetical protein	HB	PHB (PHABULOSA); DNA binding / transcription factor	AT2G34710.1	15.7318	12.8769	11.9135	21.6237	7.78813
30075.m001185	BRASSINAZOLE-RESISTANT 1 protein, putative	BES1	BAM7 (BETA-AMYLASE 7); beta-amylase/ catalytic/ cation binding	AT2G45880.1	5.90656	0	0	0	0	x II
30076.m004456	DNA binding protein, putative	bHLH	basic helix-loop-helix (bHLH) family protein	AT2G46810.1	115.431	42.8508	12.2455	42.1493	3.86454
30076.m004464	conserved hypothetical protein	MYB-related	CCA1 (CIRCADIAN CLOCK ASSOCIATED 1); DNA binding / transcription activator/ transcription factor/ transcription repressor	AT2G46830.1	30.3706	14.7943	12.7856	324.096	144.829
30076.m004471	hypothetical protein	ABI3VP1	NGA1 (NGATHA1); transcription factor	AT2G46870.1	8.65198	2.94257	6.15352	8.50023	3.15287
30076.m004475	transcription factor, putative	NAC	NTL9 (NAC transcription factor-like 9); transcription factor	AT4G35580.1	2.76978	1.01389	0.827043	9.01653	1.12436
30076.m004478	hypothetical protein	NAC	NTL9 (NAC transcription factor-like 9); transcription factor	AT4G35580.1	14.9287	7.14514	5.37251	11.4167	9.97028
30076.m004483	transcription factor, putative	NAC	anac062 (Arabidopsis NAC domain containing protein 62); transcription factor	AT3G49530.1	3.65261	1.18944	3.80219	5.54564	2.7719
30076.m004487	hypothetical protein	NAC	NTL9 (NAC transcription factor-like 9); transcription factor	AT4G35580.2	4.44886	2.44626	15.0689	4.03618	5.07379
30076.m004490	transcription factor, putative	NAC	ANAC004 (Arabidopsis NAC domain containing protein 4); transcription factor	AT1G02230.1	1.40037	0	0	2.34817	0
30076.m004542	hypothetical protein	bHLH	PIF3 (PHYTOCHROME INTERACTING FACTOR 3); DNA binding / protein binding / transcription factor/ transcription regulator	AT1G09530.2	0	0	0.4441	6.69573	0.472067
30076.m004548	WRKY transcription factor, putative	WRKY	WRKY47; transcription factor	AT4G01720.1	0.899399	0	6.21055	8.79729	1.84986
30076.m004574	conserved hypothetical protein	SBP	SPL1 (SQUAMOSA PROMOTER BINDING PROTEIN-LIKE 1); DNA binding / transcription factor	AT2G47070.1	52.0484	31.1385	58.6178	56.5845	96.1596
30076.m004607	r2r3-myb transcription factor, putative	MYB	AtMYB78 (myb domain protein 78); DNA binding / transcription factor	AT5G49620.1	0	0	1.31818	1.23817	12.082
30076.m004623	WRKY transcription factor, putative	WRKY	WRKY23; transcription factor	AT2G47260.1	8.62344	5.46602	6.66433	3.43861	12.0088
30076.m004648	conserved hypothetical protein	WRKY	WRKY35 (WRKY DNA-binding protein 35); transcription factor	AT2G34830.1	33.0812	16.8134	21.9684	28.9169	22.0294
30076.m004651	DELLA protein RGL2, putative	GRAS	RGL2 (RGA-LIKE 2); transcription factor	AT3G03450.1	0	0	0	0.96051	0.840697
30076.m004659	Ocs element-binding factor, putative	bZIP	ATBZIP53 (BASIC REGION/LEUCINE ZIPPER MOTIF 53); DNA binding / protein heterodimerization/ sequence-specific DNA binding / transcription factor	AT3G62420.1	46.3056	34.0968	95.7657	88.3639	78.7311
30076.m004701	GATA transcription factor, putative	C2C2-GATA	zinc finger (GATA type) family protein	AT5G49300.1	10.4693	0	9.37517	11.5429	2.8895
30078.m002228	binding, putative	PLATZ	binding	AT2G27930.1	7.393	2.82172	34.6665	5.23733	18.8979
30078.m002288	Transcription factor Dp-1, putative	E2F-DP	DPB; protein binding / protein heterodimerization	AT5G03415.1	12.1302	7.20225	5.58167	7.62681	12.6208
30078.m002303	DNA binding protein, putative	MYB-related	TKI1 (TSL-kinase interacting protein 1); DNA binding / transcription factor	AT2G36960.2	14.2901	14.5991	9.51069	12.9863	21.666
30078.m002307	RNA polymerase sigma factor rpoD, putative	Sigma70-like	SIGF (RNA POLYMERASE SIGMA-SUBUNIT F); DNA binding / DNA-directed RNA polymerase/ sigma factor/ transcription factor	AT2G36990.1	10.0756	5.32429	13.2804	58.5816	5.38965
30078.m002308	conserved hypothetical protein	TCP	AT-TCP20; transcription factor	AT3G27010.1	58.5124	3.76982	0	0	1.39157
30078.m002313	hypothetical protein	MYB-related	TRFL8 (TRF-LIKE 8); DNA binding	AT2G37025.2	114.582	68.6436	44.007	34.4746	33.7878
30078.m002329	Auxin response factor, putative	ARF	ARF16 (AUXIN RESPONSE FACTOR 16); miRNA binding / transcription factor	AT4G30080.1	4.83849	2.23753	11.7922	5.98439	17.5111
30086.m000210	triptychon and cpc, putative	MYB-related	CPC (CAPRICE); DNA binding / transcription factor	AT2G46410.1	0	0	0	16.4426	0			x
30089.m001006	homeobox protein, putative	HB	ATHB-7 (ARABIDOPSIS THALIANA HOMEOBOX 7); transcription activator/ transcription factor	AT2G46680.1	0	0	0	3.35304	0			x
30089.m001012	DNA binding protein, putative	bZIP	AREB3 (ABA-RESPONSIVE ELEMENT BINDING PROTEIN 3); DNA binding / transcription activator/ transcription factor	AT3G56850.1	25.7337	20.6564	12.2189	24.4781	27.8288
30093.m000352	DNA binding protein, putative	MYB-related	ATSWI3B (SWITCH SUBUNIT 3); DNA binding	AT2G33610.1	12.9498	4.67495	6.61709	8.67925	12.8246
30093.m000364	transcription factor, putative	TCP	TCP family transcription factor, putative	AT1G58100.1	11.7422	6.66435	6.39327	14.7768	6.63124
30093.m000368	nucleic acid binding protein, putative	C2H2	zinc finger (C2H2 type) family protein	AT4G06634.1	32.0551	18.3018	27.2177	40.6272	38.3308
30098.m001709	zinc finger protein, putative	C2C2-Dof	DAG1 (dof affecting germination 1); DNA binding / transcription factor	AT3G61850.4	22.178	6.93548	10.4467	7.26993	3.3073
30106.m000672	hypothetical protein	FAR1	FAR1 (FAR-RED IMPAIRED RESPONSE 1); transcription activator/ transcription factor	AT4G15090.1	10.8912	8.15345	7.16826	5.42567	7.72498
30111.m000703	LOB domain-containing protein, putative	LOB	LBD11 (LOB DOMAIN-CONTAINING PROTEIN 11)	AT2G28500.1	0	0	2.75982	4.26841	9.206
30111.m000734	Auxin response factor, putative	ARF	ARF4 (AUXIN RESPONSE FACTOR 4); transcription factor	AT5G60450.1	54.1997	13.4045	15.5394	63.6421	13.8949
30111.m000742	NAC domain-containing protein, putative	NAC	NAP (NAC-like, activated by AP3/PI); transcription factor	AT1G69490.1	0	0	0	0	0.952619				x
30115.m001183	hypothetical protein	ABI3VP1	DNA binding	AT3G19184.1	30.3037	19.4684	32.3202	22.6253	36.2208
30115.m001209	zeaxanthin epoxidase, putative	FHA	ABA1 (ABA DEFICIENT 1); zeaxanthin epoxidase	AT5G67030.1	36.429	16.0357	14.6459	326.786	21.6921
30115.m001220	DNA binding protein, putative	bHLH	HEC1 (HECATE 1); transcription factor	AT5G67060.1	0	0	5.26216	0	0		x
30115.m001235	conserved hypothetical protein	bHLH	SPT (SPATULA); DNA binding / transcription factor	AT4G36930.1	9.04156	6.04962	41.9356	4.19973	10.5857
30128.m008545	transcription factor, putative	ARF	ARF2 (AUXIN RESPONSE FACTOR 2); protein binding / transcription factor	AT5G62000.3	11.7463	6.0182	47.8028	49.8789	79.6774
30128.m008552	conserved hypothetical protein	Trihelix	gt-2-related	AT2G33550.1	6.63388	2.93218	6.97046	10.5611	8.21653
30128.m008556	AP2 domain transcription factor RAP2.3, putative	AP2-EREBP	Rap2.6L (related to AP2 6L); DNA binding / transcription factor	AT5G13330.1	0	0	10.2099	4.31525	6.98931
30128.m008610	transcription factor, putative	Trihelix	trihelix DNA-binding protein, putative	AT5G28300.1	42.3944	42.4814	50.6881	15.3184	0.759471
30128.m008617	tso1, putative	CPP	TCX2 (TESMIN/TSO1-LIKE CXC 2); transcription factor	AT4G14770.1	16.6795	4.25167	4.04854	5.47805	1.54474
30128.m008635	transcription regulator, putative	GeBP	transcription regulator	AT3G04930.1	30.2599	20.9818	25.2888	19.6844	50.9493
30128.m008737	DNA binding protein, putative	bHLH	basic helix-loop-helix (bHLH) family protein (bHLH096)	AT1G72210.1	12.6724	1.31608	2.47989	38.9785	1.74308
30128.m008750	ccaat-binding transcription factor, putative	CCAAT	NF-YC9 (NUCLEAR FACTOR Y, SUBUNIT C9); DNA binding / transcription factor	AT1G08970.2	93.9011	30.6521	40.6069	39.572	79.2058
30128.m008784	always early, putative	MYB-related	DNA binding / nucleic acid binding / transcription factor	AT3G05380.2	12.9107	6.43153	4.71678	3.95912	11.3544
30128.m008883	conserved hypothetical protein	C2C2-GATA	zinc finger (GATA type) family protein	AT3G06740.1	5.53598	0	0	0	0	x II
30128.m008910	homeobox protein knotted-1, putative	HB	KNAT6; DNA binding / transcription activator/ transcription factor	AT1G23380.1	0.918179	0	0	0.87397	0.999624
30128.m008963	conserved hypothetical protein	C3H	nucleic acid binding / zinc ion binding	AT5G26749.1	13.9692	11.7108	11.4276	11.8897	8.28865
30128.m008984	mads box protein, putative	MADS	AGL80 (AGAMOUS-LIKE 80); DNA binding / transcription factor	AT5G48670.1	3.85922	5.08692	3.63538	2.24985	2.05159
30128.m008988	conserved hypothetical protein	bHLH	PIF3 (PHYTOCHROME INTERACTING FACTOR 3); DNA binding / protein binding / transcription factor/ transcription regulator	AT1G09530.2	31.3384	20.4021	52.6506	11.2211	25.9199
30128.m009030	nucleic acid binding protein, putative	C3H	ZFN1 (ZINC FINGER PROTEIN 1); DNA binding / nuclease/ nucleic acid binding	AT3G02830.1	33.6448	21.5734	28.3293	117.881	246.108
30128.m009035	NAC domain-containing protein, putative	NAC	ANAC083 (ARABIDOPSIS NAC DOMAIN CONTAINING PROTEIN 83); transcription factor	AT5G13180.1	24.133	9.33691	57.4271	442.293	53.8102
30128.m009047	conserved hypothetical protein	Tify	JAZ10 (JASMONATE-ZIM-DOMAIN PROTEIN 10)	AT5G13220.1	77.37	34.0658	9.50715	16.7536	257.149
30131.m006850	hypothetical protein	WRKY	WRKY40; transcription factor	AT1G80840.1	0	0	5.51703	0	6.79083
30131.m006860	conserved hypothetical protein	ABI3VP1	FUS3 (FUSCA 3); DNA binding / transcription activator/ transcription factor	AT3G26790.1	6.06269	10.8201	0	0	0	x
30131.m006896	conserved hypothetical protein	AP2-EREBP	ovule development protein, putative	AT1G16060.1	0	0	0	10.3077	63.8285
30131.m006897	Tubby protein, putative	TUB	AtTLP8 (TUBBY LIKE PROTEIN 8); transcription factor	AT1G16070.1	14.8146	2.74517	3.1284	9.95767	0
30131.m006971	DNA binding protein, putative	AP2-EREBP	Rap2.6L (related to AP2 6L); DNA binding / transcription factor	AT5G13330.1	0	0	10.5668	1.67598	2.39874
30131.m006993	conserved hypothetical protein	bHLH	ICE1 (INDUCER OF CBF EXPRESSION 1); DNA binding / transcription activator/ transcription factor	AT3G26744.4	68.4241	50.2752	73.3057	29.7498	15.3603
30131.m007007	transcription factor, putative	C2C2-CO-like	zinc finger (B-box type) family protein	AT2G33500.2	3.96805	2.33816	5.59061	23.1414	10.1248
30131.m007019	transcription factor, putative	NAC	ANAC083 (ARABIDOPSIS NAC DOMAIN CONTAINING PROTEIN 83); transcription factor	AT5G13180.1	0.934043	0	13.3327	5.2759	1.26143
30131.m007029	DELLA protein GAI1, putative	GRAS	RGL1 (RGA-LIKE 1); transcription factor	AT1G66350.1	0	0	0	0	3.48624				x
30131.m007038	transcription factor, putative	TCP	AT-TCP20; transcription factor	AT3G27010.1	9.55948	3.42042	7.49853	25.8698	6.70259
30131.m007045	conserved hypothetical protein	bHLH	CIB1 (CRYPTOCHROME-INTERACTING BASIC-HELIX-LOOP-HELIX 1); DNA binding / transcription factor	AT4G34530.1	8.21845	4.69595	23.8966	44.2804	21.3174
30131.m007077	conserved hypothetical protein	MYB-related	DNA binding / transcription factor	AT4G39160.1	25.1622	11.7242	8.83188	7.3853	46.5878
30131.m007078	Ocs element-binding factor, putative	bZIP	AtbZIP44 (Arabidopsis thaliana basic leucine-zipper 44); DNA binding / protein heterodimerization/ transcription factor	AT1G75390.1	189.382	73.7715	85.7056	133.946	480.931
30131.m007089	bel1 homeotic protein, putative	HB	BLH6 (BELL1-LIKE HOMEODOMAIN 6); DNA binding / transcription factor	AT4G34610.2	14.2433	4.7003	29.3277	40.7173	33.8751
30131.m007102	conserved hypothetical protein	SRS	SRS5 (SHI-RELATED SEQUENCE 5)	AT1G75520.1	7.95516	0	0	0	0	x II
30131.m007120	GATA transcription factor, putative	C2C2-GATA	zinc finger (GATA type) family protein	AT5G66320.2	1.53536	2.79744	20.5528	22.9217	17.9126
30131.m007143	conserved hypothetical protein	BBR/BPC	BPC4 (BASIC PENTACYSTEINE 4); DNA binding / transcription factor	AT2G21240.2	52.5236	38.3346	103.229	37.4386	22.4713
30131.m007145	DNA binding protein, putative	bZIP	bZIP protein	AT4G38900.3	44.8421	25.1992	28.172	19.3925	42.1748
30131.m007159	hypothetical protein	mTERF	mitochondrial transcription termination factor family protein / mTERF family protein	AT5G07900.1	9.14796	3.72256	5.47918	4.4673	4.0913
30131.m007160	conserved hypothetical protein	mTERF	FUNCTIONS IN: molecular_function unknown; INVOLVED IN: biological_process unknown; LOCATED IN: cellular_component unknown; EXPRESSED IN: 22 plant structures; EXPRESSED DURING: 13 growth stages; CONTAINS InterPro DOMAIN/s: Munc13 homology 1 (InterPro:IPR014770), Protein of unknown function DUF810 (InterPro:IPR008528), Munc13 homology 2 (InterPro:IPR014772); BEST Arabidopsis thaliana protein match …	AT5G06970.1	33.0577	27.9781	20.0005	16.272	12.2218
30131.m007163	Transcription factor HBP-1b(c1), putative	bZIP	TGA6 (TGACG MOTIF-BINDING FACTOR 6); DNA binding / transcription factor	AT3G12250.2	31.8077	13.2106	26.8207	43.3355	27.8506
30131.m007174	conserved hypothetical protein	Trihelix	transcription factor	AT3G54390.1	78.5234	9.50028	4.68199	32.3328	22.5948
30131.m007187	transcription factor, putative	SRS	LRP1 (LATERAL ROOT PRIMORDIUM 1); protein homodimerization	AT5G12330.1	19.7632	1.17937	0.741132	4.13717	7.62645
30131.m007244	transcription factor, putative	GRAS	SCL3; transcription factor	AT1G50420.1	6.55004	3.45937	5.62927	9.76588	7.15293
30131.m007263	DNA binding protein, putative	MYB	myb family transcription factor	AT5G08520.1	24.923	13.4174	45.2716	33.931	57.1437
30135.m000188	homeobox protein, putative	HB	HDG11 (HOMEODOMAIN GLABROUS 11); DNA binding / transcription factor	AT1G73360.1	2.33624	4.43284	3.81216	4.04334	0.551634
30136.m001043	hypothetical protein	bHLH	IND (INDEHISCENT); DNA binding / transcription factor	AT4G00120.1	0	0	4.81558	0	14.3278
30136.m001048	transcription factor, putative	NAC	anac082 (Arabidopsis NAC domain containing protein 82); transcription factor	AT5G09330.4	49.1523	23.7235	89.1528	40.3855	47.967
30137.m000436	r2r3-myb transcription factor, putative	MYB	MYB69 (MYB DOMAIN PROTEIN 69); DNA binding / transcription activator/ transcription factor	AT4G33450.1	14.5653	0	0	0	1.7723
30138.m003881	conserved hypothetical protein	bHLH	basic helix-loop-helix (bHLH) family protein	AT1G68920.3	17.3996	10.7346	21.3303	28.1055	61.2475
30138.m003899	conserved hypothetical protein	bHLH	BIM2 (BES1-interacting Myc-like protein 2); DNA binding / transcription factor	AT1G69010.1	32.2099	13.0787	24.0041	22.0162	41.709
30138.m003901	conserved hypothetical protein	BSD	BSD domain-containing protein	AT1G26300.1	28.6458	10.5731	27.1919	25.7925	37.5001
30138.m003906	DNA binding protein, putative	bZIP	AtbZIP70 (Arabidopsis thaliana basic leucine-zipper 70); DNA binding / transcription factor	AT5G60830.1	33.9828	4.29714	0	0	0	x
30138.m003913	Transcription factor BIM1, putative	bHLH	BIM1; DNA binding / protein binding / transcription factor	AT5G08130.2	5.99721	4.57377	19.1653	7.72859	27.353
30138.m003915	conserved hypothetical protein	BSD	BSD domain-containing protein	AT1G26300.1	9.7653	5.91087	6.50875	8.40446	20.162
30138.m003918	conserved hypothetical protein	C2C2-Dof	OBP4; DNA binding / transcription factor	AT5G60850.1	3.45601	0.835196	5.86849	113.322	52.9531
30138.m003939	mads box protein, putative	MADS	AGL8 (agamous-like 8); transcription factor	AT5G60910.1	0	0	0	31.5238	0			x
30138.m003942	LIGULELESS1 protein, putative	SBP	squamosa promoter-binding protein-like 6 (SPL6)	AT1G69170.1	0	0	2.92078	11.7755	3.29754
30138.m003952	conserved hypothetical protein	mTERF	mitochondrial transcription termination factor-related / mTERF-related	AT1G74120.1	4.82721	4.88169	3.734	2.21725	3.5339
30138.m003959	transcription factor, putative	TCP	TCP5 (TEOSINTE BRANCHED1, CYCLOIDEA AND PCF TRANSCRIPTION FACTOR 5); transcription factor	AT5G60970.1	0	0	1.99798	10.96	0
30138.m004001	transcription factor, putative	NAC	ANAC101 (ARABIDOPSIS NAC-DOMAIN PROTEIN 101); transcription activator/ transcription factor/ transcription regulator	AT5G62380.1	0	0	0	0	4.65168				x
30138.m004021	DNA binding protein, putative	bHLH	UNE10 (unfertilized embryo sac 10); DNA binding / transcription factor	AT4G00050.1	0	0	0	32.6013	2.52249
30138.m004053	r2r3-myb transcription factor, putative	MYB-related	MYB122 (MYB DOMAIN PROTEIN 122); DNA binding / transcription factor	AT1G74080.1	0	0	4.07168	0	0		x
30138.m004055	NAC domain-containing protein 21/22, putative	NAC	ANAC100 (ARABIDOPSIS NAC DOMAIN CONTAINING PROTEIN 100); transcription factor	AT5G61430.1	81.2406	10.7959	108.747	1.43245	129.16
30138.m004061	mads box protein, putative	MADS	AGL65 (AGAMOUS-LIKE 65); DNA binding / transcription factor	AT1G18750.1	3.81017	2.36771	6.58978	2.51304	24.4916
30138.m004065	zinc finger protein, putative	C2C2-Dof	CDF3 (CYCLING DOF FACTOR 3); DNA binding / protein binding / transcription factor	AT3G47500.1	1.08837	0	0.980893	67.9138	24.4841
30138.m004082	r2r3-myb transcription factor, putative	MYB	MYB96 (myb domain protein 96); DNA binding / transcription factor	AT5G62470.2	0.720483	2.51591	4.10014	20.041	9.74556
30143.m001209	bel1 homeotic protein, putative	HB	RPL (REPLUMLESS); DNA binding / sequence-specific DNA binding / transcription factor	AT5G02030.1	0.794937	1.1102	2.08755	3.5993	0
30146.m003443	DNA binding protein, putative	bHLH	basic helix-loop-helix (bHLH) family protein	AT3G21330.1	0.942144	1.39979	116.951	10.0201	2.65123
30146.m003509	DNA binding protein, putative	MYB-related	myb family transcription factor	AT3G16350.1	16.3748	10.5704	38.305	25.0628	59.5172
30146.m003520	DNA binding protein, putative	HB	ATHB-15; DNA binding / transcription factor	AT1G52150.1	41.3697	24.8428	17.0384	22.0589	40.1347
30146.m003524	GATA transcription factor, putative	C2C2-GATA	zinc finger (GATA type) family protein	AT5G25830.1	0	0	1.44184	0	29.4159
30146.m003535	Transcriptional factor TINY, putative	AP2-EREBP	TINY2 (TINY2); DNA binding / transcription factor	AT5G11590.1	0	0	0	9.58313	0			x
30146.m003568	homeobox protein, putative	HB	GL2 (GLABRA 2); DNA binding / transcription factor	AT1G79840.1	4.71304	0	1.56008	11.2401	5.34492
30147.m013749	r2r3-myb transcription factor, putative	MYB-related	AtMYB17 (myb domain protein 17); DNA binding / transcription factor	AT3G61250.1	0	0	0	0	9.12622				x
30147.m013813	nucleic acid binding protein, putative	C3H	zinc finger (CCCH-type) family protein	AT3G48440.1	66.9003	42.8781	36.459	26.9107	44.006
30147.m013825	protein binding protein, putative	TAZ	BT1 (BTB AND TAZ DOMAIN PROTEIN 1); protein binding / transcription regulator	AT5G63160.1	2.60826	2.1132	11.3246	14.1315	41.1022
30147.m013885	r2r3-myb transcription factor, putative	MYB	ATMYB86 (MYB DOMAIN PROTEIN 86); specific transcriptional repressor/ transcription repressor	AT5G26660.1	0	0	1.51366	0.84519	0
30147.m013923	homeobox protein knotted-1, putative	HB	KNAT6; DNA binding / transcription activator/ transcription factor	AT1G23380.1	3.15015	1.13178	0	0	0	x
30147.m013937	myb119, putative	MYB	MYB98 (myb domain protein 98); DNA binding / transcription factor	AT4G18770.1	17.9962	9.7541	2.14349	0	0
30147.m013945	zinc finger protein, putative	C2C2-Dof	Dof-type zinc finger domain-containing protein	AT5G62940.1	6.95542	1.61539	2.78839	30.1107	1.5261
30147.m014000	Pollen-specific protein SF3, putative	LIM	WLIM1; transcription factor/ zinc ion binding	AT1G10200.1	81.0843	16.4885	75.1305	85.0364	10.3688
30147.m014015	E2F, putative	E2F-DP	DEL1 (DP-E2F-LIKE 1); DNA binding / transcription factor	AT3G48160.2	8.33174	1.06394	2.85429	3.25406	0
30147.m014028	DNA binding protein, putative	MYB-related	myb family transcription factor	AT1G74840.1	50.4514	75.2745	170.407	187.479	112.719
30147.m014038	DNA binding protein, putative	bHLH	basic helix-loop-helix (bHLH) family protein	AT5G62610.1	11.9489	7.50884	16.0336	7.82861	147.634
30147.m014053	LOB domain-containing protein, putative	LOB	LBD27 (LOB DOMAIN-CONTAINING PROTEIN 27)	AT3G47870.1	0	0	0	0	29.79				x
30147.m014069	homeobox protein, putative	HB	ATHB-1 (ARABIDOPSIS THALIANA HOMEOBOX 1); DNA binding / protein homodimerization/ sequence-specific DNA binding / transcription activator/ transcription factor	AT3G01470.1	67.079	36.4509	181.695	190.017	100.44
30147.m014087	WRKY transcription factor, putative	WRKY	WRKY72; transcription factor	AT5G15130.1	0	0	0.406395	0.545646	0
30147.m014114	transcription factor, putative	TCP	AtTCP14 (TEOSINTE BRANCHED1, CYCLOIDEA and PCF (TCP) 14); transcription factor	AT3G47620.1	0	1.091	8.15415	45.5061	1.90939
30147.m014133	mads box protein, putative	MADS	AGL42 (AGAMOUS LIKE 42); transcription factor	AT5G62165.3	5.56892	0	4.74239	21.6105	0
30147.m014152	conserved hypothetical protein	TCP	TCP family transcription factor, putative	AT5G51910.2	7.85229	3.67789	11.2029	6.50542	18.6356
30147.m014198	r2r3-myb transcription factor, putative	MYB-related	MYB85 (myb domain protein 85); DNA binding / transcription activator/ transcription factor	AT4G22680.1	14.2261	4.32917	0	1.99783	144.123
30147.m014211	NAC domain-containing protein, putative	NAC	ANAC007 (ARABIDOPSIS NAC 007); transcription factor	AT1G12260.1	0	0	0	2.07071	0.652027
30147.m014282	Heat shock factor protein, putative	HSF	AT-HSFB2A; DNA binding / transcription factor	AT5G62020.1	3.46368	2.43105	4.59237	3.40933	5.7
30147.m014288	homeobox protein, putative	HB	ANL2 (ANTHOCYANINLESS 2); transcription factor/ transcription regulator	AT4G00730.1	11.2891	9.31456	12.1654	3.82819	0.585169
30147.m014309	two-component system sensor histidine kinase/response regulator, putative	ARR-B	ARR21 (ARABIDOPSIS RESPONSE REGULATOR 21); transcription factor/ two-component response regulator	AT5G07210.1	37.8005	15.7858	0	0	0	x
30147.m014311	Dehydration-responsive element-binding protein 1B, putative	AP2-EREBP	AP2 domain-containing protein	AT5G52020.1	0	0	0	0	9.59574				x
30147.m014313	Dehydration-responsive element-binding protein 1A, putative	AP2-EREBP	DREB1A (DEHYDRATION RESPONSE ELEMENT B1A); DNA binding / transcription activator/ transcription factor	AT4G25480.1	1.33928	0	11.919	0	4.23905
30147.m014320	F-box and wd40 domain protein, putative	C3H	WD-40 repeat family protein / zfwd2 protein (ZFWD2), putative	AT5G51980.1	41.6423	21.2885	51.4391	23.5105	23.5171
30147.m014329	DNA binding protein, putative	AP2-EREBP	DNA binding / transcription factor	AT5G07580.1	0.736147	0	18.2707	7.40161	8.53486
30147.m014331	Ethylene-responsive transcription factor, putative	AP2-EREBP	ATERF-1 (ETHYLENE RESPONSIVE ELEMENT BINDING FACTOR 1); DNA binding / transcription activator/ transcription factor	AT4G17500.1	0	0	5.01217	9.47351	3.0866
30147.m014337	conserved hypothetical protein	MYB-related	myb family transcription factor	AT5G61620.1	8.81852	8.03905	1.56513	0	21.4468
30147.m014376	tyrosyl-DNA phosphodiesterase, putative	FHA	forkhead-associated domain-containing protein / FHA domain-containing protein	AT5G07400.1	5.64977	2.79689	2.96196	2.04502	3.92021
30147.m014403	DNA binding protein, putative	AP2-EREBP	AP2 domain-containing transcription factor, putative	AT5G07310.1	0	0	1.63507	0	0		x
30147.m014418	Auxin response factor, putative	ARF	ARF2 (AUXIN RESPONSE FACTOR 2); protein binding / transcription factor	AT5G62000.3	89.1837	85.7664	98.697	92.8725	177.024
30147.m014419	Transcription factor ICE1, putative	bHLH	ICE1 (INDUCER OF CBF EXPRESSION 1); DNA binding / transcription activator/ transcription factor	AT3G26744.4	88.5771	63.7792	18.4215	39.3357	7.83171
30147.m014428	DNA binding protein, putative	bHLH	basic helix-loop-helix (bHLH) family protein	AT5G50915.2	2.1065	4.83102	8.31641	6.88551	19.2192
30147.m014441	transcription factor, putative	NAC	ANAC083 (ARABIDOPSIS NAC DOMAIN CONTAINING PROTEIN 83); transcription factor	AT5G13180.1	4.97473	0	0	4.25898	0
30147.m014474	WRKY transcription factor, putative	WRKY	WRKY75; transcription factor	AT5G13080.1	0	0	16.5954	0	31.8095
30147.m014478	Squamosa promoter-binding protein, putative	SBP	squamosa promoter-binding protein, putative	AT5G50570.2	0	0	0	21.3706	2.39398
30147.m014493	ccaat-binding transcription factor, putative	CCAAT	NF-YC1 (NUCLEAR FACTOR Y, SUBUNIT C1); DNA binding / transcription activator/ transcription factor	AT3G48590.1	38.0538	8.59041	41.2289	54.6992	60.3154
30147.m014522	ATP binding protein, putative	FHA	AAA-type ATPase family protein	AT4G02480.1	117.715	110.965	76.4579	33.8505	77.2813
30147.m014528	conserved hypothetical protein	Trihelix	emb2746 (embryo defective 2746); DNA binding / catalytic/ hydrolase	AT5G63420.1	18.5795	8.18995	14.5933	27.177	7.33668
30147.m014533	conserved hypothetical protein	mTERF	mitochondrial transcription termination factor family protein / mTERF family protein	AT5G07900.1	5.77245	2.25736	7.18186	5.13415	2.73345
30148.m001412	RNA polymerase sigma factor rpoD1, putative	Sigma70-like	SIG2 (RNA POLYMERASE SIGMA SUBUNIT 2); DNA binding / DNA-directed RNA polymerase/ sigma factor/ transcription factor	AT1G08540.1	17.1719	6.13427	25.2706	87.615	7.04355
30148.m001468	RNA polymerase sigma factor rpoD, putative	Sigma70-like	SIGA (SIGMA FACTOR A); DNA binding / DNA-directed RNA polymerase/ sigma factor/ transcription factor	AT1G64860.1	26.2902	11.5763	47.145	153.934	39.1677
30149.m000231	DNA binding protein, putative	bHLH	basic helix-loop-helix (bHLH) family protein	AT1G05805.1	11.0174	7.1802	30.8056	17.2487	75.7417
30152.m002405	DNA binding protein, putative	bHLH	basic helix-loop-helix (bHLH) family protein	AT1G51140.1	7.15307	1.60983	12.2392	60.7146	22.5636
30155.m001616	DNA binding protein, putative	MYB-related	myb family transcription factor	AT5G04760.1	4.21678	1.30364	6.15741	2.99057	10.371
30156.m001710	DELLA protein DWARF8, putative	GRAS	scarecrow transcription factor family protein	AT3G49950.1	0	0	0	14.5246	0			x
30156.m001712	DNA binding protein, putative	bHLH	basic helix-loop-helix (bHLH) family protein	AT3G22100.1	2.47633	0	8.12011	6.20356	0
30156.m001718	transcription regulator, putative	GeBP	DNA-binding storekeeper protein-related	AT1G61730.1	73.2372	34.6869	17.9572	18.4782	19.1763
30162.m001278	conserved hypothetical protein	mTERF	pde191 (pigment defective 191)	AT4G38160.2	13.0483	7.6991	12.345	61.7103	6.9357
30167.m000852	asymmetric leaves1 and rough sheath, putative	MYB	AS1 (ASYMMETRIC LEAVES 1); DNA binding / protein homodimerization/ transcription factor	AT2G37630.1	0	0	25.0155	1.99948	8.87703
30167.m000856	conserved hypothetical protein	TCP	TCP1; DNA binding / transcription factor	AT1G67260.2	0	0	0	0	2.25224				x
30169.m006225	DELLA protein GAI, putative	GRAS	scarecrow-like transcription factor 8 (SCL8)	AT5G52510.1	80.9724	63.1285	86.7034	117.599	356.724
30169.m006305	ccaat-binding transcription factor, putative	CCAAT	NF-YC2 (NUCLEAR FACTOR Y, SUBUNIT C2); DNA binding / transcription activator/ transcription factor	AT1G56170.2	141.623	45.5542	17.3092	24.6712	27.3186
30169.m006315	conserved hypothetical protein	mTERF	mitochondrial transcription termination factor family protein / mTERF family protein	AT1G79220.1	15.2951	5.98234	9.64696	10.4444	2.88907
30169.m006322	r2r3-myb transcription factor, putative	MYB	MYB63 (MYB DOMAIN PROTEIN 63); DNA binding / transcription activator/ transcription factor	AT1G79180.1	5.86586	3.97819	2.01205	0	9.57921
30169.m006340	LOB domain-containing protein, putative	LOB	LBD4 (LOB DOMAIN-CONTAINING PROTEIN 4)	AT1G31320.1	0	0	0	5.67246	0			x
30169.m006343	NAC domain-containing protein, putative	NAC	anac042 (Arabidopsis NAC domain containing protein 42); transcription factor	AT2G43000.1	0	0	1.37409	0.955566	0
30169.m006375	DNA binding protein, putative	MYB-related	DNA-binding bromodomain-containing protein	AT2G44430.1	4.02357	3.3602	5.46683	4.51813	11.515
30169.m006395	ETHYLENE-INSENSITIVE3 protein, putative	EIL	EIL3 (ETHYLENE-INSENSITIVE3-LIKE3); DNA binding / transcription factor	AT1G73730.1	18.8837	12.306	18.3956	14.082	26.1574
30169.m006403	DNA binding protein, putative	bHLH	basic helix-loop-helix (bHLH) family protein	AT2G42280.1	7.27464	2.89481	7.98968	24.3535	13.2559
30169.m006445	Nuclear transcription factor Y subunit A-1, putative	CCAAT	NF-YA1 (NUCLEAR FACTOR Y, SUBUNIT A1); transcription factor	AT5G12840.3	34.5092	29.4722	10.0155	31.036	37.7117
30169.m006454	r2r3-myb transcription factor, putative	MYB-related	MYB46 (MYB DOMAIN PROTEIN 46); DNA binding / transcription factor	AT5G12870.1	0	0	0	1.34204	0			x
30169.m006458	conserved hypothetical protein	NAC	anac025 (Arabidopsis NAC domain containing protein 25); transcription factor	AT1G61110.1	0	0	0	0	20.1354				x
30169.m006471	nucleic acid binding protein, putative	C3H	nucleic acid binding / nucleotide binding / zinc ion binding	AT5G12440.1	49.7203	28.6156	32.886	67.0881	15.8372
30169.m006472	nucleic acid binding protein, putative	C3H	nucleic acid binding / nucleotide binding / zinc ion binding	AT5G12440.1	28.6217	22.23	19.9915	26.3263	9.27689
30169.m006532	RNA polymerase sigma factor rpoD, putative	Sigma70-like	SIGE (SIGMA FACTOR E); DNA binding / DNA-directed RNA polymerase/ sigma factor/ transcription factor	AT5G24120.1	2.94066	5.8968	0.674421	64.9708	5.63199
30169.m006533	WRKY transcription factor, putative	WRKY	WRKY53; DNA binding / protein binding / transcription activator/ transcription factor	AT4G23810.1	0	0	0	6.81332	0			x
30169.m006534	DNA binding protein, putative	bHLH	SPCH (SPEECHLESS); DNA binding / transcription factor	AT5G53210.1	0	0	4.14477	2.13884	0
30169.m006542	Ethylene-responsive transcription factor, putative	AP2-EREBP	CRF4 (CYTOKININ RESPONSE FACTOR 4); DNA binding / transcription factor	AT4G27950.1	0	1.18293	22.4924	1.83754	2.85288
30169.m006581	hypothetical protein	WRKY	WRKY27; transcription factor	AT5G52830.1	1.25634	2.21469	3.13117	0.849516	0
30169.m006598	transcription factor, putative	G2-like	myb family transcription factor	AT3G13040.2	8.65583	7.05568	16.8497	15.6114	11.8833
30169.m006610	conserved hypothetical protein	mTERF	mitochondrial transcription termination factor-related / mTERF-related	AT1G78930.1	16.0888	6.85748	9.77944	16.2525	8.64697
30169.m006616	DNA binding protein, putative	MYB-related	myb family transcription factor	AT5G52660.1	22.6325	14.5056	22.8631	33.3443	31.2425
30170.m013590	DELLA protein GAIP-B, putative	GRAS	RGA1 (REPRESSOR OF GA1-3 1); protein binding / transcription factor	AT2G01570.1	0.587537	0	14.144	0	21.3293
30170.m013609	Pollen-specific protein SF3, putative	LIM	WLIM1; transcription factor/ zinc ion binding	AT1G10200.1	1.5463	0	8.13165	302.438	47.495
30170.m013647	homeobox protein knotted-1, putative	HB	KNAT1 (KNOTTED-LIKE FROM ARABIDOPSIS THALIANA); transcription factor	AT4G08150.1	0	0	2.70033	0	0		x
30170.m013648	homeobox protein, putative	HB	HAT22; transcription factor	AT4G37790.1	18.8116	2.97512	1.18552	2.30476	33.5589
30170.m013667	DNA binding protein, putative	bHLH	DNA binding / transcription factor	AT1G10120.1	42.7119	25.2429	10.7377	83.6635	48.4856
30170.m013668	conserved hypothetical protein	AP2-EREBP	ANT (AINTEGUMENTA); DNA binding / transcription factor	AT4G37750.1	1.8768	3.53877	3.56986	7.2151	0
30170.m013669	hypothetical protein	AP2-EREBP	ANT (AINTEGUMENTA); DNA binding / transcription factor	AT4G37750.1	1.70625	2.21272	3.03607	5.05574	0
30170.m013673	conserved hypothetical protein	GRF	AtGRF1 (GROWTH-REGULATING FACTOR 1); transcription activator	AT2G22840.1	55.5709	35.4325	17.3874	7.27291	1.69662
30170.m013679	DNA binding protein, putative	bZIP	AtbZIP5 (Arabidopsis thaliana basic leucine-zipper 5); DNA binding / transcription factor	AT3G49760.1	0	0	0	2.3697	2.8833
30170.m013688	conserved hypothetical protein	BSD	BSD domain-containing protein	AT1G10720.1	24.8594	14.0425	25.3985	9.3368	58.9641
30170.m013698	r2r3-myb transcription factor, putative	MYB	MYB73 (MYB DOMAIN PROTEIN 73); DNA binding / transcription factor	AT4G37260.1	17.2136	18.2899	62.3184	23.9853	21.6548
30170.m013700	conserved hypothetical protein	bHLH	RGE1 (RETARDED GROWTH OF EMBRYO 1); DNA binding / transcription factor	AT1G49770.1	8.77009	3.24557	2.88607	0	0
30170.m013705	Ocs element-binding factor, putative	bZIP	AtbZIP44 (Arabidopsis thaliana basic leucine-zipper 44); DNA binding / protein heterodimerization/ transcription factor	AT1G75390.1	339.426	56.7023	326.293	276.577	479.099
30170.m013752	conserved hypothetical protein	LOB	LBD38 (LOB DOMAIN-CONTAINING PROTEIN 38)	AT3G49940.1	26.2178	24.3991	22.2329	1.11509	13.944
30170.m013776	mads box protein, putative	MADS	AGL66 (AGAMOUS-LIKE 66); transcription factor	AT1G77980.1	49.4945	45.1535	32.2337	0	0
30170.m013808	U2 snrnp auxiliary factor, small subunit, putative	C3H	ATU2AF35A; RNA binding / nucleic acid binding / nucleotide binding / zinc ion binding	AT1G27650.1	16.8911	8.52091	13.5699	16.2339	11.0807
30170.m013811	binding, putative	PLATZ	zinc-binding family protein	AT1G21000.2	8.6703	4.88164	21.6376	28.4838	12.5808
30170.m013832	WRKY transcription factor, putative	WRKY	WRKY7; calmodulin binding / transcription factor	AT4G24240.1	9.95727	3.82119	46.9985	20.6625	12.7503
30170.m013843	Dehydration-responsive element-binding protein 1B, putative	AP2-EREBP	CEJ1 (COOPERATIVELY REGULATED BY ETHYLENE AND JASMONATE 1); DNA binding / transcription factor	AT3G50260.1	0	0	14.9233	27.5446	17.5283
30170.m013846	transcription factor, putative	HB	WOX4 (WUSCHEL RELATED HOMEOBOX 4); transcription factor	AT1G46480.1	0	0	0	3.56408	0			x
30170.m013849	transcription factor, putative	NAC	CUC3 (CUP SHAPED COTYLEDON3); transcription factor	AT1G76420.1	3.46187	0	6.41548	1.02663	4.63348
30170.m013852	conserved hypothetical protein	bHLH	SPT (SPATULA); DNA binding / transcription factor	AT4G36930.1	8.62387	11.6215	25.4923	8.78904	9.67143
30170.m013859	DNA binding protein, putative	HSF	AT-HSFB4; DNA binding / transcription factor	AT1G46264.1	65.2469	74.7936	8.75527	14.2392	0
30170.m013861	transcription factor, putative	bHLH	HEC1 (HECATE 1); transcription factor	AT5G67060.1	0	0	22.342	1.53669	0
30170.m013868	DNA binding protein, putative	bZIP	ABF2 (ABSCISIC ACID RESPONSIVE ELEMENTS-BINDING FACTOR 2); DNA binding / protein binding / transcription activator/ transcription factor	AT1G45249.1	14.3261	4.50377	37.7447	13.1841	25.9816
30170.m013927	r2r3-myb transcription factor, putative	MYB	MYB73 (MYB DOMAIN PROTEIN 73); DNA binding / transcription factor	AT4G37260.1	1.73392	0	6.79148	0	4.71781
30170.m013941	zinc finger protein, putative	C2C2-Dof	OBP1 (OBF BINDING PROTEIN 1); DNA binding / protein binding / transcription factor	AT3G50410.1	5.92781	0.98005	4.17476	1.20736	1.1113
30170.m013943	conserved hypothetical protein	ABI3VP1	VRN1 (REDUCED VERNALIZATION RESPONSE 1); transcription repressor	AT3G18990.1	19.68	11.0769	13.2521	13.9644	15.6703
30170.m013944	DNA binding protein, putative	ABI3VP1	DNA binding / transcription factor	AT4G33280.1	18.3381	25.4806	6.83465	2.44739	12.6139
30170.m013945	DNA binding protein, putative	ABI3VP1	DNA binding / transcription factor	AT4G33280.1	23.6805	17.3053	16.0605	14.6784	5.66032
30170.m013948	hypothetical protein	G2-like	ATS (ABERRANT TESTA SHAPE); DNA binding / transcription factor	AT5G42630.1	0.602537	1.06899	2.5136	5.48728	1.91633
30170.m013959	transcriptional adaptor, putative	MYB-related	ADA2A (HOMOLOG OF YEAST ADA2 2A); DNA binding / transcription factor/ zinc ion binding	AT3G07740.1	21.9682	11.9289	13.4792	10.7856	21.8575
30170.m013995	conserved hypothetical protein	NAC	no apical meristem (NAM) family protein	AT1G33060.1	38.1965	14.2758	25.9073	18.8855	15.1277
30170.m013999	BRASSINAZOLE-RESISTANT 1 protein, putative	BES1	BZR1 (BRASSINAZOLE-RESISTANT 1); DNA binding / transcription regulator/ transcription repressor	AT1G75080.2	72.2516	54.0596	108.484	20.306	56.0786
30170.m014019	conserved hypothetical protein	OFP	OFP6 (OVATE FAMILY PROTEIN 6)	AT3G52525.1	0.496794	0	0	0	1.2855
30170.m014046	DNA binding protein, putative	MYB-related	ATRL6 (ARABIDOPSIS RAD-LIKE 6); transcription factor	AT1G75250.2	55.301	12.9188	0	0	17.4373
30170.m014054	transcription factor, putative	zf-HD	AtHB33 (ARABIDOPSIS THALIANA HOMEOBOX PROTEIN 33); DNA binding / transcription factor	AT1G75240.1	0	2.94626	10.1001	10.8667	6.16673
30170.m014061	phosphoric diester hydrolase, putative	TUB	AtTLP6 (TUBBY LIKE PROTEIN 6); phosphoric diester hydrolase/ transcription factor	AT1G47270.1	19.7913	14.0419	10.4269	34.55	52.5751
30170.m014098	bel1 homeotic protein, putative	HB	BLH3 (BEL1-LIKE HOMEODOMAIN 3); DNA binding / transcription factor	AT1G75410.2	9.68301	3.98089	14.1012	14.0234	40.0285
30170.m014099	bel1 homeotic protein, putative	HB	BLH11 (BEL1-LIKE HOMEODOMAIN 11); transcription factor	AT1G75430.1	20.1863	7.12366	7.90942	7.5959	2.26389
30170.m014115	Dehydration-responsive element-binding protein 2G, putative	AP2-EREBP	DNA binding / transcription factor	AT1G75490.1	2.41327	12.0602	3.52521	0	0
30170.m014124	transcription factor, putative	SRS	SRS5 (SHI-RELATED SEQUENCE 5)	AT1G75520.1	9.4543	0	1.51755	1.67825	4.99292
30170.m014126	conserved hypothetical protein	FHA	emb1967 (embryo defective 1967)	AT3G54350.3	13.0329	5.54823	3.637	3.35863	5.64844
30170.m014145	conserved hypothetical protein	BBR/BPC	ATBPC6; DNA binding / transcription factor	AT5G42520.1	33.2063	22.6244	35.9199	37.3182	35.2043
30170.m014146	DNA binding protein, putative	bZIP	bZIP protein	AT4G38900.3	23.8036	18.192	12.7066	7.23274	12.2683
30170.m014161	Auxin response factor, putative	ARF	MP (MONOPTEROS); transcription factor	AT1G19850.1	13.8165	12.1807	56.0741	7.27648	159.96
30170.m014171	E2F4,5, putative	E2F-DP	ATE2F2; DNA binding / protein heterodimerization/ transcription factor	AT1G47870.1	4.57312	1.37641	1.1841	0.956015	1.53518
30170.m014226	hypothetical protein	MYB-related	TRFL10 (TRF-LIKE 10); DNA binding	AT5G03780.1	6.49866	4.88934	3.46205	3.13544	4.36602
30170.m014243	conserved hypothetical protein	bZIP	ATBZIP60 (BASIC REGION/LEUCINE ZIPPER MOTIF 60); DNA binding / transcription factor	AT1G42990.1	37.8475	26.2404	48.79	34.0197	51.0426
30170.m014245	Squamosa promoter-binding protein, putative	SBP	SPL14 (squamosa promoter binding protein-like 14); DNA binding / transcription activator/ transcription factor	AT1G20980.1	27.7458	15.7988	40.7325	38.6339	65.4047
30170.m014268	Protein FD, putative	bZIP	FD; DNA binding / protein binding / transcription activator/ transcription factor	AT4G35900.1	0	0	0	10.9212	0			x
30170.m014365	conserved hypothetical protein	RWP-RK	RWP-RK domain-containing protein	AT1G20640.2	14.1404	8.38495	17.9917	20.2019	8.99039
30170.m014389	DNA binding protein, putative	HB	WOX13 (WUSCHEL-RELATED HOMEOBOX 13); DNA binding / transcription factor	AT4G35550.1	11.1636	4.1401	16.9482	5.1507	26.4696
30171.m000407	hypothetical protein	NAC	anac028 (Arabidopsis NAC domain containing protein 28); transcription factor	AT1G65910.1	0	0	0	0.636802	0			x
30171.m000418	DNA binding protein, putative	MYB-related	myb family transcription factor	AT5G17300.1	6.70939	6.5015	6.06439	52.6269	53.3018
30174.m008651	WRKY transcription factor, putative	WRKY	WRKY41; transcription factor	AT4G11070.1	1.34649	5.27281	4.86163	3.08269	0.870817
30174.m008663	WRKY transcription factor, putative	WRKY	WRKY22; transcription factor	AT4G01250.1	1.40247	0.762322	13.5084	3.77584	3.72118
30174.m008698	Common plant regulatory factor CPRF-1, putative	bZIP	GBF3 (G-BOX BINDING FACTOR 3); sequence-specific DNA binding / transcription factor	AT2G46270.1	42.1375	45.1854	44.9269	25.9727	37.6461
30174.m008717	DNA binding protein, putative	MYB	myb family transcription factor	AT1G49010.1	3.56264	1.78738	64.3047	47.1769	3.25711
30174.m008721	conserved hypothetical protein	TCP	BRC1 (BRANCHED 1); transcription factor	AT3G18550.1	0	0	0	0	2.81374				x
30174.m008742	TATA-binding protein-associated phosphoprotein, putative	CCAAT	NF-YB13 (NUCLEAR FACTOR Y, SUBUNIT B13); transcription factor	AT5G23090.4	31.3706	17.7397	22.336	50.4221	50.9571
30174.m008755	Ethylene-responsive transcription factor, putative	AP2-EREBP	ERF13 (ETHYLENE-RESPONSIVE ELEMENT BINDING FACTOR 13); DNA binding / transcription factor	AT2G44840.1	4.58027	2.08335	6.95734	1.96442	0
30174.m008756	Ethylene-responsive transcription factor, putative	AP2-EREBP	ERF13 (ETHYLENE-RESPONSIVE ELEMENT BINDING FACTOR 13); DNA binding / transcription factor	AT2G44840.1	4.45987	2.14459	1.59124	0	0
30174.m008775	homeobox protein, putative	HB	HAT3 (HOMEOBOX-LEUCINE ZIPPER PROTEIN 3); transcription factor	AT3G60390.1	8.03428	3.33479	2.72931	3.00289	2.54891
30174.m008778	conserved hypothetical protein	mTERF	mitochondrial transcription termination factor-related / mTERF-related	AT3G60400.1	13.1354	5.73687	10.0578	5.00706	5.21497
30174.m008784	r2r3-myb transcription factor, putative	MYB	DUO1 (DUO POLLEN 1); DNA binding / transcription factor	AT3G60460.1	0	0	0	0	3.06422				x
30174.m008790	Transcriptional factor TINY, putative	AP2-EREBP	AP2 domain-containing transcription factor TINY, putative	AT2G44940.1	0	0	0	3.21965	0			x
30174.m008803	LIGULELESS1 protein, putative	SBP	SPL8 (SQUAMOSA PROMOTER BINDING PROTEIN-LIKE 8); DNA binding	AT1G02065.1	0	0	1.13177	24.1067	24.0818
30174.m008809	GATA transcription factor, putative	C2C2-GATA	zinc finger (GATA type) family protein	AT2G45050.1	0	0	11.1086	0	11.0716
30174.m008814	DNA binding protein, putative	bHLH	UNE10 (unfertilized embryo sac 10); DNA binding / transcription factor	AT4G00050.1	0.724393	0.437108	2.91216	59.7751	2.7057
30174.m008828	hypothetical protein	GRAS	scarecrow-like transcription factor 6 (SCL6)	AT4G00150.1	52.9798	24.9358	13.3256	46.3522	12.6871
30174.m008836	zinc ion binding protein, putative	PLATZ	zinc-binding protein, putative	AT3G60670.1	0	0	4.09837	0	0		x
30174.m008839	conserved hypothetical protein	C2C2-YABBY	AFO (ABNORMAL FLORAL ORGANS); protein binding / transcription factor/ transcription regulator	AT2G45190.1	1.18106	11.4246	16.7395	125.908	4.17035
30174.m008897	LOB domain-containing protein, putative	LOB	LBD31 (LOB DOMAIN-CONTAINING PROTEIN 31)	AT4G00210.1	2.16479	0	0	0	0	x II
30174.m008898	LOB domain-containing protein, putative	LOB	LBD18 (LOB DOMAIN-CONTAINING PROTEIN 18)	AT2G45420.1	53.5888	42.4534	67.6421	5.63327	0
30174.m008906	conserved hypothetical protein	FHA	forkhead-associated domain-containing protein / FHA domain-containing protein	AT2G45460.1	10.3769	7.44633	4.87285	7.27372	6.26197
30174.m008910	conserved hypothetical protein	GRF	AtGRF9 (GROWTH-REGULATING FACTOR 9); transcription activator	AT2G45480.1	97.7846	86.8171	5.13957	2.03156	30.1497
30174.m008934	mads box protein, putative	MADS	AGL6 (AGAMOUS-LIKE 6); DNA binding / transcription factor	AT2G45650.1	94.5112	5.23446	0	0	1.42174
30174.m008944	conserved hypothetical protein	TCP	TCP family transcription factor, putative	AT2G45680.1	5.5775	2.42406	27.2264	23.4185	5.7911
30174.m008957	sensor histidine kinase, putative	ARR-B	ARR2 (ARABIDOPSIS RESPONSE REGULATOR 2); transcription factor/ two-component response regulator	AT4G16110.1	0.495124	0	0	0	0	x II
30174.m008969	homeobox protein, putative	HB	ANL2 (ANTHOCYANINLESS 2); transcription factor/ transcription regulator	AT4G00730.1	3.88189	4.97136	22.6344	66.8341	49.0154
30174.m008997	Pollen-specific protein SF3, putative	LIM	LIM domain-containing protein	AT1G01780.1	0	0	1.62444	11.3476	120.443
30174.m009001	r2r3-myb transcription factor, putative	MYB	AtMYB17 (myb domain protein 17); DNA binding / transcription factor	AT3G61250.1	0	0	1.53759	5.35735	1.22496
30174.m009027	Beta-amylase, putative	BES1	BAM7 (BETA-AMYLASE 7); beta-amylase/ catalytic/ cation binding	AT2G45880.1	12.2116	6.92983	6.61056	5.91109	28.8603
30174.m009031	hypothetical protein	AP2-EREBP	RAP2.11 (related to AP2 11); DNA binding / transcription factor	AT5G19790.1	0	0	0	0	1.38771				x
30174.m009082	LIGULELESS1 protein, putative	SBP	squamosa promoter-binding protein-like 6 (SPL6)	AT1G69170.1	6.78867	7.78004	3.78961	7.38337	13.5462
30174.m009129	transcription factor, putative	NAC	anac028 (Arabidopsis NAC domain containing protein 28); transcription factor	AT1G65910.1	0	0	1.08027	0	1.14687
30174.m009135	hypothetical protein	WRKY	WRKY57; transcription factor	AT1G69310.2	0	0	2.99982	2.18155	0
30174.m009166	WRKY transcription factor, putative	WRKY	WRKY3; transcription factor	AT2G03340.1	8.4525	5.2609	14.3728	27.007	36.3322
30178.m000862	conserved hypothetical protein	FAR1	far-red impaired responsive family protein / FAR1 family protein	AT2G43280.1	17.4895	12.5659	14.6225	10.9368	11.4343
30178.m000863	conserved hypothetical protein	FAR1	far-red impaired responsive family protein / FAR1 family protein	AT4G12850.1	14.3721	9.23394	9.05056	7.672	7.93492
30178.m000864	conserved hypothetical protein	FAR1	far-red impaired responsive family protein / FAR1 family protein	AT3G07500.1	22.5555	8.05698	16.7725	19.5095	11.8264
30180.m001019	DNA binding protein, putative	G2-like	myb family transcription factor	AT3G10760.1	21.9919	14.1808	23.288	23.3739	35.218
30180.m001071	DNA binding protein, putative	bHLH	basic helix-loop-helix (bHLH) family protein	AT2G41130.1	2.31126	0	2.43256	15.1327	0
30183.m001293	transcription factor, putative	bHLH	basic helix-loop-helix (bHLH) family protein	AT3G07340.1	16.3397	6.28263	8.42096	39.1434	12.869
30184.m001166	conserved hypothetical protein	OFP	OFP13 (ARABIDOPSIS THALIANA OVATE FAMILY PROTEIN 13)	AT5G04820.1	0	0	0	7.02104	0			x
30185.m000956	Auxin response factor, putative	ARF	ARF19 (AUXIN RESPONSE FACTOR 19); DNA binding / transcription factor	AT1G19220.1	11.446	6.92886	18.4875	18.8559	15.7137
30189.m001642	nucleic acid binding protein, putative	C3H	zinc finger (CCCH-type) family protein	AT1G75340.1	7.98375	7.30277	8.30062	6.55821	9.18295
30190.m010767	NAC domain-containing protein 21/22, putative	NAC	ANAC010 (ARABIDOPSIS NAC DOMAIN CONTAINING PROTEIN 10); transcription activator/ transcription factor	AT1G28470.1	4.49818	0	3.94565	3.62526	30.253
30190.m010791	DNA binding protein, putative	AP2-EREBP	CRF2 (CYTOKININ RESPONSE FACTOR 2); DNA binding / transcription factor	AT4G23750.2	4.97609	3.04685	13.7318	6.93785	2.09577
30190.m010814	hypothetical protein	WRKY	WRKY41; transcription factor	AT4G11070.1	2.07697	0.901508	34.9961	12.5975	11.9375
30190.m010825	DNA binding protein, putative	AP2-EREBP	AP2 domain-containing transcription factor, putative	AT1G64380.1	0	0	2.0724	14.5606	5.16986
30190.m010868	hypothetical protein	ABI3VP1	LEC2 (LEAFY COTYLEDON 2); DNA binding / transcription factor	AT1G28300.1	9.54212	1.26957	0.787762	0	0
30190.m010874	DNA binding protein, putative	bHLH	basic helix-loop-helix (bHLH) family protein	AT4G20970.1	0	0	0	4.98706	0			x
30190.m010884	Transcription regulatory protein SWI3, putative	MYB-related	CHB3; DNA binding / transcription factor/ zinc ion binding	AT4G34430.3	38.4754	30.2845	24.5233	15.3674	35.7725
30190.m010900	conserved hypothetical protein	mTERF	EMB2219 (embryo defective 2219)	AT2G21710.1	10.6988	6.38853	15.6669	23.8903	9.56701
30190.m010902	DNA binding protein, putative	MYB-related	MEE3 (MATERNAL EFFECT EMBRYO ARREST 3); DNA binding / transcription factor	AT2G21650.1	0	0	0	0	62.8307				x
30190.m010906	transcription factor, putative	MYB-related	ATRL6 (ARABIDOPSIS RAD-LIKE 6); transcription factor	AT1G75250.1	0	0	0	8.93269	0			x
30190.m010908	WRKY transcription factor, putative	WRKY	WRKY75; transcription factor	AT5G13080.1	0	0	0	0	1.75656				x
30190.m010925	conserved hypothetical protein	MADS	MADS-box protein (AGL47)	AT5G55690.1	1.62857	0	1.3809	2.37993	18.5378
30190.m010965	conserved hypothetical protein	mTERF	FUNCTIONS IN: molecular_function unknown; INVOLVED IN: biological_process unknown; LOCATED IN: cellular_component unknown; EXPRESSED IN: 22 plant structures; EXPRESSED DURING: 13 growth stages; CONTAINS InterPro DOMAIN/s: Mitochodrial transcription termination factor-related (InterPro:IPR003690); BEST Arabidopsis thaliana protein match is: EMB2219 (embryo defective 2219) (TAIR:AT2G21710.1); Has 7…	AT4G14605.1	4.67675	2.71175	9.67832	26.7886	4.87018
30190.m011004	ODORANT1 protein, putative	MYB	MYB42 (myb domain protein 42); transcription factor	AT4G12350.1	0	0	0.730013	3.40726	79.1655
30190.m011066	conserved hypothetical protein	GRF	AtGRF2 (GROWTHREGULATING FACTOR 2); transcription activator	AT4G37740.1	86.8372	61.4635	2.44279	18.5045	0
30190.m011101	homeobox protein knotted-1, putative	HB	KNAT7 (KNOTTED-LIKE HOMEOBOX OF ARABIDOPSIS THALIANA 7); DNA binding / transcription activator/ transcription factor	AT1G62990.1	20.2213	4.93295	2.81996	24.9024	116.237
30190.m011119	Dehydration-responsive element-binding protein 1A, putative	AP2-EREBP	DREB1A (DEHYDRATION RESPONSE ELEMENT B1A); DNA binding / transcription activator/ transcription factor	AT4G25480.1	0	0	0	0	4.45286				x
30190.m011120	Dehydration-responsive element-binding protein 1F, putative	AP2-EREBP	ddf2 (DWARF AND DELAYED FLOWERING 2); DNA binding / transcription factor	AT1G63030.2	0	0	4.69791	0	11.746
30190.m011131	DELLA protein RGL1, putative	GRAS	scarecrow transcription factor family protein	AT1G63100.1	31.6929	6.17674	5.04921	6.1538	0.64197
30190.m011156	Heat shock factor protein, putative	HSF	AT-HSFB2A; DNA binding / transcription factor	AT5G62020.1	7.18759	4.27462	18.8197	14.2315	9.69463
30190.m011160	myb, putative	MYB	PC-MYB1; DNA binding / transcription coactivator/ transcription factor	AT4G32730.2	9.16308	2.72248	5.28475	1.53243	2.47975
30190.m011181	Pollen-specific protein SF3, putative	LIM	LIM domain-containing protein	AT3G55770.5	3.19848	0.813806	0	23.1907	837.53
30190.m011186	ccaat-binding transcription factor, putative	CCAAT	NF-YC3 (NUCLEAR FACTOR Y, SUBUNIT C3); DNA binding / transcription factor	AT1G54830.3	0	8.49123	0	0	0	x V
30190.m011223	transcription factor, putative	bHLH	GL3 (GLABROUS 3); protein binding / transcription factor	AT5G41315.1	66.4267	9.10206	20.6203	4.46097	5.74103
30190.m011257	bel1 homeotic protein, putative	HB	BEL1 (BELL 1); DNA binding / protein binding / transcription factor	AT5G41410.1	5.16291	0.772403	1.3591	105.091	61.8297
30190.m011268	r2r3-myb transcription factor, putative	MYB	AtMYB103 (myb domain protein 103); DNA binding / transcription activator/ transcription factor	AT1G63910.1	0.654183	4.17043	1.90214	0	0
30190.m011276	WRKY transcription factor, putative	WRKY	WRKY22; transcription factor	AT4G01250.1	0	0	1.60174	0	0.854406
30190.m011307	homeobox protein, putative	HB	HB-1 (homeobox-1); transcription factor	AT1G28420.1	26.7054	20.1949	33.3237	18.6044	72.9596
30190.m011321	Ethylene-responsive transcription factor, putative	AP2-EREBP	ERF9 (ERF DOMAIN PROTEIN 9); DNA binding / transcription factor/ transcription repressor	AT5G44210.1	4.5007	1.59016	56.733	16.2707	37.108
30190.m011323	Ethylene-responsive transcription factor, putative	AP2-EREBP	ERF12 (ERF DOMAIN PROTEIN 12); DNA binding / transcription factor/ transcription repressor	AT1G28360.1	6.04476	2.38149	3.17296	4.80493	7.42213
30190.m011329	Squamosa promoter-binding protein, putative	SBP	SPL4 (SQUAMOSA PROMOTER BINDING PROTEIN-LIKE 4); DNA binding / transcription factor	AT1G53160.1	3.14609	0	0	95.2345	5.62122
30190.m011331	zinc finger protein, putative	C2C2-Dof	Dof-type zinc finger domain-containing protein	AT1G28310.2	9.7129	1.827	6.63548	57.0767	9.78644
30190.m011334	zinc finger protein, putative	C2C2-Dof	Dof-type zinc finger domain-containing protein	AT5G62940.1	7.22588	3.73188	3.58109	1.32138	4.28566
30192.m000545	conserved hypothetical protein	TCP	TCP3; transcription factor	AT1G53230.1	64.578	56.4011	31.5929	84.9311	22.8587
30193.m000709	NAC domain-containing protein, putative	NAC	ATAF1; transcription activator/ transcription factor	AT1G01720.1	5.59546	9.0293	10.4354	2.09995	3.16124
30198.m000869	DNA binding protein, putative	bHLH	basic helix-loop-helix (bHLH) family protein	AT5G57150.1	16.774	14.1276	4.54381	13.0144	7.15031
30204.m001751	transcription factor, putative	Trihelix	hydroxyproline-rich glycoprotein family protein	AT3G24860.1	22.5201	12.5168	17.6484	10.0076	17.7453
30204.m001764	conserved hypothetical protein	BSD	BSD domain-containing protein	AT3G24820.1	18.8619	9.90816	5.58042	17.4547	9.65281
30204.m001803	Abscisic acid-insensitive protein, putative	ABI3VP1	ABI3 (ABA INSENSITIVE 3); DNA binding / basal transcription repressor/ transcription activator/ transcription factor	AT3G24650.1	66.6041	102.5	0	0	2.62943
30204.m001816	Phytochrome-interacting factor, putative	bHLH	PIL5 (PHYTOCHROME INTERACTING FACTOR 3-LIKE 5); DNA binding / phytochrome binding / transcription factor	AT2G20180.2	9.63833	10.6671	39.145	57.0484	8.09402
30206.m000769	hypothetical protein	Trihelix	trihelix DNA-binding protein, putative	AT1G76880.1	18.5786	8.65171	14.114	32.5958	19.3823
30217.m000254	DNA binding protein, putative	AP2-EREBP	AP2 domain-containing transcription factor family protein	AT4G13040.1	5.58602	0	13.578	43.1854	11.9446
30217.m000256	transcriptional activator, putative	FHA	transcriptional activator, putative	AT3G07220.1	20.1859	12.7737	16.044	19.4823	17.9641
30221.m002218	mads box protein, putative	MADS	TT16 (TRANSPARENT TESTA16); transcription factor	AT5G23260.2	67.3405	5.37023	0	0	0	x
30225.m001683	r2r3-myb transcription factor, putative	MYB-related	MYB107 (myb domain protein 107); DNA binding / transcription factor	AT3G02940.1	0	0	0	1.68742	0			x
30225.m001697	r2r3-myb transcription factor, putative	MYB-related	MYB4; DNA binding / transcription factor	AT4G38620.1	0	0	2.13118	2.13848	6.26868
30226.m001997	DNA binding protein, putative	MYB-related	DNA-binding bromodomain-containing protein	AT2G44430.1	14.4997	8.2141	6.27256	15.3998	14.3935
30226.m002015	homeobox protein, putative	HB	HAT14 (HOMEOBOX FROM ARABIDOPSIS THALIANA); DNA binding / transcription factor	AT5G06710.1	0	0	0	0	2.17739				x
30226.m002055	DNA binding protein, putative	bZIP	AREB3 (ABA-RESPONSIVE ELEMENT BINDING PROTEIN 3); DNA binding / transcription activator/ transcription factor	AT3G56850.1	59.2882	42.6138	16.4943	20.1662	20.656
36228.m000014	transcription factor, putative	bZIP	VIP1 (VIRE2-INTERACTING PROTEIN 1); protein binding / transcription factor	AT1G43700.1	23.7637	12.4455	15.498	33.9012	32.3343
42634.m000013	conserved hypothetical protein	mTERF	mitochondrial transcription termination factor family protein / mTERF family protein	AT5G07900.1	44.7111	21.8473	27.7381	27.7938	15.3992
43951.m000016	WRKY transcription factor, putative	WRKY	WRKY40; transcription factor	AT1G80840.1	1.62187	0	16.5178	7.37425	22.5784
55072.m000012	conserved hypothetical protein	bZIP			14.9789	0	0	0	0	x II
57991.m000014	ccaat-binding transcription factor subunit A, putative	CCAAT	NF-YB6 (NUCLEAR FACTOR Y, SUBUNIT B6); transcription activator/ transcription activator binding / transcription factor	AT5G47670.2	273.01	227.004	0	0	0	x
										41	18	49	49

## Sheet: Endosperm - flower TF
Supplementary Table S9. Expression of castor transcription factors. R. communis transcription factors were assigned using pfam domains and the analysis included data listed at http://plntfdb.bio.uni-potsdam.de/v3.0/ (TF families sheet). Arabidopsis homologues (TF expression sheet) were assigned after BLAST P alignment against the TAIR database. Endosperm-specific genes are marked x - transcripts …
Gene	Transcription factor family	Castor db designation	Endosperm II/III FPKM	Endosperm V/VI FPKM	Male flowers	Endosperm specific	FPKM E II-III / Male flowers	Arabidopsis orthologue (TAIR9 )	Arabidopsis orthologue
No expression in male flowers and specific for endosperm tissue
57991.m000014	CCAAT	ccaat-binding transcription factor subunit A, putative	273.01	227.004	0	x	-	NF-YB6 (NUCLEAR FACTOR Y, SUBUNIT B6); transcription activator/ transcription activator binding / transcription factor	AT5G47670.2
29002.m000146	bZIP	conserved hypothetical protein	100.216	58.5212	0	x	-
29333.m001063	MADS	mads box protein, putative	94.0897	12.0344	0	x	-	AGL48 (AGAMOUS-LIKE 48); transcription factor	AT2G40210.1
30221.m002218	MADS	mads box protein, putative	67.3405	5.37023	0	x	-	TT16 (TRANSPARENT TESTA16); transcription factor	AT5G23260.2
29629.m001369	CCAAT	ccaat-binding transcription factor subunit A, putative	42.3472	23.1279	0	x	-	NF-YB6 (NUCLEAR FACTOR Y, SUBUNIT B6); transcription activator/ transcription activator binding / transcription factor	AT5G47670.1
29080.m000175	ULT	Protein ULTRAPETALA2, putative	40.9478	15.1003	0	x	-	ULT2 (ULTRAPETALA 2); DNA binding	AT2G20825.1
30147.m014309	ARR-B	two-component system sensor histidine kinase/response regulator, putative	37.8005	15.7858	0	x	-	ARR21 (ARABIDOPSIS RESPONSE REGULATOR 21); transcription factor/ two-component response regulator	AT5G07210.1
30138.m003906	bZIP	DNA binding protein, putative	33.9828	4.29714	0	x	-	AtbZIP70 (Arabidopsis thaliana basic leucine-zipper 70); DNA binding / transcription factor	AT5G60830.1
29742.m001380	C2C2-Dof	hypothetical protein	31.8953	0	0	x II	-	DAG2 (DOF AFFECTING GERMINATION 2); DNA binding / transcription factor	AT2G46590.2
29586.m000615	CCAAT	ccaat-binding transcription factor, putative	15.7665	8.91277	0	x	-	NF-YC2 (NUCLEAR FACTOR Y, SUBUNIT C2); DNA binding / transcription activator/ transcription factor	AT1G56170.2
55072.m000012	bZIP	conserved hypothetical protein	14.9789	0	0	x II	-
30074.m001414	MADS	mads box protein, putative	11.2925	0	0	x II	-	MADS-box protein (AGL45)	AT3G05860.3
29736.m002029	AP2-EREBP	DNA binding protein, putative	11.0001	9.93203	0	x	-	WRI1 (WRINKLED 1); DNA binding / transcription factor	AT3G54320.1
29638.m000529	TCP	transcription factor, putative	10.7335	0	0	x II	-	TCP family transcription factor, putative	AT5G08330.1
28035.m000366	C2C2-GATA	conserved hypothetical protein	8.46179	0	0	x II	-	zinc finger (GATA type) family protein	AT3G20750.1
30131.m007102	SRS	conserved hypothetical protein	7.95516	0	0	x II	-	SRS5 (SHI-RELATED SEQUENCE 5)	AT1G75520.1
29790.m000831	G2-like	DNA binding protein, putative	7.42609	15.2503	0	x	-	myb family transcription factor	AT2G03500.1
29841.m002814	C3H	conserved hypothetical protein	6.91964	5.15434	0	x	-	zinc finger (CCCH-type) family protein	AT3G19360.1
30131.m006860	ABI3VP1	conserved hypothetical protein	6.06269	10.8201	0	x	-	FUS3 (FUSCA 3); DNA binding / transcription activator/ transcription factor	AT3G26790.1
30075.m001185	BES1	BRASSINAZOLE-RESISTANT 1 protein, putative	5.90656	0	0	x II	-	BAM7 (BETA-AMYLASE 7); beta-amylase/ catalytic/ cation binding	AT2G45880.1
30128.m008883	C2C2-GATA	conserved hypothetical protein	5.53598	0	0	x II	-	zinc finger (GATA type) family protein	AT3G06740.1
28976.m000158	GRF	conserved hypothetical protein	5.21551	0.960141	0	x	-	AtGRF2 (GROWTHREGULATING FACTOR 2); transcription activator	AT4G37740.1
29929.m004659	CCAAT	DNA binding protein, putative	4.79739	0	0	x II	-	NF-YC13 (NUCLEAR FACTOR Y, SUBUNIT C13); DNA binding / transcription factor	AT5G43250.1
27810.m000669	AP2-EREBP	hypothetical protein	4.17789	5.97663	0	x	-	AIL5 (AINTEGUMENTA-LIKE 5); DNA binding / transcription factor	AT5G57390.1
30147.m013923	HB	homeobox protein knotted-1, putative	3.15015	1.13178	0	x	-	KNAT6; DNA binding / transcription activator/ transcription factor	AT1G23380.1
29598.m000445	WRKY	WRKY transcription factor, putative	2.32516	0	0	x II	-	WRKY74; calmodulin binding / transcription factor	AT5G28650.1
30174.m008897	LOB	LOB domain-containing protein, putative	2.16479	0	0	x II	-	LBD31 (LOB DOMAIN-CONTAINING PROTEIN 31)	AT4G00210.1
29816.m000678	HB	homeobox protein, putative	1.56808	0	0	x II	-	ATHB17 (ARABIDOPSIS THALIANA HOMEOBOX-LEUCINE ZIPPER PROTEIN 17); transcription factor	AT2G01430.1
29638.m000519	C3H	conserved hypothetical protein	1.50741	0	0	x II	-
29927.m000599	MYB-related	r2r3-myb transcription factor, putative	1.06762	0	0	x II	-	AtMYB82 (myb domain protein 82); DNA binding / transcription factor	AT5G52600.1
29876.m000245	HB	transcription factor, putative	0.903301	0	0	x II	-	WOX2 (WUSCHEL RELATED HOMEOBOX 2); transcription factor	AT5G59340.1
29785.m000944	CCAAT	negative cofactor 2 transcriptional co-repressor, putative	0.707538	0	0	x II	-	NF-YC11 (NUCLEAR FACTOR Y, SUBUNIT C11); DNA binding / transcription factor	AT3G12480.1
29822.m003477	AP2-EREBP	conserved hypothetical protein	0.622093	0	0	x II	-	WRI1 (WRINKLED 1); DNA binding / transcription factor	AT3G54320.3
29900.m001555	HB	hypothetical protein	0.58934	0	0	x II	-	HB-3; transcription factor	AT2G33880.1
30174.m008957	ARR-B	sensor histidine kinase, putative	0.495124	0	0	x II	-	ARR2 (ARABIDOPSIS RESPONSE REGULATOR 2); transcription factor/ two-component response regulator	AT4G16110.1
30005.m001260	bZIP	hypothetical protein	0.485856	0	0	x II	-	bZIP transcription factor, putative (bZIP69)	AT1G06070.1
29889.m003285	GRAS	DELLA protein RGL2, putative	0.35209	0	0	x II	-	RGL3 (RGA-LIKE PROTEIN 3); transcription factor	AT5G17490.1
29680.m001737	AP2-EREBP	hypothetical protein	0	1.94584	0	x V	-	AP2 domain-containing transcription factor, putative	AT5G18450.1
29794.m003311	LOB	LOB domain-containing protein, putative	0	2.47387	0	x V	-	LBD22 (LOB DOMAIN-CONTAINING PROTEIN 22)	AT3G13850.1
30072.m000927	HB	Protein WUSCHEL, putative	0	8.68707	0	x V	-	WOX11 (WUSCHEL related homeobox 11); DNA binding / transcription factor	AT3G03660.1
30190.m011186	CCAAT	ccaat-binding transcription factor, putative	0	8.49123	0	x V	-	NF-YC3 (NUCLEAR FACTOR Y, SUBUNIT C3); DNA binding / transcription factor	AT1G54830.3
No expression in male flowers and FPKM >5 in endosperm tissue
30069.m000440	AP2-EREBP	DNA binding protein, putative	694.952	959.107	0		-	WRI1 (WRINKLED 1); DNA binding / transcription factor	AT3G54320.1
30190.m011066	GRF	conserved hypothetical protein	86.8372	61.4635	0		-	AtGRF2 (GROWTHREGULATING FACTOR 2); transcription activator	AT4G37740.1
27482.m000151	AP2-EREBP	Protein BABY BOOM, putative	78.1769	60.2922	0		-	AIL6 (AINTEGUMENTA-LIKE 6); DNA binding / transcription factor	AT5G10510.2
27524.m000293	LOB	LOB domain-containing protein, putative	69.8411	89.5236	0		-	LBD42 (LOB DOMAIN-CONTAINING PROTEIN 42)	AT1G68510.1
30170.m013859	HSF	DNA binding protein, putative	65.2469	74.7936	0		-	AT-HSFB4; DNA binding / transcription factor	AT1G46264.1
30174.m008898	LOB	LOB domain-containing protein, putative	53.5888	42.4534	0		-	LBD18 (LOB DOMAIN-CONTAINING PROTEIN 18)	AT2G45420.1
30170.m013776	MADS	mads box protein, putative	49.4945	45.1535	0		-	AGL66 (AGAMOUS-LIKE 66); transcription factor	AT1G77980.1
29842.m003572	G2-like	DNA binding protein, putative	29.0446	18.5116	0		-	myb family transcription factor	AT2G40260.1
29929.m004612	TCP	transcription factor, putative	28.6917	20.3902	0		-	AT-TCP20; transcription factor	AT3G27010.1
29904.m002956	bHLH	DNA binding protein, putative	19.7129	8.6486	0		-	FMA (FAMA); DNA binding / transcription activator/ transcription factor	AT3G24140.1
30147.m013937	MYB	myb119, putative	17.9962	9.7541	0		-	MYB98 (myb domain protein 98); DNA binding / transcription factor	AT4G18770.1
29945.m000088	ABI3VP1	DNA binding protein, putative	15.3659	4.27512	0		-	transcriptional factor B3 family protein	AT5G58280.1
30131.m006897	TUB	Tubby protein, putative	14.8146	2.74517	0		-	AtTLP8 (TUBBY LIKE PROTEIN 8); transcription factor	AT1G16070.1
29042.m000023	bZIP	hypothetical protein	14.596	5.50842	0		-	TGA1; DNA binding / calmodulin binding / transcription factor	AT5G65210.5
29848.m004479	ABI3VP1	conserved hypothetical protein	12.6042	4.19827	0		-	MEE45 (maternal effect embryo arrest 45); DNA binding / transcription factor	AT4G00260.1
30190.m010868	ABI3VP1	hypothetical protein	9.54212	1.26957	0		-	LEC2 (LEAFY COTYLEDON 2); DNA binding / transcription factor	AT1G28300.1
30170.m013700	bHLH	conserved hypothetical protein	8.77009	3.24557	0		-	RGE1 (RETARDED GROWTH OF EMBRYO 1); DNA binding / transcription factor	AT1G49770.1
30147.m014015	E2F-DP	E2F, putative	8.33174	1.06394	0		-	DEL1 (DP-E2F-LIKE 1); DNA binding / transcription factor	AT3G48160.2
29917.m002016	NAC	conserved hypothetical protein	8.03187	1.01675	0		-	anac044 (Arabidopsis NAC domain containing protein 44); transcription factor	AT3G01600.1
30032.m000457	TCP	Nitrilase, putative	7.21558	10.4297	0		-	NIT4 (NITRILASE 4); 3-cyanoalanine hydratase/ cyanoalanine nitrilase/ indole-3-acetonitrile nitrilase/ nitrilase/ nitrile hydratase	AT5G22300.1
29633.m000901	mTERF	hypothetical protein	5.90958	0	0		-	mitochondrial transcription termination factor family protein / mTERF family protein	AT5G07900.1
29681.m001315	MYB	myb119, putative	5.83203	10.9692	0		-	MYB119 (MYB DOMAIN PROTEIN 119); DNA binding / transcription factor	AT5G58850.1
29801.m003163	bHLH	conserved hypothetical protein	5.76761	5.10884	0		-	RGE1 (RETARDED GROWTH OF EMBRYO 1); DNA binding / transcription factor	AT1G49770.1
30147.m014133	MADS	mads box protein, putative	5.56892	0	0		-	AGL42 (AGAMOUS LIKE 42); transcription factor	AT5G62165.3
29818.m000395	MYB	r2r3-myb transcription factor, putative	5.49031	0.946091	0		-	MYB60 (myb domain protein 60); DNA binding / transcription factor	AT1G08810.1
29596.m000688	bHLH	DNA binding protein, putative	5.17048	0	0		-	bHLH093 (beta HLH protein 93); DNA binding / transcription factor	AT5G65640.1
Endosperm II-III FPKM >5 and (FPKM EII-III /FPKM Male flowers) >10
29726.m004094	AP2-EREBP	conserved hypothetical protein	1101.5	672.675	0.937776		1174.59	ATEBP (ETHYLENE-RESPONSIVE ELEMENT BINDING PROTEIN); DNA binding / protein binding / transcription activator/ transcription factor	AT3G16770.1
29647.m002032	ARF	transcription factor, putative	66.0796	47.4761	0.737368		89.6155	ARF2 (AUXIN RESPONSE FACTOR 2); protein binding / transcription factor	AT5G62000.3
30174.m008934	MADS	mads box protein, putative	94.5112	5.23446	1.42174		66.4757	AGL6 (AGAMOUS-LIKE 6); DNA binding / transcription factor	AT2G45650.1
30128.m008610	Trihelix	transcription factor, putative	42.3944	42.4814	0.759471		55.821	trihelix DNA-binding protein, putative	AT5G28300.1
30190.m011131	GRAS	DELLA protein RGL1, putative	31.6929	6.17674	0.64197		49.3682	scarecrow transcription factor family protein	AT1G63100.1
30078.m002308	TCP	conserved hypothetical protein	58.5124	3.76982	1.39157		42.0478	AT-TCP20; transcription factor	AT3G27010.1
30170.m013673	GRF	conserved hypothetical protein	55.5709	35.4325	1.69662		32.7539	AtGRF1 (GROWTH-REGULATING FACTOR 1); transcription activator	AT2G22840.1
30076.m004456	bHLH	DNA binding protein, putative	115.431	42.8508	3.86454		29.8693	basic helix-loop-helix (bHLH) family protein	AT2G46810.1
30204.m001803	ABI3VP1	Abscisic acid-insensitive protein, putative	66.6041	102.5	2.62943		25.3302	ABI3 (ABA INSENSITIVE 3); DNA binding / basal transcription repressor/ transcription activator/ transcription factor	AT3G24650.1
27918.m000042	OFP	hypothetical protein	142.186	49.0853	5.83521		24.3669	OFP2 (OVATE FAMILY PROTEIN 2)	AT2G30400.1
29235.m000230	C2C2-Dof	zinc finger protein, putative	30.5344	27.1593	1.26465		24.1445	Dof-type zinc finger domain-containing protein	AT5G65590.1
29848.m004713	Tify	hypothetical protein	136.14	50.1793	6.52448		20.866	TIFY8 (TIFY DOMAIN PROTEIN 8)	AT4G32570.1
29830.m001452	HB	DNA binding protein, putative	27.7262	18.0415	1.39811		19.8312	WOX13 (WUSCHEL-RELATED HOMEOBOX 13); DNA binding / transcription factor	AT4G35550.1
29801.m003200	ABI3VP1	DNA binding protein, putative	18.6647	1.84649	0.963906		19.3636	DNA binding	AT3G19184.1
30147.m014288	HB	homeobox protein, putative	11.2891	9.31456	0.585169		19.292	ANL2 (ANTHOCYANINLESS 2); transcription factor/ transcription regulator	AT4G00730.1
29815.m000502	Trihelix	conserved hypothetical protein	91.9588	57.2287	5.1468		17.8672	transcription factor	AT3G10040.1
29908.m006226	zf-HD	transcription factor, putative	47.4451	59.4997	3.00732		15.7765	ATHB22 (HOMEOBOX PROTEIN 22); DNA binding / transcription factor	AT4G24660.1
29758.m000681	FAR1	conserved hypothetical protein	31.3799	12.3381	2.03408		15.4271	FRS10 (FAR1-related sequence 10); zinc ion binding	AT5G28530.1
29830.m001444	RWP-RK	transcription factor, putative	115.783	37.838	7.67555		15.0847	RWP-RK domain-containing protein	AT4G35590.1
28179.m000457	bHLH	DNA binding protein, putative	22.0968	10.4487	1.47486		14.9823	bHLH093 (beta HLH protein 93); DNA binding / transcription factor	AT5G65640.1
28838.m000246	MYB	r2r3-myb transcription factor, putative	21.9534	17.2604	1.52151		14.4287	myb family transcription factor (MYB117)	AT1G26780.2
27538.m000332	HB	DNA binding protein, putative	77.4465	41.9173	5.6086		13.8085	REV (REVOLUTA); DNA binding / lipid binding / transcription factor	AT5G60690.1
29706.m001307	CCAAT	Nuclear transcription factor Y subunit A-3, putative	96.5905	52.3008	7.68617		12.5668	NF-YA3 (NUCLEAR FACTOR Y, SUBUNIT A3); transcription factor	AT1G72830.1
29904.m002941	AP2-EREBP	hypothetical protein	28.2997	2.29132	2.44294		11.5843	AP2 domain-containing transcription factor, putative	AT4G13620.1
30190.m011223	bHLH	transcription factor, putative	66.4267	9.10206	5.74103		11.5705	GL3 (GLABROUS 3); protein binding / transcription factor	AT5G41315.1
27496.m000094	GRF	conserved hypothetical protein	15.0563	15.9035	1.31359		11.4619	AtGRF4 (GROWTH-REGULATING FACTOR 4); transcription activator	AT3G52910.1
30147.m014419	bHLH	Transcription factor ICE1, putative	88.5771	63.7792	7.83171		11.3101	ICE1 (INDUCER OF CBF EXPRESSION 1); DNA binding / transcription activator/ transcription factor	AT3G26744.4
27637.m000168	PLATZ	binding, putative	22.888	0	2.03249		11.2611	unknown protein	AT1G31040.1
28830.m000229	MADS	mads box protein, putative	33.4706	6.10595	3.02717		11.0567	AGL62 (Agamous-like 62); DNA binding / transcription factor	AT5G60440.1
30128.m008617	CPP	tso1, putative	16.6795	4.25167	1.54474		10.7976	TCX2 (TESMIN/TSO1-LIKE CXC 2); transcription factor	AT4G14770.1
29908.m006011	mTERF	conserved hypothetical protein	13.7361	2.14027	1.31358		10.457	mitochondrial transcription termination factor family protein / mTERF family protein	AT5G07900.1
